# Supplementary material for: Genome-Wide Identification of Long Non-coding RNA in Trifoliate Orange (Poncirus trifoliata (L.) Raf) Leaves in Response to Boron Deficiency
Source: Int J Mol Sci. 2019 Oct 31;20(21):5419. doi: 10.3390/ijms20215419 (PMC6862649; doi:10.3390/ijms20215419)
Supplement: Supplementary file 1 [file ijms-20-05419-s001.zip]

Archive with 11 entries (10 files):
- Supplementary files/
- Supplementary files/Supplementary data 1-Table S1.xls
- Supplementary files/Supplementary data 2-Table S2.xls
- Supplementary files/Supplementary data 3-Table S3.xlsx
- Supplementary files/Supplementary data 4-Table S4.xls
- Supplementary files/Supplementary data 5-Table S5.xls
- Supplementary files/Supplementary data 6-Table S6.xlsx
- Supplementary files/Supplementary data 7-Table S7.xls
- Supplementary files/Supplementary data 8-Figure S1.tif
- Supplementary files/Supplementary data 9-Figure S2.jpeg
- Supplementary files/Supplementary data captions.rtf
