# Supplementary material for: Genome-Wide Identification of Long Non-coding RNA in Trifoliate Orange (Poncirus trifoliata (L.) Raf) Leaves in Response to Boron Deficiency
Source: Int J Mol Sci. 2019 Oct 31;20(21):5419. doi: 10.3390/ijms20215419 (PMC6862649; doi:10.3390/ijms20215419)
Supplement: Supplementary file 1 [file ijms-20-05419-s001.zip › Supplementary files/Supplementary data 1-Table S1.xls]

## Sheet: DEM
Table S1. The differential expressed genes under boron deficiency conditions.
Gene ID	log2FC(BD/CK)	p_value	FDR	Regulate
Ciclev10000035m	4.14703	1.95203e-12	1.06231e-10	up
Ciclev10000036m	9.62755	1.47478e-11	6.99105e-10	up
Ciclev10000037m	3.58182	2.50534e-18	3.73409e-16	up
Ciclev10000060m	-2.69579	2.34065e-16	2.6706e-14	down
Ciclev10000083m	3.29371	7.66824e-07	1.38195e-05	up
Ciclev10000098m	4.60544	1.64417e-11	7.66231e-10	up
Ciclev10000109m	2.05428	2.32397e-08	5.97148e-07	up
Ciclev10000115m	2.32434	1.57371e-05	0.000201669	up
Ciclev10000126m	4.06643	3.93273e-10	1.41135e-08	up
Ciclev10000183m	2.45397	4.06021e-12	2.07322e-10	up
Ciclev10000221m	-2.00834	8.73902e-06	0.000120582	down
Ciclev10000228m	-2.02733	8.08781e-05	0.000836802	down
Ciclev10000251m	6.78422	1.47649e-13	9.84959e-12	up
Ciclev10000312m	3.29493	1.936e-12	1.05707e-10	up
Ciclev10000337m	3.57003	2.87892e-07	5.72463e-06	up
Ciclev10000345m	2.6888	5.82095e-08	1.35255e-06	up
Ciclev10000353m	2.85779	9.775e-08	2.14196e-06	up
Ciclev10000375m	3.23783	1.94053e-09	6.22172e-08	up
Ciclev10000389m	-2.25167	8.31125e-06	0.000115644	down
Ciclev10000393m	2.86765	5.02679e-11	2.11611e-09	up
Ciclev10000479m	2.34674	0.00259483	0.0154088	up
Ciclev10000482m	2.77651	1.06374e-08	2.94782e-07	up
Ciclev10000531m	4.05249	4.43571e-09	1.32463e-07	up
Ciclev10000538m	-2.48765	0.000251983	0.00222574	down
Ciclev10000566m	-2.19983	3.06317e-07	6.06747e-06	down
Ciclev10000732m	-3.0397	0.00114031	0.007854	down
Ciclev10000733m	2.02719	0.0108017	0.0468794	up
Ciclev10000751m	-2.01565	6.8235e-07	1.24326e-05	down
Ciclev10000761m	2.01296	1.71567e-06	2.81588e-05	up
Ciclev10000783m	5.90092	1.64807e-30	1.36328e-27	up
Ciclev10000794m	4.8273	1.88493e-07	3.88831e-06	up
Ciclev10000809m	-5.2398	7.11404e-14	5.11716e-12	down
Ciclev10000810m	3.70022	7.05378e-06	9.99124e-05	up
Ciclev10000811m	5.7516	7.92901e-11	3.24697e-09	up
Ciclev10000814m	5.69188	3.8585e-10	1.39074e-08	up
Ciclev10000815m	2.57902	8.33634e-13	4.87337e-11	up
Ciclev10000816m	3.94809	3.70771e-17	4.79222e-15	up
Ciclev10000817m	13.0553	7.63928e-34	8.13574e-31	up
Ciclev10000849m	2.03042	0.000339575	0.00284885	up
Ciclev10000869m	2.50942	1.42453e-06	2.40485e-05	up
Ciclev10000878m	3.23048	7.67548e-19	1.32274e-16	up
Ciclev10000927m	5.03636	7.59289e-14	5.41452e-12	up
Ciclev10000940m	2.72057	0.000803208	0.00587282	up
Ciclev10000954m	5.57848	3.1675e-10	1.16971e-08	up
Ciclev10000964m	2.05255	0.000298203	0.00255223	up
Ciclev10000967m	3.26546	0.00082986	0.00601894	up
Ciclev10000976m	3.20852	0.00014723	0.00140309	up
Ciclev10000991m	-3.92834	6.05643e-14	4.47311e-12	down
Ciclev10001016m	-2.88784	8.23505e-07	1.47606e-05	down
Ciclev10001072m	-2.07584	2.76907e-10	1.03646e-08	down
Ciclev10001077m	4.3415	5.9338e-08	1.37684e-06	up
Ciclev10001082m	2.95572	6.11479e-11	2.54179e-09	up
Ciclev10001106m	3.39483	2.27726e-09	7.24518e-08	up
Ciclev10001122m	3.10701	1.34914e-14	1.16251e-12	up
Ciclev10001131m	-2.6357	1.23936e-06	2.12918e-05	down
Ciclev10001160m	3.36864	0.000251723	0.00222463	up
Ciclev10001235m	2.07206	4.9742e-07	9.40493e-06	up
Ciclev10001249m	2.17244	8.48994e-09	2.4051e-07	up
Ciclev10001262m	2.18548	1.2128e-14	1.05603e-12	up
Ciclev10001266m	4.95697	1.75628e-22	4.76325e-20	up
Ciclev10001336m	2.20233	9.84355e-05	0.000985785	up
Ciclev10001373m	2.19141	4.59408e-10	1.63803e-08	up
Ciclev10001398m	-3.25265	3.17917e-11	1.39513e-09	down
Ciclev10001406m	-2.05914	0.000113263	0.00111537	down
Ciclev10001415m	2.84168	2.96784e-09	9.17757e-08	up
Ciclev10001416m	4.26804	1.77482e-21	4.19467e-19	up
Ciclev10001433m	7.46013	5.15358e-17	6.50846e-15	up
Ciclev10001450m	3.17618	4.84442e-07	9.2122e-06	up
Ciclev10001451m	-3.13204	5.16341e-05	0.000567598	down
Ciclev10001459m	3.39133	0.000546054	0.00422936	up
Ciclev10001460m	-4.87013	2.44851e-15	2.39693e-13	down
Ciclev10001513m	-2.67186	4.62646e-05	0.000516117	down
Ciclev10001544m	3.84676	1.96004e-10	7.4889e-09	up
Ciclev10001547m	3.64945	9.85899e-11	3.96854e-09	up
Ciclev10001561m	-2.97547	2.1537e-05	0.00026452	down
Ciclev10001578m	-2.80942	1.77711e-07	3.69353e-06	down
Ciclev10001648m	2.15435	0.000132279	0.00128128	up
Ciclev10001687m	6.85195	2.53978e-31	2.33434e-28	up
Ciclev10001704m	2.5285	8.82904e-05	0.000901652	up
Ciclev10001708m	4.00776	3.48351e-12	1.80097e-10	up
Ciclev10001722m	2.27561	6.14735e-07	1.1338e-05	up
Ciclev10001737m	-2.23923	0.00600887	0.0301702	down
Ciclev10001766m	2.43042	0.000595167	0.00455222	up
Ciclev10001824m	3.05181	0.000265963	0.0023244	up
Ciclev10001854m	4.4235	7.29073e-10	2.52339e-08	up
Ciclev10001888m	2.12224	1.21175e-05	0.000158602	up
Ciclev10001896m	2.97483	0.000151438	0.00143823	up
Ciclev10001909m	-2.36329	3.38773e-08	8.30319e-07	down
Ciclev10001964m	3.41655	3.19703e-07	6.30413e-06	up
Ciclev10001968m	3.71516	1.71842e-07	3.58506e-06	up
Ciclev10001981m	2.92228	4.52678e-13	2.77374e-11	up
Ciclev10002041m	5.66128	8.36704e-08	1.86054e-06	up
Ciclev10002054m	6.3721	3.12072e-15	2.9672e-13	up
Ciclev10002069m	3.45053	1.99498e-09	6.38395e-08	up
Ciclev10002132m	3.69434	1.22641e-14	1.06229e-12	up
Ciclev10002141m	4.33783	8.40151e-06	0.000116704	up
Ciclev10002169m	2.0102	0.00150991	0.00994425	up
Ciclev10002208m	-4.19766	1.15853e-05	0.000153089	down
Ciclev10002237m	3.54489	4.36476e-07	8.35772e-06	up
Ciclev10002239m	5.79691	5.61106e-09	1.64883e-07	up
Ciclev10002294m	4.17361	1.73053e-05	0.000219386	up
Ciclev10002336m	3.45183	1.1512e-08	3.1637e-07	up
Ciclev10002349m	2.20305	3.12139e-08	7.73057e-07	up
Ciclev10002398m	-2.12468	0.000350482	0.002927	down
Ciclev10002405m	-3.78949	2.36086e-08	6.04615e-07	down
Ciclev10002410m	3.18266	5.46576e-05	0.000596082	up
Ciclev10002438m	3.47641	4.64072e-15	4.26534e-13	up
Ciclev10002464m	4.42991	1.20855e-06	2.08491e-05	up
Ciclev10002504m	2.79186	4.38679e-05	0.0004917	up
Ciclev10002509m	3.69862	8.30444e-11	3.39231e-09	up
Ciclev10002603m	4.00105	3.34793e-17	4.36128e-15	up
Ciclev10002610m	2.59193	4.16351e-09	1.25238e-07	up
Ciclev10002618m	2.18907	0.000493348	0.00389964	up
Ciclev10002693m	-3.02238	8.10629e-08	1.80967e-06	down
Ciclev10002708m	2.10522	0.000106596	0.00105918	up
Ciclev10002725m	2.95609	7.05126e-08	1.60905e-06	up
Ciclev10002795m	2.62144	2.04973e-11	9.3676e-10	up
Ciclev10002805m	3.15513	2.69531e-05	0.000323359	up
Ciclev10002813m	3.01058	2.02209e-08	5.27658e-07	up
Ciclev10002876m	-2.23075	3.66193e-05	0.00041926	down
Ciclev10002882m	2.39613	1.78376e-05	0.000225616	up
Ciclev10002897m	3.52447	5.14913e-09	1.5212e-07	up
Ciclev10002925m	-2.75339	1.00758e-05	0.000135634	down
Ciclev10002979m	4.71	2.71905e-06	4.23977e-05	up
Ciclev10002980m	3.20058	8.95037e-07	1.59049e-05	up
Ciclev10002984m	2.00176	0.000553204	0.00428073	up
Ciclev10002988m	2.79702	5.4443e-05	0.000594524	up
Ciclev10002994m	4.25042	7.32593e-08	1.65348e-06	up
Ciclev10003017m	2.86623	0.00562026	0.0285693	up
Ciclev10003092m	9.35233	1.40424e-13	9.48232e-12	up
Ciclev10003129m	-3.31447	0.000189851	0.00174301	down
Ciclev10003213m	4.12357	9.91286e-07	1.75025e-05	up
Ciclev10003221m	2.25568	0.000125014	0.00121518	up
Ciclev10003230m	-2.49198	0.000450217	0.00361748	down
Ciclev10003255m	6.16453	4.03949e-09	1.21729e-07	up
Ciclev10003326m	2.0048	0.00016915	0.00158013	up
Ciclev10003343m	3.14502	1.85988e-05	0.000233459	up
Ciclev10003381m	3.22283	1.92323e-06	3.1217e-05	up
Ciclev10003406m	-2.45117	3.17742e-10	1.17076e-08	down
Ciclev10003423m	2.64386	0.000317523	0.00269252	up
Ciclev10003468m	-3.61408	0.000166828	0.00156551	down
Ciclev10003495m	3.40296	6.04532e-05	0.000650708	up
Ciclev10003530m	5.71864	6.03302e-16	6.60995e-14	up
Ciclev10003563m	3.29503	6.41381e-08	1.48199e-06	up
Ciclev10003620m	-5.82227	7.21239e-09	2.07156e-07	down
Ciclev10003661m	2.59367	4.0546e-05	0.000458819	up
Ciclev10003671m	2.34474	0.00278362	0.0163306	up
Ciclev10003678m	2.29275	0.00160792	0.0104566	up
Ciclev10003695m	3.74953	3.27033e-08	8.03927e-07	up
Ciclev10003716m	11.6893	5.48869e-07	1.02604e-05	up
Ciclev10003726m	-4.4788	0.00020625	0.0018769	down
Ciclev10003821m	3.6569	4.49388e-05	0.000502683	up
Ciclev10003826m	-3.23962	0.00149994	0.00989829	down
Ciclev10003845m	-2.2081	0.000215184	0.00194855	down
Ciclev10003853m	3.65435	1.27461e-05	0.00016578	up
Ciclev10003860m	3.07936	1.18073e-11	5.72051e-10	up
Ciclev10003896m	7.01571	1.57585e-08	4.21859e-07	up
Ciclev10003935m	-2.12431	0.000476513	0.00379011	down
Ciclev10003941m	3.93807	2.40543e-09	7.56567e-08	up
Ciclev10003945m	3.5361	2.27483e-05	0.000277543	up
Ciclev10003971m	2.06358	0.000278304	0.00241061	up
Ciclev10004037m	2.93275	5.80397e-07	1.07713e-05	up
Ciclev10004099m	-5.17249	3.32358e-09	1.01449e-07	down
Ciclev10004108m	2.66656	0.000223221	0.00200705	up
Ciclev10004126m	3.3035	3.17949e-13	1.99248e-11	up
Ciclev10004155m	3.62574	7.95688e-15	7.0395e-13	up
Ciclev10004177m	4.26793	3.95479e-07	7.66136e-06	up
Ciclev10004183m	2.47306	6.63921e-08	1.52343e-06	up
Ciclev10004202m	3.55179	2.89328e-08	7.22334e-07	up
Ciclev10004254m	2.03097	2.49651e-09	7.82241e-08	up
Ciclev10004258m	3.97961	2.94433e-10	1.09463e-08	up
Ciclev10004274m	3.8116	1.38429e-08	3.74824e-07	up
Ciclev10004287m	2.6773	1.62064e-05	0.000207201	up
Ciclev10004299m	3.37899	7.72764e-13	4.5823e-11	up
Ciclev10004346m	-2.01928	6.70046e-05	0.000711504	down
Ciclev10004390m	2.08407	0.000973738	0.00688817	up
Ciclev10004403m	-3.03892	9.25506e-09	2.61736e-07	down
Ciclev10004405m	-2.3349	2.66338e-05	0.000320157	down
Ciclev10004419m	3.45317	6.71979e-16	7.26616e-14	up
Ciclev10004422m	2.31629	5.9366e-09	1.73525e-07	up
Ciclev10004434m	3.85817	2.25124e-12	1.20532e-10	up
Ciclev10004466m	2.43763	1.33108e-06	2.26093e-05	up
Ciclev10004485m	2.18142	2.84495e-08	7.13133e-07	up
Ciclev10004497m	3.45417	3.98469e-08	9.54019e-07	up
Ciclev10004511m	-2.00228	4.60814e-05	0.00051442	down
Ciclev10004518m	2.71898	1.30539e-05	0.000169383	up
Ciclev10004519m	2.41109	1.22687e-09	4.10048e-08	up
Ciclev10004520m	-4.74657	2.99112e-18	4.37922e-16	down
Ciclev10004530m	2.93947	1.91192e-06	3.11021e-05	up
Ciclev10004541m	-3.6592	7.91919e-07	1.42563e-05	down
Ciclev10004549m	2.74158	1.78616e-07	3.70769e-06	up
Ciclev10004556m	4.20411	8.33119e-11	3.39486e-09	up
Ciclev10004568m	2.31564	3.95705e-05	0.000449009	up
Ciclev10004633m	2.43807	4.40882e-10	1.57537e-08	up
Ciclev10004681m	2.10598	0.000853773	0.0061546	up
Ciclev10004719m	2.36046	0.00491478	0.0257067	up
Ciclev10004728m	2.1371	6.81458e-05	0.000722505	up
Ciclev10004736m	4.13121	4.94944e-08	1.16147e-06	up
Ciclev10004783m	2.42633	1.81119e-07	3.75024e-06	up
Ciclev10004832m	3.07948	0.00150886	0.0099413	up
Ciclev10004839m	2.45493	1.70914e-11	7.94269e-10	up
Ciclev10004866m	4.72733	1.09181e-07	2.36425e-06	up
Ciclev10004886m	-2.10214	0.0270164	0.0946584	down
Ciclev10004929m	5.97095	1.70542e-10	6.57679e-09	up
Ciclev10004935m	10.2587	1.30611e-11	6.22716e-10	up
Ciclev10004937m	2.3043	1.16922e-05	0.000153764	up
Ciclev10004944m	2.21591	0.000173882	0.00161703	up
Ciclev10004977m	-3.39392	2.48018e-06	3.92276e-05	down
Ciclev10004980m	-3.43381	7.24015e-06	0.000101941	down
Ciclev10004981m	3.02233	1.0855e-06	1.89436e-05	up
Ciclev10004993m	2.89019	3.63784e-05	0.00041679	up
Ciclev10004995m	2.98074	6.43105e-05	0.000685536	up
Ciclev10005024m	3.05212	2.02825e-12	1.10018e-10	up
Ciclev10005028m	-2.34658	5.75193e-07	1.06921e-05	down
Ciclev10005037m	2.38757	4.35773e-06	6.44274e-05	up
Ciclev10005038m	-2.9295	3.09669e-13	1.9554e-11	down
Ciclev10005040m	5.23419	1.97742e-10	7.53788e-09	up
Ciclev10005102m	4.27408	1.02738e-09	3.4973e-08	up
Ciclev10005111m	2.80599	7.83174e-21	1.6827e-18	up
Ciclev10005133m	3.7845	0.000523486	0.00409482	up
Ciclev10005134m	3.32577	0.00093591	0.00666538	up
Ciclev10005136m	-7.00351	6.88779e-08	1.57609e-06	down
Ciclev10005147m	2.09945	4.6972e-06	6.88922e-05	up
Ciclev10005161m	-2.63818	0.000307546	0.00261865	down
Ciclev10005181m	4.82197	1.53671e-09	5.05432e-08	up
Ciclev10005203m	2.72244	7.0633e-14	5.11526e-12	up
Ciclev10005220m	2.77725	8.77715e-07	1.56139e-05	up
Ciclev10005225m	2.3297	2.34408e-08	6.01248e-07	up
Ciclev10005241m	2.69272	1.12795e-05	0.000149646	up
Ciclev10005245m	2.2347	0.000156835	0.00148522	up
Ciclev10005281m	7.87502	1.1948e-20	2.47084e-18	up
Ciclev10005327m	2.53492	1.48973e-07	3.1557e-06	up
Ciclev10005341m	2.11434	0.0267046	0.0938453	up
Ciclev10005345m	2.61324	5.15997e-06	7.51466e-05	up
Ciclev10005356m	3.76251	4.88181e-09	1.4474e-07	up
Ciclev10005466m	2.17184	8.21042e-05	0.000847369	up
Ciclev10005484m	2.24148	4.62148e-07	8.83905e-06	up
Ciclev10005491m	3.22443	6.67734e-09	1.92792e-07	up
Ciclev10005506m	4.14309	6.54809e-13	3.92506e-11	up
Ciclev10005522m	2.09344	1.63463e-05	0.000208507	up
Ciclev10005528m	3.2348	1.31636e-10	5.16062e-09	up
Ciclev10005530m	9.74486	5.23919e-14	3.90438e-12	up
Ciclev10005534m	3.04563	0.00113855	0.00784838	up
Ciclev10005553m	4.399	2.11363e-07	4.30109e-06	up
Ciclev10005617m	2.43633	1.12529e-05	0.000149412	up
Ciclev10005633m	2.86512	0.00129146	0.0087279	up
Ciclev10005650m	2.02575	4.72741e-07	9.0104e-06	up
Ciclev10005700m	3.66201	1.81519e-08	4.80489e-07	up
Ciclev10005720m	2.12362	0.000653694	0.00493823	up
Ciclev10005737m	-3.61513	0.000170358	0.00158903	down
Ciclev10005789m	-5.88788	1.57579e-13	1.04699e-11	down
Ciclev10005791m	2.58041	2.06222e-05	0.000254988	up
Ciclev10005833m	3.00627	0.000215008	0.00194803	up
Ciclev10005834m	3.22629	0.000580281	0.00446104	up
Ciclev10005835m	8.00772	2.64545e-10	9.96956e-09	up
Ciclev10005843m	2.94766	0.0068437	0.0331841	up
Ciclev10005863m	-3.86402	0.000408091	0.00334231	down
Ciclev10005878m	2.11052	6.13364e-05	0.000659356	up
Ciclev10005884m	-2.6206	0.000139164	0.00134012	down
Ciclev10005912m	4.6118	1.84747e-09	5.99303e-08	up
Ciclev10005925m	2.60911	1.27443e-06	2.17811e-05	up
Ciclev10005926m	-4.09828	2.12714e-06	3.42662e-05	down
Ciclev10005946m	-3.16674	0.000269409	0.00234831	down
Ciclev10005979m	2.27601	0.00271974	0.0160012	up
Ciclev10005983m	11.5682	6.68176e-21	1.45451e-18	up
Ciclev10005988m	5.62812	1.5289e-18	2.40897e-16	up
Ciclev10006032m	4.6489	1.35808e-12	7.64223e-11	up
Ciclev10006049m	2.17978	6.06001e-07	1.12019e-05	up
Ciclev10006056m	3.13547	3.11105e-15	2.9672e-13	up
Ciclev10006064m	2.943	1.99985e-05	0.000248576	up
Ciclev10006106m	2.02812	0.000217373	0.00196515	up
Ciclev10006109m	2.85788	1.26986e-06	2.17256e-05	up
Ciclev10006144m	-2.0532	0.00292773	0.0169476	down
Ciclev10006202m	3.01442	1.80719e-15	1.81201e-13	up
Ciclev10006203m	14.5121	1.98689e-08	5.20937e-07	up
Ciclev10006211m	5.39726	8.41851e-21	1.78559e-18	up
Ciclev10006212m	5.59016	5.94923e-17	7.45637e-15	up
Ciclev10006230m	2.33534	0.000304211	0.0025956	up
Ciclev10006249m	-3.05803	1.17286e-08	3.21787e-07	down
Ciclev10006300m	-3.73197	0.00010009	0.000999934	down
Ciclev10006362m	3.62327	7.71676e-12	3.7771e-10	up
Ciclev10006380m	-2.9485	0.000810606	0.00592083	down
Ciclev10006385m	2.81684	0.00259192	0.015397	up
Ciclev10006428m	2.18801	0.000497157	0.00392413	up
Ciclev10006457m	4.6664	0.000332351	0.00279533	up
Ciclev10006518m	4.58685	4.11692e-08	9.81416e-07	up
Ciclev10006572m	13.315	1.08291e-08	2.99093e-07	up
Ciclev10006590m	-3.03581	0.000498424	0.00393038	down
Ciclev10006599m	12.6183	1.2339e-23	4.16604e-21	up
Ciclev10006602m	3.06342	2.01906e-08	5.27658e-07	up
Ciclev10006604m	3.22591	8.51176e-07	1.51908e-05	up
Ciclev10006628m	9.17601	3.25697e-13	2.03334e-11	up
Ciclev10006633m	4.27852	7.6683e-08	1.72136e-06	up
Ciclev10006671m	3.77411	3.18838e-21	7.22583e-19	up
Ciclev10006674m	9.54088	3.16931e-12	1.65404e-10	up
Ciclev10006704m	-5.92786	1.34267e-06	2.27828e-05	down
Ciclev10006720m	6.42817	4.73702e-08	1.1132e-06	up
Ciclev10006732m	2.74022	5.27005e-05	0.000578552	up
Ciclev10006754m	4.581	1.58064e-08	4.22457e-07	up
Ciclev10006770m	10.0685	3.46691e-13	2.15626e-11	up
Ciclev10006820m	4.50422	2.52185e-11	1.12545e-09	up
Ciclev10006912m	10.1995	7.38058e-15	6.60023e-13	up
Ciclev10006963m	10.906	3.7018e-19	6.72996e-17	up
Ciclev10006986m	3.31916	7.47835e-11	3.07766e-09	up
Ciclev10006992m	3.12383	1.33944e-07	2.85195e-06	up
Ciclev10007122m	5.25327	6.0109e-08	1.39278e-06	up
Ciclev10007134m	3.28088	7.22253e-07	1.30733e-05	up
Ciclev10007179m	3.29884	8.40818e-09	2.38602e-07	up
Ciclev10007206m	-2.89522	0.000728568	0.00540028	down
Ciclev10007213m	2.70115	2.24127e-07	4.54964e-06	up
Ciclev10007245m	2.67061	3.76283e-13	2.32285e-11	up
Ciclev10007256m	2.33211	7.37334e-12	3.61972e-10	up
Ciclev10007280m	3.99454	2.58253e-15	2.51326e-13	up
Ciclev10007289m	2.84779	1.50826e-14	1.29289e-12	up
Ciclev10007316m	2.04291	1.45637e-09	4.81884e-08	up
Ciclev10007337m	2.41847	5.0159e-14	3.77196e-12	up
Ciclev10007369m	5.27358	8.69343e-22	2.17266e-19	up
Ciclev10007370m	4.29161	1.66567e-07	3.4882e-06	up
Ciclev10007435m	3.13165	5.09576e-17	6.48494e-15	up
Ciclev10007444m	2.24775	1.00562e-08	2.8103e-07	up
Ciclev10007445m	2.41048	1.37997e-08	3.74824e-07	up
Ciclev10007467m	4.34729	1.03793e-06	1.82288e-05	up
Ciclev10007470m	2.12342	3.40853e-12	1.76773e-10	up
Ciclev10007509m	2.4779	0.000157548	0.00149111	up
Ciclev10007510m	3.40825	3.86134e-24	1.38874e-21	up
Ciclev10007532m	-2.2308	0.0142225	0.0582474	down
Ciclev10007588m	4.28049	1.1886e-18	1.94695e-16	up
Ciclev10007618m	4.1901	3.02575e-12	1.58411e-10	up
Ciclev10007620m	3.47151	3.844e-08	9.31115e-07	up
Ciclev10007634m	3.86042	2.18512e-05	0.000267782	up
Ciclev10007641m	2.33109	9.67526e-05	0.000972464	up
Ciclev10007645m	-2.3092	2.87768e-06	4.44523e-05	down
Ciclev10007682m	2.70281	0.000460549	0.00368083	up
Ciclev10007732m	13.5702	1.30884e-23	4.33068e-21	up
Ciclev10007736m	-2.71302	0.000954631	0.00677538	down
Ciclev10007849m	2.55392	1.36725e-13	9.34704e-12	up
Ciclev10007863m	3.52584	1.94903e-07	4.0006e-06	up
Ciclev10007869m	2.46923	9.31173e-07	1.64939e-05	up
Ciclev10007907m	-2.75265	2.99934e-05	0.000353679	down
Ciclev10007910m	4.57947	4.26783e-27	2.27765e-24	up
Ciclev10007914m	-2.17365	0.00171521	0.0109859	down
Ciclev10007917m	5.47048	7.21561e-10	2.50262e-08	up
Ciclev10007938m	2.87824	0.00154101	0.0101048	up
Ciclev10007953m	-2.51783	0.00017762	0.00164348	down
Ciclev10007957m	2.83724	0.00117042	0.00802186	up
Ciclev10007977m	2.50347	1.68176e-14	1.43418e-12	up
Ciclev10008009m	3.41216	5.69321e-10	2.00828e-08	up
Ciclev10008125m	10.2909	1.81925e-15	1.81312e-13	up
Ciclev10008127m	3.31815	9.25856e-17	1.13271e-14	up
Ciclev10008128m	3.56845	0.000711073	0.00529433	up
Ciclev10008144m	4.04	1.69527e-09	5.53596e-08	up
Ciclev10008176m	3.29205	1.15117e-08	3.1637e-07	up
Ciclev10008257m	2.01456	0.000102782	0.00102312	up
Ciclev10008296m	-2.07002	0.0205847	0.0773632	down
Ciclev10008338m	10.7744	1.96174e-18	3.0051e-16	up
Ciclev10008398m	-2.17678	0.00174393	0.0111525	down
Ciclev10008420m	2.29828	5.0489e-05	0.000557603	up
Ciclev10008503m	13.7566	4.73813e-40	1.11982e-36	up
Ciclev10008531m	2.2345	5.70341e-06	8.23361e-05	up
Ciclev10008536m	3.18927	4.28373e-12	2.17393e-10	up
Ciclev10008537m	2.93054	5.99045e-11	2.50268e-09	up
Ciclev10008638m	2.70179	1.16148e-09	3.90396e-08	up
Ciclev10008644m	2.0245	0.000116081	0.00113838	up
Ciclev10008669m	2.84722	4.47739e-06	6.60785e-05	up
Ciclev10008731m	2.25921	7.62206e-05	0.000795078	up
Ciclev10008737m	2.67807	8.68736e-05	0.000889379	up
Ciclev10008798m	3.62123	0.00027635	0.00239506	up
Ciclev10008806m	2.709	1.80348e-09	5.87338e-08	up
Ciclev10008809m	9.13975	3.38821e-11	1.47125e-09	up
Ciclev10008810m	2.69508	1.35126e-06	2.29049e-05	up
Ciclev10008826m	11.6713	1.69607e-18	2.62241e-16	up
Ciclev10008874m	2.1796	0.0673499	0.184874	up
Ciclev10008925m	4.72814	2.28959e-13	1.47965e-11	up
Ciclev10008951m	11.473	1.39932e-16	1.64187e-14	up
Ciclev10008953m	4.19741	6.58233e-07	1.20596e-05	up
Ciclev10009037m	2.36249	2.07709e-12	1.12299e-10	up
Ciclev10009080m	3.30639	4.74198e-12	2.37731e-10	up
Ciclev10009089m	-2.22595	0.0227869	0.0832568	down
Ciclev10009092m	3.06096	8.82602e-10	3.02314e-08	up
Ciclev10009118m	5.60234	9.57965e-09	2.69534e-07	up
Ciclev10009119m	5.45023	2.72648e-07	5.45428e-06	up
Ciclev10009178m	2.29449	5.8769e-06	8.43989e-05	up
Ciclev10009285m	3.42624	1.87468e-06	3.05263e-05	up
Ciclev10009287m	2.61287	1.91202e-05	0.000239277	up
Ciclev10009291m	5.63273	4.47131e-35	5.28381e-32	up
Ciclev10009294m	2.30926	6.02425e-09	1.75467e-07	up
Ciclev10009298m	2.9796	1.31592e-07	2.8055e-06	up
Ciclev10009420m	2.40099	1.42763e-08	3.84669e-07	up
Ciclev10009431m	3.12476	7.021e-11	2.89664e-09	up
Ciclev10009470m	3.81398	1.08583e-07	2.35438e-06	up
Ciclev10009482m	4.0929	3.41876e-25	1.45025e-22	up
Ciclev10009493m	6.16442	2.53992e-09	7.94339e-08	up
Ciclev10009498m	3.37906	3.63491e-11	1.56531e-09	up
Ciclev10009511m	3.67216	9.28668e-06	0.000126741	up
Ciclev10009522m	-3.40873	8.05688e-07	1.44569e-05	down
Ciclev10009532m	3.659	2.17258e-12	1.16699e-10	up
Ciclev10009574m	3.14995	0.000659387	0.00497285	up
Ciclev10009575m	9.35701	1.17797e-19	2.21459e-17	up
Ciclev10009581m	2.25065	3.9853e-06	5.96138e-05	up
Ciclev10009593m	4.84698	1.07372e-14	9.39873e-13	up
Ciclev10009617m	-2.47211	2.86239e-07	5.69861e-06	down
Ciclev10009649m	4.10473	1.19935e-11	5.78483e-10	up
Ciclev10009662m	-2.26091	8.78978e-06	0.00012098	down
Ciclev10009739m	3.41073	2.06213e-06	3.33163e-05	up
Ciclev10009756m	2.35526	1.03099e-05	0.000138448	up
Ciclev10009800m	5.0225	3.06086e-07	6.06747e-06	up
Ciclev10009825m	-2.3119	0.107308	0.257252	down
Ciclev10009871m	2.3117	1.82005e-06	2.97539e-05	up
Ciclev10009909m	4.37144	2.93119e-08	7.30326e-07	up
Ciclev10009942m	3.13689	1.31009e-06	2.22756e-05	up
Ciclev10009963m	-2.93469	0.000204664	0.00186555	down
Ciclev10009966m	-2.14564	0.012232	0.0517692	down
Ciclev10009975m	-2.45103	0.0231529	0.084281	down
Ciclev10009990m	5.69544	1.05438e-09	3.57451e-08	up
Ciclev10010023m	3.46283	3.30495e-09	1.01067e-07	up
Ciclev10010038m	2.12803	0.000101612	0.00101269	up
Ciclev10010053m	-3.17035	2.5842e-06	4.0756e-05	down
Ciclev10010059m	-2.1047	0.000134347	0.00129902	down
Ciclev10010118m	4.16761	5.06039e-06	7.37613e-05	up
Ciclev10010123m	-3.14658	2.62221e-06	4.11592e-05	down
Ciclev10010145m	2.43751	0.00399549	0.0218301	up
Ciclev10010153m	2.40295	7.32586e-05	0.000768541	up
Ciclev10010197m	2.51188	0.000282758	0.00244534	up
Ciclev10010208m	10.1276	2.86133e-13	1.81371e-11	up
Ciclev10010223m	9.35785	3.44975e-11	1.49405e-09	up
Ciclev10010279m	9.71038	1.60889e-08	4.29315e-07	up
Ciclev10010408m	2.11938	1.63148e-06	2.69912e-05	up
Ciclev10010416m	-2.16065	0.0141945	0.0582136	down
Ciclev10010426m	11.6258	8.29253e-23	2.44985e-20	up
Ciclev10010427m	5.10309	8.51913e-08	1.88423e-06	up
Ciclev10010461m	3.6644	2.39888e-08	6.12456e-07	up
Ciclev10010470m	-2.26891	0.000101171	0.00100951	down
Ciclev10010502m	4.90786	4.52629e-11	1.92501e-09	up
Ciclev10010503m	5.68621	3.46298e-09	1.05315e-07	up
Ciclev10010505m	2.22211	0.000347917	0.00290998	up
Ciclev10010508m	2.57933	9.76555e-11	3.94052e-09	up
Ciclev10010534m	-2.73375	2.07397e-05	0.00025625	down
Ciclev10010591m	2.20637	1.9567e-05	0.000244315	up
Ciclev10010603m	3.88405	8.44437e-11	3.43252e-09	up
Ciclev10010628m	-2.73005	1.04138e-07	2.2699e-06	down
Ciclev10010712m	3.14705	3.37933e-05	0.000392059	up
Ciclev10010726m	2.93432	9.44991e-09	2.66791e-07	up
Ciclev10010769m	4.09219	6.82462e-06	9.69155e-05	up
Ciclev10010792m	2.236	1.96491e-05	0.00024497	up
Ciclev10010795m	2.29366	1.30916e-05	0.000169607	up
Ciclev10010815m	2.13252	6.82536e-05	0.000722912	up
Ciclev10010879m	-2.21609	2.99596e-05	0.000353532	down
Ciclev10010881m	-3.00648	8.92229e-06	0.000122498	down
Ciclev10010911m	2.41998	1.73903e-13	1.14624e-11	up
Ciclev10010934m	3.77027	3.75161e-17	4.81136e-15	up
Ciclev10010956m	4.51459	2.70849e-17	3.61366e-15	up
Ciclev10010965m	2.46676	4.05769e-07	7.8515e-06	up
Ciclev10010968m	2.96271	2.59642e-06	4.09097e-05	up
Ciclev10010974m	2.79602	1.29275e-11	6.18129e-10	up
Ciclev10010994m	3.24699	1.29716e-20	2.64941e-18	up
Ciclev10011010m	4.64116	8.54991e-22	2.17266e-19	up
Ciclev10011035m	2.22102	2.38903e-05	0.000290405	up
Ciclev10011040m	10.2502	7.71383e-17	9.52371e-15	up
Ciclev10011062m	2.97668	4.71215e-15	4.30706e-13	up
Ciclev10011081m	4.04683	9.17025e-19	1.54809e-16	up
Ciclev10011097m	-2.88898	4.29668e-08	1.01986e-06	down
Ciclev10011111m	-2.39532	9.06408e-06	0.000124033	down
Ciclev10011115m	3.17982	0.000218129	0.00197091	up
Ciclev10011134m	3.05414	0.000248013	0.00219771	up
Ciclev10011143m	2.00927	2.93198e-06	4.50806e-05	up
Ciclev10011147m	5.40862	7.87464e-11	3.2327e-09	up
Ciclev10011175m	2.17035	5.97017e-09	1.74198e-07	up
Ciclev10011191m	2.08011	3.84159e-05	0.000437106	up
Ciclev10011211m	-3.40577	5.0832e-05	0.000559896	down
Ciclev10011234m	-4.10127	6.99168e-05	0.000736285	down
Ciclev10011238m	3.20217	1.95046e-14	1.62153e-12	up
Ciclev10011239m	3.41171	1.16281e-22	3.3168e-20	up
Ciclev10011247m	2.73494	3.20008e-06	4.87946e-05	up
Ciclev10011273m	-3.8012	1.08238e-15	1.13081e-13	down
Ciclev10011280m	2.30518	1.14384e-10	4.5479e-09	up
Ciclev10011292m	2.5953	9.11212e-06	0.000124588	up
Ciclev10011293m	2.37412	3.74523e-08	9.09854e-07	up
Ciclev10011313m	2.53428	4.09575e-07	7.91589e-06	up
Ciclev10011324m	7.91467	1.18056e-16	1.41531e-14	up
Ciclev10011340m	4.43367	8.60457e-05	0.000882542	up
Ciclev10011358m	3.60528	0.000384228	0.00317516	up
Ciclev10011359m	3.92021	9.62562e-05	0.000968338	up
Ciclev10011375m	10.1061	1.64779e-10	6.3843e-09	up
Ciclev10011377m	8.81264	2.82218e-21	6.48474e-19	up
Ciclev10011382m	2.34565	3.71237e-13	2.30028e-11	up
Ciclev10011383m	2.83806	1.14211e-13	7.90589e-12	up
Ciclev10011384m	11.3449	2.97736e-17	3.94059e-15	up
Ciclev10011408m	2.51195	0.000392801	0.00323148	up
Ciclev10011421m	3.80982	2.42478e-06	3.84986e-05	up
Ciclev10011455m	2.46336	1.19778e-05	0.000156897	up
Ciclev10011468m	4.35712	6.89646e-11	2.85238e-09	up
Ciclev10011508m	2.79022	5.39052e-05	0.000589819	up
Ciclev10011513m	4.99127	2.28651e-14	1.85647e-12	up
Ciclev10011531m	-2.19822	1.65251e-06	2.72023e-05	down
Ciclev10011536m	-2.02206	1.90826e-09	6.14206e-08	down
Ciclev10011549m	3.4179	3.04326e-09	9.39323e-08	up
Ciclev10011584m	4.30374	1.49182e-10	5.82093e-09	up
Ciclev10011605m	-2.12788	6.97966e-07	1.26752e-05	down
Ciclev10011623m	2.91619	5.1567e-13	3.14806e-11	up
Ciclev10011631m	2.26031	0.000113627	0.00111696	up
Ciclev10011635m	5.64607	2.43043e-43	8.04181e-40	up
Ciclev10011642m	3.91422	1.90763e-12	1.04503e-10	up
Ciclev10011662m	2.49064	7.22276e-08	1.63466e-06	up
Ciclev10011683m	5.11777	8.95586e-23	2.5994e-20	up
Ciclev10011709m	4.69803	2.51003e-27	1.3842e-24	up
Ciclev10011710m	3.73787	7.74756e-12	3.78099e-10	up
Ciclev10011768m	4.11974	1.64254e-26	8.23459e-24	up
Ciclev10011828m	5.5967	3.22413e-15	3.048e-13	up
Ciclev10011852m	3.98994	4.91189e-07	9.3065e-06	up
Ciclev10011860m	2.02904	1.22564e-05	0.000160264	up
Ciclev10011949m	2.09361	3.44556e-05	0.000397236	up
Ciclev10011974m	2.46903	1.84652e-10	7.08789e-09	up
Ciclev10011996m	2.35623	2.28387e-11	1.03519e-09	up
Ciclev10012001m	-3.3012	2.01278e-13	1.30817e-11	down
Ciclev10012004m	2.98966	1.06055e-10	4.24836e-09	up
Ciclev10012011m	-3.09563	2.61429e-07	5.27448e-06	down
Ciclev10012017m	4.30088	2.37985e-12	1.27007e-10	up
Ciclev10012100m	-3.17388	0.000203743	0.00185817	down
Ciclev10012151m	3.44407	2.0698e-06	3.34076e-05	up
Ciclev10012177m	-3.51408	8.21697e-08	1.82963e-06	down
Ciclev10012179m	2.17569	1.10643e-07	2.38655e-06	up
Ciclev10012202m	2.83351	2.56465e-12	1.36429e-10	up
Ciclev10012205m	3.73867	8.71017e-06	0.000120385	up
Ciclev10012227m	-2.20363	7.87713e-09	2.24688e-07	down
Ciclev10012265m	3.05036	1.6722e-07	3.49746e-06	up
Ciclev10012328m	2.60464	7.83638e-06	0.000109962	up
Ciclev10012342m	3.61312	9.40052e-05	0.000948885	up
Ciclev10012358m	2.64678	1.15219e-06	1.99809e-05	up
Ciclev10012379m	4.32207	6.96821e-23	2.13485e-20	up
Ciclev10012384m	3.38137	7.65734e-09	2.19555e-07	up
Ciclev10012389m	2.85166	1.15989e-05	0.000153146	up
Ciclev10012464m	3.43797	0.000253401	0.00223587	up
Ciclev10012482m	-2.13289	0.000514522	0.00403616	down
Ciclev10012489m	2.22658	0.058306	0.166739	up
Ciclev10012533m	4.66674	4.84436e-10	1.71985e-08	up
Ciclev10012556m	3.08556	1.48773e-08	3.98914e-07	up
Ciclev10012561m	3.30552	2.65405e-13	1.68879e-11	up
Ciclev10012583m	-2.38016	1.10002e-07	2.37891e-06	down
Ciclev10012590m	5.62603	4.66997e-12	2.34833e-10	up
Ciclev10012611m	3.41985	2.12046e-05	0.000261408	up
Ciclev10012626m	3.68065	1.2686e-11	6.08845e-10	up
Ciclev10012633m	3.9165	1.15232e-15	1.1915e-13	up
Ciclev10012652m	2.07558	3.42293e-06	5.20009e-05	up
Ciclev10012680m	-2.65007	0.00981426	0.0436706	down
Ciclev10012726m	-3.76778	1.25789e-06	2.15653e-05	down
Ciclev10012747m	2.71986	5.16291e-09	1.52255e-07	up
Ciclev10012786m	2.6546	1.0857e-05	0.000144853	up
Ciclev10012789m	-4.3614	7.20614e-12	3.55876e-10	down
Ciclev10012794m	3.03699	5.55368e-08	1.29227e-06	up
Ciclev10012846m	2.28283	5.75631e-06	8.28108e-05	up
Ciclev10012847m	3.83458	1.19437e-06	2.06426e-05	up
Ciclev10012857m	3.21986	4.96903e-11	2.1025e-09	up
Ciclev10012858m	-2.34903	0.0505142	0.149902	down
Ciclev10012905m	2.33347	0.0126621	0.0533169	up
Ciclev10012907m	2.39365	0.000624982	0.00474299	up
Ciclev10012938m	7.28284	6.10385e-11	2.54179e-09	up
Ciclev10012953m	3.11146	1.06317e-05	0.000142191	up
Ciclev10012955m	2.26778	1.85224e-09	5.99676e-08	up
Ciclev10012971m	2.96224	1.54476e-06	2.57108e-05	up
Ciclev10013024m	3.78814	4.39453e-09	1.31683e-07	up
Ciclev10013026m	8.93365	9.14758e-10	3.12036e-08	up
Ciclev10013035m	2.16284	0.016159	0.0639668	up
Ciclev10013074m	-4.8747	3.48978e-07	6.84062e-06	down
Ciclev10013137m	3.82079	4.34294e-08	1.02789e-06	up
Ciclev10013139m	-2.5808	0.000137191	0.00132266	down
Ciclev10013175m	2.49177	2.40354e-05	0.00029174	up
Ciclev10013185m	2.15756	8.78114e-05	0.000898193	up
Ciclev10013188m	-2.0345	8.68343e-06	0.000120256	down
Ciclev10013200m	4.87667	2.85483e-12	1.50895e-10	up
Ciclev10013217m	4.6542	2.79043e-06	4.32776e-05	up
Ciclev10013245m	2.53832	0.00236593	0.0143377	up
Ciclev10013256m	-4.39229	2.34485e-10	8.87717e-09	down
Ciclev10013346m	2.35545	2.30116e-05	0.000280548	up
Ciclev10013390m	2.88519	4.10216e-07	7.91903e-06	up
Ciclev10013402m	2.98245	0.00695089	0.0335851	up
Ciclev10013403m	2.22535	1.24495e-05	0.000162176	up
Ciclev10013425m	-2.13279	0.00142111	0.00945271	down
Ciclev10013430m	-2.3609	0.00340205	0.0192586	down
Ciclev10013434m	3.93737	0.000151376	0.00143823	up
Ciclev10013454m	4.3769	1.78915e-08	4.74354e-07	up
Ciclev10013476m	2.68926	6.48855e-08	1.49716e-06	up
Ciclev10013498m	2.87469	1.40336e-05	0.000181102	up
Ciclev10013516m	-2.02488	0.00736081	0.0351187	down
Ciclev10013527m	-2.54155	0.0226436	0.0828796	down
Ciclev10013559m	3.57333	6.26185e-09	1.81429e-07	up
Ciclev10013564m	9.73151	7.47854e-14	5.35606e-12	up
Ciclev10013568m	3.63206	9.9974e-05	0.000999378	up
Ciclev10013573m	4.52804	1.18656e-06	2.0534e-05	up
Ciclev10013588m	2.80641	0.00124629	0.00844829	up
Ciclev10013617m	-3.60548	4.13129e-06	6.1464e-05	down
Ciclev10013652m	2.84416	8.30865e-05	0.000856972	up
Ciclev10013705m	2.24762	0.0090168	0.0408808	up
Ciclev10013711m	3.34696	6.53801e-07	1.19917e-05	up
Ciclev10013731m	-3.3935	0.00192088	0.0120971	down
Ciclev10013801m	4.60612	4.17136e-05	0.000470422	up
Ciclev10013891m	-2.79591	0.00095328	0.00677452	down
Ciclev10013927m	-2.41979	0.000268418	0.00234091	down
Ciclev10013962m	-2.06643	2.67131e-07	5.35686e-06	down
Ciclev10013963m	-2.50927	5.5806e-06	8.07746e-05	down
Ciclev10013978m	-2.1474	3.56277e-05	0.000409489	down
Ciclev10013980m	-2.14958	3.1027e-05	0.000363535	down
Ciclev10013981m	-3.50566	2.16254e-06	3.46342e-05	down
Ciclev10013982m	-2.05092	6.36081e-07	1.17056e-05	down
Ciclev10013988m	-2.08252	2.0445e-07	4.17583e-06	down
Ciclev10013993m	-2.05411	2.63551e-06	4.12897e-05	down
Ciclev10013995m	-2.15969	1.01121e-07	2.2129e-06	down
Ciclev10014000m	-2.01739	1.11106e-06	1.93489e-05	down
Ciclev10014001m	-2.00974	6.2696e-07	1.15506e-05	down
Ciclev10014002m	-2.16298	3.21309e-05	0.00037514	down
Ciclev10014003m	-3.48583	2.14777e-06	3.45313e-05	down
Ciclev10014005m	-2.53602	2.94254e-05	0.000348471	down
Ciclev10014034m	3.29775	6.0096e-12	2.99466e-10	up
Ciclev10014060m	-2.54788	2.36364e-06	3.75639e-05	down
Ciclev10014120m	2.52324	8.6924e-13	5.06363e-11	up
Ciclev10014121m	2.24284	1.63232e-05	0.000208476	up
Ciclev10014128m	2.47203	1.99679e-05	0.000248509	up
Ciclev10014130m	3.02516	5.8064e-06	8.34588e-05	up
Ciclev10014204m	15.9489	3.85799e-63	6.38266e-59	up
Ciclev10014212m	13.3874	1.35251e-26	6.99247e-24	up
Ciclev10014232m	6.76103	3.33964e-29	2.30213e-26	up
Ciclev10014244m	2.39493	2.59284e-08	6.53901e-07	up
Ciclev10014266m	2.16118	2.46111e-11	1.10535e-09	up
Ciclev10014273m	5.27935	3.12266e-19	5.74015e-17	up
Ciclev10014313m	3.41884	3.14697e-13	1.9796e-11	up
Ciclev10014322m	2.36302	1.71128e-12	9.43713e-11	up
Ciclev10014324m	4.01844	2.07589e-16	2.40164e-14	up
Ciclev10014330m	2.03833	2.0195e-06	3.26915e-05	up
Ciclev10014346m	3.24376	3.19402e-11	1.39793e-09	up
Ciclev10014352m	2.30697	2.21466e-05	0.000270601	up
Ciclev10014355m	2.75522	3.22074e-16	3.62476e-14	up
Ciclev10014378m	2.30475	1.08478e-10	4.32449e-09	up
Ciclev10014391m	2.44403	5.87708e-12	2.93747e-10	up
Ciclev10014400m	2.11676	0.000207868	0.00188955	up
Ciclev10014432m	-2.62876	8.79885e-22	2.17266e-19	down
Ciclev10014457m	4.06203	1.26726e-12	7.17996e-11	up
Ciclev10014480m	2.45687	0.000142549	0.00136715	up
Ciclev10014501m	2.76248	6.23699e-09	1.81026e-07	up
Ciclev10014529m	9.4793	2.33551e-11	1.0557e-09	up
Ciclev10014533m	2.12836	1.11061e-06	1.93489e-05	up
Ciclev10014534m	-2.00255	1.48502e-06	2.48665e-05	down
Ciclev10014542m	3.05999	2.08295e-08	5.41828e-07	up
Ciclev10014561m	2.806	5.62973e-06	8.13435e-05	up
Ciclev10014584m	3.29933	1.56201e-11	7.34143e-10	up
Ciclev10014623m	-2.13243	0.00388939	0.021342	down
Ciclev10014639m	-4.81912	1.08215e-09	3.66117e-08	down
Ciclev10014664m	3.58108	2.30918e-13	1.4865e-11	up
Ciclev10014693m	11.8386	1.54171e-22	4.25102e-20	up
Ciclev10014740m	2.24509	0.0200777	0.0761148	up
Ciclev10014787m	4.77037	8.06055e-12	3.92217e-10	up
Ciclev10014790m	-2.45433	3.40416e-05	0.000394664	down
Ciclev10014808m	5.07775	9.31142e-17	1.13271e-14	up
Ciclev10014832m	-3.63965	2.55112e-08	6.46337e-07	down
Ciclev10014837m	4.0169	1.05117e-06	1.84221e-05	up
Ciclev10014838m	11.86	2.2789e-26	1.10889e-23	up
Ciclev10014858m	2.37993	5.0952e-07	9.61175e-06	up
Ciclev10014862m	2.03592	5.57921e-06	8.07746e-05	up
Ciclev10014863m	2.16653	8.03348e-07	1.44306e-05	up
Ciclev10014884m	2.8528	3.28756e-08	8.06965e-07	up
Ciclev10014887m	2.01564	1.90104e-08	5.00013e-07	up
Ciclev10014888m	-4.65421	1.40263e-13	9.48232e-12	down
Ciclev10014896m	3.16542	5.80625e-18	8.35293e-16	up
Ciclev10014919m	2.38598	2.33251e-07	4.72906e-06	up
Ciclev10014934m	4.19765	2.32449e-08	5.97148e-07	up
Ciclev10014952m	3.89931	2.95744e-12	1.55821e-10	up
Ciclev10014970m	-6.03275	5.2923e-07	9.94952e-06	down
Ciclev10014972m	-2.4185	1.11642e-05	0.000148473	down
Ciclev10014993m	2.39378	5.8194e-09	1.70702e-07	up
Ciclev10014994m	2.23561	8.39383e-08	1.86149e-06	up
Ciclev10015022m	4.13257	2.85758e-08	7.15217e-07	up
Ciclev10015024m	3.34121	7.96471e-06	0.000111385	up
Ciclev10015034m	3.02862	1.63971e-05	0.000208994	up
Ciclev10015053m	4.69078	1.14484e-18	1.91162e-16	up
Ciclev10015056m	2.02789	3.42489e-05	0.000395847	up
Ciclev10015066m	9.39611	1.23201e-06	2.11875e-05	up
Ciclev10015086m	2.99491	1.27867e-22	3.58548e-20	up
Ciclev10015096m	2.58138	2.8929e-10	1.08036e-08	up
Ciclev10015185m	3.08713	5.33679e-08	1.24706e-06	up
Ciclev10015207m	2.50017	7.10869e-06	0.000100432	up
Ciclev10015212m	3.3447	1.5295e-07	3.22755e-06	up
Ciclev10015249m	-2.12127	4.16452e-05	0.000469971	down
Ciclev10015299m	2.76975	1.63921e-06	2.70921e-05	up
Ciclev10015302m	12.3119	3.05174e-28	1.80314e-25	up
Ciclev10015304m	2.47224	0.00104649	0.0073198	up
Ciclev10015342m	2.90016	0.000633698	0.00480472	up
Ciclev10015351m	-2.22424	0.0918152	0.229686	down
Ciclev10015355m	2.04292	1.03261e-07	2.25674e-06	up
Ciclev10015408m	3.12665	3.72868e-14	2.86917e-12	up
Ciclev10015421m	4.80246	6.29594e-31	5.48211e-28	up
Ciclev10015458m	3.15836	6.09854e-09	1.77319e-07	up
Ciclev10015474m	7.71403	1.80993e-38	3.32705e-35	up
Ciclev10015492m	2.4888	2.68548e-08	6.76235e-07	up
Ciclev10015507m	2.37093	0.000272155	0.00236726	up
Ciclev10015514m	3.28396	1.69054e-14	1.43427e-12	up
Ciclev10015527m	3.27009	6.88112e-22	1.80701e-19	up
Ciclev10015533m	3.39786	2.99917e-11	1.32315e-09	up
Ciclev10015586m	2.4486	3.21349e-11	1.40274e-09	up
Ciclev10015614m	2.33255	0.00140493	0.00936089	up
Ciclev10015618m	2.8639	2.17021e-05	0.000266152	up
Ciclev10015623m	2.74547	3.3705e-12	1.75351e-10	up
Ciclev10015646m	3.44065	2.34206e-09	7.40862e-08	up
Ciclev10015700m	2.9991	9.29263e-06	0.000126741	up
Ciclev10015707m	-3.77833	8.97325e-06	0.00012306	down
Ciclev10015715m	7.02615	1.99681e-21	4.65284e-19	up
Ciclev10015729m	3.32392	3.43481e-09	1.04651e-07	up
Ciclev10015735m	3.75213	7.85005e-06	0.00011006	up
Ciclev10015739m	-2.71214	1.66555e-09	5.45642e-08	down
Ciclev10015743m	-11.4257	2.02147e-07	4.13389e-06	down
Ciclev10015770m	-8.01897	3.68018e-10	1.3352e-08	down
Ciclev10015776m	2.89054	2.7795e-06	4.32182e-05	up
Ciclev10015779m	3.75747	1.64768e-15	1.67235e-13	up
Ciclev10015790m	2.47463	8.72847e-10	2.99593e-08	up
Ciclev10015791m	2.42323	0.00209009	0.012975	up
Ciclev10015793m	4.13181	4.94627e-15	4.49622e-13	up
Ciclev10015803m	2.06924	6.91348e-09	1.98916e-07	up
Ciclev10015825m	2.02764	8.84475e-06	0.000121636	up
Ciclev10015857m	3.21206	8.02909e-07	1.44306e-05	up
Ciclev10015868m	2.78604	0.000139645	0.00134319	up
Ciclev10015896m	2.03742	1.93972e-05	0.000242377	up
Ciclev10015904m	2.39273	0.000136755	0.00132	up
Ciclev10015924m	4.09729	1.72096e-24	6.62127e-22	up
Ciclev10015995m	2.93421	1.83208e-05	0.00023058	up
Ciclev10016019m	-5.90298	0.00022975	0.00205904	down
Ciclev10016030m	2.66175	8.86767e-06	0.000121849	up
Ciclev10016041m	3.24331	3.90734e-15	3.63163e-13	up
Ciclev10016043m	5.72824	1.69655e-10	6.55787e-09	up
Ciclev10016096m	3.23196	1.39174e-13	9.47531e-12	up
Ciclev10016109m	2.50726	1.50374e-06	2.50784e-05	up
Ciclev10016126m	3.46655	1.40671e-08	3.7965e-07	up
Ciclev10016134m	2.08954	0.000212895	0.00192994	up
Ciclev10016145m	5.80368	3.09956e-09	9.53142e-08	up
Ciclev10016149m	2.2407	1.33411e-05	0.000172703	up
Ciclev10016244m	2.119	0.000237492	0.00212038	up
Ciclev10016255m	3.73021	4.62472e-06	6.7941e-05	up
Ciclev10016270m	2.33153	3.86806e-06	5.79649e-05	up
Ciclev10016276m	2.46654	3.8189e-08	9.26392e-07	up
Ciclev10016305m	4.24151	5.96795e-07	1.1044e-05	up
Ciclev10016426m	5.92939	1.20405e-12	6.86889e-11	up
Ciclev10016486m	2.97635	7.67486e-09	2.19676e-07	up
Ciclev10016513m	2.88808	9.70241e-09	2.72524e-07	up
Ciclev10016587m	2.78947	1.0312e-08	2.86243e-07	up
Ciclev10016590m	2.11645	0.000236466	0.00211465	up
Ciclev10016601m	4.18644	1.82032e-14	1.5287e-12	up
Ciclev10016611m	3.03652	2.99807e-06	4.59686e-05	up
Ciclev10016622m	-5.08768	9.68764e-08	2.12563e-06	down
Ciclev10016680m	2.30555	0.000147966	0.00140929	up
Ciclev10016691m	2.96462	6.59939e-08	1.51639e-06	up
Ciclev10016707m	3.21765	1.03093e-06	1.8125e-05	up
Ciclev10016745m	2.74193	0.000409015	0.00334821	up
Ciclev10016753m	2.59345	2.71438e-05	0.000325175	up
Ciclev10016765m	11.8599	3.05515e-24	1.12321e-21	up
Ciclev10016767m	5.63314	7.98744e-08	1.78815e-06	up
Ciclev10016774m	2.32961	4.78136e-05	0.000531962	up
Ciclev10016785m	2.61661	1.4438e-06	2.42746e-05	up
Ciclev10016789m	3.76543	1.54051e-11	7.26101e-10	up
Ciclev10016791m	-2.0631	0.00099147	0.00698292	down
Ciclev10016802m	3.50787	5.00605e-09	1.48157e-07	up
Ciclev10016835m	2.03474	0.000584884	0.00447978	up
Ciclev10016836m	3.29808	2.16075e-05	0.000265189	up
Ciclev10016889m	2.35244	4.72196e-07	9.01039e-06	up
Ciclev10016953m	2.88709	2.99251e-05	0.000353377	up
Ciclev10016971m	2.72184	0.000248676	0.00220241	up
Ciclev10016982m	2.04546	0.000264596	0.00231612	up
Ciclev10016989m	3.41543	4.60316e-06	6.76931e-05	up
Ciclev10016993m	2.20773	6.11659e-06	8.75371e-05	up
Ciclev10016995m	2.23388	6.19847e-05	0.000663309	up
Ciclev10017006m	3.53151	1.18064e-07	2.53341e-06	up
Ciclev10017020m	2.86422	1.54081e-10	5.99791e-09	up
Ciclev10017067m	2.7065	2.43388e-08	6.192e-07	up
Ciclev10017068m	3.83095	1.65334e-06	2.72023e-05	up
Ciclev10017076m	2.74144	6.10735e-07	1.12768e-05	up
Ciclev10017106m	2.53965	8.15036e-05	0.000842221	up
Ciclev10017108m	-2.88721	6.45892e-07	1.18598e-05	down
Ciclev10017118m	-2.90011	4.66191e-05	0.000519022	down
Ciclev10017132m	3.1457	3.803e-09	1.14812e-07	up
Ciclev10017198m	2.5701	0.0317347	0.106733	up
Ciclev10017199m	11.3026	7.59351e-23	2.28413e-20	up
Ciclev10017213m	2.74282	2.97482e-07	5.90822e-06	up
Ciclev10017223m	-2.18269	0.00906617	0.0410371	down
Ciclev10017226m	3.85944	7.88819e-05	0.000818709	up
Ciclev10017235m	9.35784	2.57076e-13	1.64211e-11	up
Ciclev10017241m	2.56286	0.00602276	0.0301946	up
Ciclev10017299m	3.76715	7.20466e-06	0.000101528	up
Ciclev10017306m	3.39897	2.77216e-07	5.53228e-06	up
Ciclev10017351m	2.99504	1.93544e-09	6.21746e-08	up
Ciclev10017396m	2.50006	1.9092e-07	3.9237e-06	up
Ciclev10017407m	3.5968	2.27618e-09	7.24518e-08	up
Ciclev10017438m	3.18618	0.000146073	0.00139609	up
Ciclev10017459m	-2.9232	1.25885e-05	0.000163858	down
Ciclev10017512m	2.96118	7.40879e-06	0.000104138	up
Ciclev10017530m	-2.28813	0.000222357	0.00200145	down
Ciclev10017551m	2.11199	0.00170453	0.0109556	up
Ciclev10017557m	-3.36848	0.000265492	0.00232274	down
Ciclev10017568m	3.58861	0.000660285	0.00497665	up
Ciclev10017573m	4.23042	1.20492e-18	1.95433e-16	up
Ciclev10017613m	2.81317	1.61435e-05	0.000206717	up
Ciclev10017614m	10.0314	8.15251e-13	4.7828e-11	up
Ciclev10017624m	4.22468	1.20857e-07	2.58662e-06	up
Ciclev10017652m	4.81042	6.23945e-14	4.5878e-12	up
Ciclev10017668m	10.3604	6.03714e-17	7.50966e-15	up
Ciclev10017718m	2.8281	2.39879e-05	0.000291377	up
Ciclev10017736m	-5.45836	2.46539e-11	1.10535e-09	down
Ciclev10017750m	4.07082	8.57942e-19	1.46328e-16	up
Ciclev10017773m	2.22741	3.83365e-06	5.75012e-05	up
Ciclev10017786m	-3.6645	3.1524e-07	6.22354e-06	down
Ciclev10017802m	2.06175	0.00359607	0.0200585	up
Ciclev10017839m	3.08375	7.67768e-10	2.64624e-08	up
Ciclev10017852m	-2.97284	0.000835056	0.00604602	down
Ciclev10017876m	4.78814	2.91607e-10	1.08656e-08	up
Ciclev10017881m	3.6997	0.00151366	0.00996501	up
Ciclev10017888m	2.83505	6.98546e-05	0.000736098	up
Ciclev10017948m	2.7763	4.19696e-06	6.2385e-05	up
Ciclev10018008m	3.91608	8.19238e-05	0.000846034	up
Ciclev10018031m	-3.12977	9.64078e-08	2.11815e-06	down
Ciclev10018053m	2.376	0.000479797	0.00381073	up
Ciclev10018073m	11.1609	9.49066e-22	2.30902e-19	up
Ciclev10018158m	2.89256	6.0664e-12	3.00487e-10	up
Ciclev10018160m	2.27262	1.5958e-06	2.64804e-05	up
Ciclev10018208m	-3.86329	5.61251e-07	1.04447e-05	down
Ciclev10018219m	3.38001	2.1546e-06	3.45739e-05	up
Ciclev10018228m	3.58311	1.58036e-10	6.13742e-09	up
Ciclev10018230m	4.40634	9.59586e-06	0.000130126	up
Ciclev10018256m	3.20944	1.18539e-06	2.0534e-05	up
Ciclev10018317m	2.74292	3.74803e-06	5.63703e-05	up
Ciclev10018333m	3.29631	1.99382e-14	1.64929e-12	up
Ciclev10018343m	3.99645	1.45202e-12	8.11559e-11	up
Ciclev10018348m	3.67095	4.99468e-11	2.10796e-09	up
Ciclev10018357m	2.73859	0.000699079	0.00522856	up
Ciclev10018362m	-4.15429	1.53498e-06	2.55738e-05	down
Ciclev10018366m	2.59925	2.47686e-05	0.00029998	up
Ciclev10018413m	7.09271	7.91329e-15	7.03857e-13	up
Ciclev10018419m	2.81918	1.79085e-06	2.93055e-05	up
Ciclev10018421m	-2.03559	3.8057e-07	7.38985e-06	down
Ciclev10018422m	-2.05476	3.59986e-07	7.03142e-06	down
Ciclev10018518m	-2.68079	9.29483e-05	0.00093991	down
Ciclev10018553m	2.38867	6.0507e-12	3.00487e-10	up
Ciclev10018574m	4.18349	1.30504e-24	5.26601e-22	up
Ciclev10018633m	3.84345	1.27482e-18	2.02794e-16	up
Ciclev10018674m	2.82984	7.91935e-05	0.000820913	up
Ciclev10018724m	3.80753	3.30641e-15	3.10803e-13	up
Ciclev10018752m	3.66814	0.000285372	0.00246666	up
Ciclev10018759m	-2.44525	3.25692e-05	0.000379455	down
Ciclev10018776m	2.41241	0.000346267	0.00289911	up
Ciclev10018793m	4.0799	1.90051e-15	1.88276e-13	up
Ciclev10018842m	3.7962	2.45914e-09	7.71991e-08	up
Ciclev10018878m	-2.63913	6.40339e-10	2.23027e-08	down
Ciclev10018901m	2.19998	1.39778e-05	0.000180805	up
Ciclev10018902m	2.8068	4.8757e-07	9.25042e-06	up
Ciclev10018903m	2.85147	1.88822e-07	3.89026e-06	up
Ciclev10018906m	2.67925	1.65411e-06	2.72023e-05	up
Ciclev10018937m	2.87688	1.51537e-07	3.20182e-06	up
Ciclev10018938m	2.73159	0.00014149	0.00135778	up
Ciclev10018952m	2.45453	4.54913e-06	6.69824e-05	up
Ciclev10018967m	-2.76307	0.000318201	0.00269641	down
Ciclev10018997m	2.51583	8.25786e-07	1.47714e-05	up
Ciclev10019036m	2.12533	0.000168647	0.00157647	up
Ciclev10019047m	4.56085	3.09895e-09	9.53142e-08	up
Ciclev10019053m	2.76526	0.000252597	0.00222997	up
Ciclev10019076m	2.62175	3.41716e-15	3.19398e-13	up
Ciclev10019087m	3.0438	1.85174e-07	3.8294e-06	up
Ciclev10019166m	3.52766	1.08192e-08	2.99093e-07	up
Ciclev10019186m	3.15967	1.41307e-09	4.69436e-08	up
Ciclev10019205m	-2.77855	3.62048e-05	0.000415089	down
Ciclev10019211m	2.39567	3.71902e-12	1.90488e-10	up
Ciclev10019257m	12.3025	1.61474e-07	3.39013e-06	up
Ciclev10019274m	5.4208	3.44071e-10	1.25658e-08	up
Ciclev10019279m	4.34602	3.42582e-07	6.73121e-06	up
Ciclev10019301m	3.52896	2.64341e-18	3.9047e-16	up
Ciclev10019309m	3.18731	2.78976e-09	8.69187e-08	up
Ciclev10019315m	-2.29413	0.00465447	0.0246806	down
Ciclev10019317m	3.51677	6.50633e-14	4.74189e-12	up
Ciclev10019319m	2.39492	9.84273e-09	2.7553e-07	up
Ciclev10019324m	2.26418	9.83287e-09	2.7553e-07	up
Ciclev10019330m	3.54621	9.82391e-17	1.18633e-14	up
Ciclev10019346m	2.15307	1.00469e-05	0.000135466	up
Ciclev10019363m	3.07894	6.79402e-07	1.23925e-05	up
Ciclev10019367m	5.77769	7.79237e-10	2.68018e-08	up
Ciclev10019371m	2.23934	3.03093e-05	0.000356641	up
Ciclev10019376m	2.38377	8.20871e-06	0.000114507	up
Ciclev10019379m	2.5519	1.82187e-09	5.9216e-08	up
Ciclev10019383m	2.19176	0.00562095	0.0285693	up
Ciclev10019411m	2.81603	3.52284e-06	5.33716e-05	up
Ciclev10019426m	6.74954	1.64568e-17	2.3073e-15	up
Ciclev10019427m	-4.00059	4.33107e-07	8.3028e-06	down
Ciclev10019472m	3.90024	1.00892e-15	1.06316e-13	up
Ciclev10019477m	4.52783	2.64187e-07	5.31716e-06	up
Ciclev10019509m	2.33487	0.000986697	0.00695523	up
Ciclev10019510m	3.28198	2.79117e-06	4.32776e-05	up
Ciclev10019548m	2.50755	4.18956e-12	2.13268e-10	up
Ciclev10019563m	2.27509	4.94046e-06	7.22041e-05	up
Ciclev10019565m	5.40594	8.06636e-16	8.60967e-14	up
Ciclev10019597m	2.54104	8.46867e-07	1.51302e-05	up
Ciclev10019609m	2.26796	2.70186e-07	5.41157e-06	up
Ciclev10019620m	2.95294	5.81172e-10	2.04573e-08	up
Ciclev10019622m	2.14629	2.13249e-05	0.0002625	up
Ciclev10019629m	4.01181	7.25025e-12	3.56989e-10	up
Ciclev10019657m	-3.99699	1.01984e-06	1.79491e-05	down
Ciclev10019672m	3.43161	1.34661e-07	2.86354e-06	up
Ciclev10019700m	2.64601	2.93121e-05	0.000347627	up
Ciclev10019718m	2.7217	8.59747e-07	1.53272e-05	up
Ciclev10019779m	2.0595	7.98385e-08	1.78815e-06	up
Ciclev10019784m	2.15038	0.0314598	0.106089	up
Ciclev10019786m	-2.4693	1.14284e-06	1.98396e-05	down
Ciclev10019788m	4.66187	2.75105e-12	1.45876e-10	up
Ciclev10019789m	3.80722	1.45455e-06	2.44058e-05	up
Ciclev10019799m	3.06149	0.000512284	0.00402242	up
Ciclev10019801m	2.22	1.25232e-10	4.94471e-09	up
Ciclev10019811m	-2.07777	0.00220695	0.013548	down
Ciclev10019818m	4.54066	1.78434e-13	1.17143e-11	up
Ciclev10019837m	-2.04318	0.000569	0.00438655	down
Ciclev10019854m	2.97249	5.57864e-07	1.03934e-05	up
Ciclev10019855m	4.14532	8.14192e-09	2.31842e-07	up
Ciclev10019883m	3.69832	2.19534e-14	1.79801e-12	up
Ciclev10019888m	3.09133	3.8251e-11	1.63944e-09	up
Ciclev10019909m	9.692	9.8801e-14	6.86792e-12	up
Ciclev10019915m	3.49598	1.38389e-08	3.74824e-07	up
Ciclev10019918m	6.41961	8.64245e-08	1.90895e-06	up
Ciclev10019935m	3.9311	1.07969e-10	4.3146e-09	up
Ciclev10019938m	3.2437	3.47255e-21	7.7635e-19	up
Ciclev10019940m	2.29892	5.80752e-07	1.07713e-05	up
Ciclev10019961m	2.16291	0.00054411	0.0042242	up
Ciclev10019962m	3.34515	1.63702e-11	7.65055e-10	up
Ciclev10019963m	2.09461	3.02451e-10	1.11941e-08	up
Ciclev10019989m	3.44424	1.42068e-05	0.000183193	up
Ciclev10019991m	5.6261	1.65364e-09	5.42815e-08	up
Ciclev10019997m	-3.1083	5.42293e-09	1.59639e-07	down
Ciclev10020017m	-2.94958	0.00028607	0.00247141	down
Ciclev10020075m	2.4549	2.26211e-06	3.60891e-05	up
Ciclev10020101m	3.41742	3.77641e-06	5.66942e-05	up
Ciclev10020144m	-2.25238	2.32263e-06	3.69832e-05	down
Ciclev10020147m	2.05562	1.44087e-06	2.42746e-05	up
Ciclev10020148m	3.52949	1.25813e-12	7.15275e-11	up
Ciclev10020212m	5.29588	3.00031e-12	1.57578e-10	up
Ciclev10020247m	3.12926	1.42096e-11	6.75528e-10	up
Ciclev10020307m	2.99301	9.97048e-05	0.000997289	up
Ciclev10020321m	3.36643	7.17372e-08	1.63025e-06	up
Ciclev10020323m	-2.39021	2.61297e-05	0.000314621	down
Ciclev10020328m	2.70675	2.9694e-11	1.31352e-09	up
Ciclev10020360m	-2.13333	5.88576e-05	0.000636431	down
Ciclev10020385m	2.01374	3.51105e-06	5.32581e-05	up
Ciclev10020423m	4.12798	2.95976e-29	2.12897e-26	up
Ciclev10020441m	2.07577	2.00788e-11	9.22187e-10	up
Ciclev10020446m	-5.56709	7.2982e-06	0.000102671	down
Ciclev10020482m	3.56468	1.5277e-09	5.03471e-08	up
Ciclev10020506m	2.14735	7.37258e-05	0.000771974	up
Ciclev10020552m	4.28385	2.04897e-05	0.000253728	up
Ciclev10020557m	4.68235	2.10732e-08	5.47308e-07	up
Ciclev10020573m	2.29496	5.85133e-09	1.71335e-07	up
Ciclev10020602m	-2.01879	0.000426437	0.00346682	down
Ciclev10020606m	-2.08298	0.000724191	0.00537748	down
Ciclev10020627m	2.73842	3.96892e-08	9.53001e-07	up
Ciclev10020631m	3.60596	3.44053e-14	2.69763e-12	up
Ciclev10020652m	2.58913	1.8852e-09	6.09155e-08	up
Ciclev10020664m	2.44535	0.000241819	0.00215089	up
Ciclev10020691m	2.08761	4.55079e-06	6.69824e-05	up
Ciclev10020761m	3.097	3.95354e-08	9.50689e-07	up
Ciclev10020765m	9.3952	2.52382e-11	1.12545e-09	up
Ciclev10020781m	2.54114	0.00199653	0.0124738	up
Ciclev10020787m	9.9488	4.5766e-15	4.2299e-13	up
Ciclev10020812m	-2.45962	0.00835096	0.0385861	down
Ciclev10020829m	2.9137	1.17734e-07	2.52959e-06	up
Ciclev10020848m	3.30558	6.33955e-10	2.21269e-08	up
Ciclev10020874m	5.86698	4.32594e-09	1.29888e-07	up
Ciclev10020968m	-2.36645	2.46683e-06	3.90912e-05	down
Ciclev10020972m	-3.23562	3.03094e-08	7.51782e-07	down
Ciclev10020975m	4.75739	6.59442e-09	1.90731e-07	up
Ciclev10020979m	2.85208	7.19478e-08	1.63273e-06	up
Ciclev10020980m	2.59165	8.56323e-14	6.02851e-12	up
Ciclev10020992m	2.4182	7.645e-05	0.000796968	up
Ciclev10020994m	3.19614	9.4872e-05	0.000956467	up
Ciclev10021010m	-10.5999	1.28028e-16	1.52381e-14	down
Ciclev10021069m	-2.49955	1.17886e-05	0.000154786	down
Ciclev10021076m	2.82462	0.000115378	0.00113283	up
Ciclev10021095m	4.26925	3.85012e-22	1.02736e-19	up
Ciclev10021103m	2.04197	0.0382842	0.122041	up
Ciclev10021130m	3.83246	2.37347e-09	7.49364e-08	up
Ciclev10021135m	3.02231	8.76708e-11	3.55497e-09	up
Ciclev10021141m	-3.18572	1.48772e-05	0.000191391	down
Ciclev10021157m	2.15408	6.39786e-07	1.17607e-05	up
Ciclev10021174m	3.03405	1.0868e-15	1.13081e-13	up
Ciclev10021176m	-2.96441	0.000454828	0.00364391	down
Ciclev10021209m	2.46755	9.34697e-06	0.000127273	up
Ciclev10021224m	3.14588	5.48374e-07	1.02604e-05	up
Ciclev10021255m	3.88807	9.15792e-14	6.41986e-12	up
Ciclev10021278m	2.86982	1.75601e-15	1.77143e-13	up
Ciclev10021324m	-2.21386	0.00118361	0.00809157	down
Ciclev10021329m	3.29504	9.08034e-08	1.99767e-06	up
Ciclev10021349m	3.15295	2.66817e-10	1.00323e-08	up
Ciclev10021499m	6.75066	1.32766e-09	4.41947e-08	up
Ciclev10021524m	3.44333	2.03225e-08	5.29473e-07	up
Ciclev10021687m	2.43637	7.65724e-05	0.000797741	up
Ciclev10021699m	2.77484	0.000980182	0.00692405	up
Ciclev10021701m	3.53293	3.56422e-05	0.000409489	up
Ciclev10021702m	2.08624	1.08763e-05	0.000144994	up
Ciclev10021740m	-3.37234	2.80755e-06	4.34501e-05	down
Ciclev10021747m	2.23966	3.75269e-05	0.000427874	up
Ciclev10021778m	2.39368	1.08391e-06	1.89358e-05	up
Ciclev10021781m	2.38246	0.000366515	0.00304705	up
Ciclev10021785m	-4.92604	0.000135204	0.00130655	down
Ciclev10021795m	3.242	3.54258e-11	1.53025e-09	up
Ciclev10021834m	-2.17987	0.000785157	0.00577574	down
Ciclev10021887m	4.9469	3.94488e-19	7.09393e-17	up
Ciclev10021897m	5.03818	2.02546e-05	0.000251193	up
Ciclev10021984m	3.29233	2.61191e-11	1.1616e-09	up
Ciclev10022019m	4.23982	3.84632e-11	1.64428e-09	up
Ciclev10022033m	2.33973	5.60818e-05	0.000610406	up
Ciclev10022041m	2.46545	0.00345072	0.0194965	up
Ciclev10022050m	5.5856	7.23584e-20	1.39197e-17	up
Ciclev10022056m	3.50865	0.000725	0.00538107	up
Ciclev10022074m	2.65928	2.45441e-08	6.22787e-07	up
Ciclev10022077m	-2.14894	0.00698191	0.0337055	down
Ciclev10022084m	2.9599	9.01809e-05	0.000916996	up
Ciclev10022088m	2.31188	1.75391e-07	3.64989e-06	up
Ciclev10022100m	4.78105	4.27613e-08	1.0179e-06	up
Ciclev10022111m	12.8891	1.10552e-25	5.0805e-23	up
Ciclev10022113m	11.8043	1.19439e-27	6.81379e-25	up
Ciclev10022117m	7.05019	7.08049e-14	5.11526e-12	up
Ciclev10022123m	2.09882	2.93761e-08	7.30823e-07	up
Ciclev10022124m	3.41471	1.49e-11	7.04302e-10	up
Ciclev10022129m	3.44156	1.44156e-06	2.42746e-05	up
Ciclev10022194m	2.7675	2.15288e-06	3.45739e-05	up
Ciclev10022211m	2.81532	0.0197603	0.0750491	up
Ciclev10022241m	3.09025	7.96373e-05	0.000824997	up
Ciclev10022266m	-2.70569	3.6242e-08	8.86963e-07	down
Ciclev10022272m	3.5806	4.40164e-09	1.31683e-07	up
Ciclev10022275m	3.98173	3.38319e-10	1.24367e-08	up
Ciclev10022299m	3.62666	7.79033e-16	8.36904e-14	up
Ciclev10022300m	2.17232	0.000525965	0.00411227	up
Ciclev10022303m	-2.24928	0.00734585	0.0350634	down
Ciclev10022330m	2.45735	0.000322211	0.00272529	up
Ciclev10022349m	3.5604	6.96067e-05	0.00073489	up
Ciclev10022368m	4.38027	9.01175e-07	1.59968e-05	up
Ciclev10022370m	-4.00799	7.92138e-13	4.68041e-11	down
Ciclev10022378m	3.30874	1.47577e-08	3.96349e-07	up
Ciclev10022384m	2.40922	3.91475e-05	0.000444513	up
Ciclev10022412m	12.0495	4.79102e-21	1.05684e-18	up
Ciclev10022438m	2.78422	0.000266507	0.0023267	up
Ciclev10022439m	4.34426	4.29174e-07	8.24653e-06	up
Ciclev10022546m	2.45891	3.92767e-10	1.41135e-08	up
Ciclev10022648m	-2.76061	0.0220159	0.0812832	down
Ciclev10022654m	11.6683	3.37866e-20	6.65434e-18	up
Ciclev10022668m	-4.10131	3.87894e-05	0.000441052	down
Ciclev10022679m	2.12138	6.38745e-05	0.000681328	up
Ciclev10022789m	3.73284	3.79958e-07	7.38663e-06	up
Ciclev10022798m	2.51038	3.61512e-12	1.85741e-10	up
Ciclev10022851m	-3.16696	3.13952e-05	0.000367588	down
Ciclev10022906m	2.31007	0.0170609	0.0668852	up
Ciclev10022909m	2.59796	0.00986713	0.0438116	up
Ciclev10022911m	3.36773	0.0041359	0.0224637	up
Ciclev10022921m	5.30424	1.61381e-07	3.39013e-06	up
Ciclev10022924m	-2.04554	1.80908e-07	3.75024e-06	down
Ciclev10022925m	4.55543	5.31024e-07	9.97192e-06	up
Ciclev10022946m	12.7913	3.79426e-35	4.82863e-32	up
Ciclev10022988m	2.36885	3.3954e-06	5.163e-05	up
Ciclev10023018m	-4.08164	1.74088e-10	6.69795e-09	down
Ciclev10023025m	10.4007	2.80989e-15	2.70272e-13	up
Ciclev10023053m	6.52303	1.62035e-39	3.35089e-36	up
Ciclev10023104m	-2.48195	7.87801e-06	0.000110265	down
Ciclev10023264m	3.40478	3.02458e-14	2.3828e-12	up
Ciclev10023277m	-2.3009	0.00139624	0.00931426	down
Ciclev10023285m	3.24569	2.2211e-06	3.55032e-05	up
Ciclev10023287m	3.17768	1.13008e-06	1.96387e-05	up
Ciclev10023297m	10.477	8.50296e-16	9.0175e-14	up
Ciclev10023301m	8.04269	4.08917e-19	7.27432e-17	up
Ciclev10023307m	2.37891	0.018657	0.0716484	up
Ciclev10023354m	2.5809	6.67434e-06	9.50261e-05	up
Ciclev10023364m	2.64961	2.93822e-05	0.000348209	up
Ciclev10023395m	2.88255	4.42818e-06	6.54106e-05	up
Ciclev10023405m	4.11735	2.22959e-07	4.53148e-06	up
Ciclev10023418m	2.04098	1.14263e-05	0.000151333	up
Ciclev10023420m	2.33714	0.000187689	0.00172507	up
Ciclev10023424m	-2.31148	0.000211072	0.00191551	down
Ciclev10023476m	-10.0679	3.06601e-07	6.06747e-06	down
Ciclev10023552m	-2.30661	0.00215513	0.013294	down
Ciclev10023557m	3.55586	0.0015208	0.00999467	up
Ciclev10023578m	10.3724	1.21813e-15	1.25172e-13	up
Ciclev10023644m	9.30655	5.39791e-41	1.48838e-37	up
Ciclev10023653m	3.05479	2.37684e-08	6.07765e-07	up
Ciclev10023697m	5.25052	1.09775e-09	3.70637e-08	up
Ciclev10023823m	4.3558	3.42011e-10	1.25182e-08	up
Ciclev10023846m	11.4159	1.15548e-18	1.91162e-16	up
Ciclev10023895m	2.2712	3.69887e-06	5.57324e-05	up
Ciclev10023918m	4.22741	1.86233e-17	2.56753e-15	up
Ciclev10023937m	6.01183	8.65449e-05	0.000887112	up
Ciclev10023958m	10.8863	6.21949e-16	6.76942e-14	up
Ciclev10023990m	-2.20697	0.00147286	0.00975462	down
Ciclev10023999m	-2.63944	0.00609438	0.0304793	down
Ciclev10024010m	2.11706	0.000270801	0.00235796	up
Ciclev10024067m	2.74538	0.000194253	0.00178144	up
Ciclev10024109m	11.0584	7.2383e-22	1.8711e-19	up
Ciclev10024134m	3.02251	3.33117e-05	0.000387559	up
Ciclev10024153m	2.51784	1.73938e-05	0.000220339	up
Ciclev10024157m	11.3931	2.41568e-17	3.25528e-15	up
Ciclev10024165m	2.82879	0.0153537	0.0616716	up
Ciclev10024179m	2.13776	0.000162192	0.00152808	up
Ciclev10024186m	2.47086	3.57244e-12	1.8412e-10	up
Ciclev10024199m	2.37933	0.000499014	0.00393128	up
Ciclev10024205m	2.22012	8.36832e-05	0.00086098	up
Ciclev10024257m	9.88122	3.5821e-14	2.78227e-12	up
Ciclev10024285m	2.07643	0.000122259	0.00119401	up
Ciclev10024300m	-2.42448	2.9762e-05	0.000352205	down
Ciclev10024323m	3.7056	1.6105e-06	2.66707e-05	up
Ciclev10024333m	-4.85194	0.000939083	0.00668511	down
Ciclev10024373m	2.62617	1.90634e-09	6.14206e-08	up
Ciclev10024374m	2.20996	0.00229819	0.0139835	up
Ciclev10024406m	4.64875	2.83623e-07	5.65333e-06	up
Ciclev10024416m	9.36926	2.97058e-10	1.10191e-08	up
Ciclev10024487m	2.64495	0.00304659	0.0175436	up
Ciclev10024529m	3.47006	4.68797e-08	1.10481e-06	up
Ciclev10024568m	5.13847	3.54099e-09	1.07293e-07	up
Ciclev10024569m	-4.90166	0.000838807	0.00605728	down
Ciclev10024638m	3.18837	3.69442e-14	2.8561e-12	up
Ciclev10024641m	3.51586	0.000555543	0.00429482	up
Ciclev10024711m	-2.05454	2.15605e-08	5.58212e-07	down
Ciclev10024732m	2.32651	2.1318e-11	9.68914e-10	up
Ciclev10024755m	4.57636	1.31095e-10	5.15162e-09	up
Ciclev10024783m	2.67845	2.01227e-11	9.22187e-10	up
Ciclev10024786m	2.39589	3.7823e-10	1.36625e-08	up
Ciclev10024817m	3.01802	0.000436161	0.00352336	up
Ciclev10024822m	3.0057	5.3121e-08	1.24305e-06	up
Ciclev10024825m	4.54109	4.70789e-16	5.22733e-14	up
Ciclev10024852m	-2.75925	8.34631e-06	0.000116035	down
Ciclev10024886m	3.0292	6.93702e-20	1.35019e-17	up
Ciclev10024929m	2.81862	6.95069e-07	1.26365e-05	up
Ciclev10024956m	5.21623	9.4718e-38	1.56701e-34	up
Ciclev10024974m	2.33021	1.18994e-09	3.98509e-08	up
Ciclev10024977m	2.90459	7.63285e-10	2.63628e-08	up
Ciclev10025071m	2.32786	0.0396774	0.125152	up
Ciclev10025074m	7.48087	1.04686e-12	6.0186e-11	up
Ciclev10025102m	2.69586	0.0269334	0.0944439	up
Ciclev10025111m	3.60753	1.70531e-23	5.5319e-21	up
Ciclev10025127m	3.36254	4.70215e-08	1.10658e-06	up
Ciclev10025132m	3.04697	1.28595e-13	8.86451e-12	up
Ciclev10025206m	2.58814	3.47171e-07	6.81328e-06	up
Ciclev10025211m	4.77929	2.95008e-08	7.32825e-07	up
Ciclev10025217m	2.8451	5.88801e-13	3.55516e-11	up
Ciclev10025238m	3.33539	1.50051e-20	3.02737e-18	up
Ciclev10025259m	2.97017	8.32446e-05	0.000857534	up
Ciclev10025286m	2.01069	4.74654e-09	1.40982e-07	up
Ciclev10025326m	4.2806	7.62895e-29	4.91095e-26	up
Ciclev10025339m	4.32339	1.92929e-13	1.26159e-11	up
Ciclev10025357m	4.40593	5.69002e-13	3.4482e-11	up
Ciclev10025396m	5.45666	1.77503e-14	1.49827e-12	up
Ciclev10025446m	-3.82422	6.21364e-06	8.88491e-05	down
Ciclev10025451m	2.37724	5.53592e-06	8.02684e-05	up
Ciclev10025463m	2.27151	2.51311e-05	0.000303703	up
Ciclev10025483m	-5.31033	9.3104e-05	0.000940362	down
Ciclev10025492m	-2.08091	2.27694e-06	3.62907e-05	down
Ciclev10025498m	2.25481	0.000127229	0.00123525	up
Ciclev10025503m	2.66487	0.000259951	0.00228082	up
Ciclev10025505m	2.6133	1.02798e-08	2.8583e-07	up
Ciclev10025535m	-2.68645	2.01816e-08	5.27658e-07	down
Ciclev10025564m	4.35045	1.26965e-11	6.08845e-10	up
Ciclev10025640m	2.61147	3.72382e-08	9.07318e-07	up
Ciclev10025654m	-4.87046	0.00144775	0.00960753	down
Ciclev10025682m	2.29892	2.73089e-10	1.02449e-08	up
Ciclev10025729m	5.2337	1.62882e-07	3.41536e-06	up
Ciclev10025730m	2.17328	3.53892e-07	6.92874e-06	up
Ciclev10025771m	3.02545	2.58049e-08	6.5178e-07	up
Ciclev10025810m	2.81822	3.57909e-06	5.40754e-05	up
Ciclev10025820m	3.74389	1.35931e-07	2.88684e-06	up
Ciclev10025847m	2.49121	1.94353e-08	5.10377e-07	up
Ciclev10025849m	3.10877	1.96102e-06	3.17758e-05	up
Ciclev10025863m	12.6807	3.36975e-25	1.45025e-22	up
Ciclev10025865m	2.11562	9.01416e-06	0.000123452	up
Ciclev10025887m	2.52418	2.12914e-08	5.52109e-07	up
Ciclev10025900m	-2.66057	8.38985e-08	1.86149e-06	down
Ciclev10025912m	2.67663	1.47121e-12	8.19517e-11	up
Ciclev10025922m	6.56852	1.26517e-18	2.02794e-16	up
Ciclev10025938m	-3.13148	0.000559619	0.00432229	down
Ciclev10025949m	3.917	2.16947e-15	2.13641e-13	up
Ciclev10025957m	-4.15146	4.4344e-12	2.24351e-10	down
Ciclev10025967m	4.90026	7.14065e-08	1.62497e-06	up
Ciclev10026007m	2.671	2.67281e-14	2.14656e-12	up
Ciclev10026012m	13.4167	7.86822e-34	8.13574e-31	up
Ciclev10026022m	3.71336	4.15057e-10	1.4863e-08	up
Ciclev10026052m	-2.04815	0.00185787	0.0117765	down
Ciclev10026057m	2.56497	0.000691448	0.00518085	up
Ciclev10026070m	4.89292	1.36748e-12	7.66901e-11	up
Ciclev10026072m	2.40808	4.32125e-06	6.40025e-05	up
Ciclev10026073m	-2.10356	0.000204957	0.00186718	down
Ciclev10026096m	2.31106	0.000404645	0.00331737	up
Ciclev10026099m	8.0174	2.19442e-16	2.52115e-14	up
Ciclev10026114m	2.83652	2.48794e-07	5.02569e-06	up
Ciclev10026130m	9.20859	1.3567e-06	2.29736e-05	up
Ciclev10026139m	2.49498	7.59363e-08	1.70692e-06	up
Ciclev10026154m	2.59325	1.87594e-05	0.000235296	up
Ciclev10026158m	-2.42016	1.01854e-08	2.83681e-07	down
Ciclev10026166m	2.54755	9.25122e-05	0.000937245	up
Ciclev10026181m	3.17728	2.13358e-06	3.43366e-05	up
Ciclev10026193m	3.74449	3.49823e-09	1.06192e-07	up
Ciclev10026223m	4.48942	3.45705e-14	2.69781e-12	up
Ciclev10026224m	2.39174	1.10424e-07	2.38492e-06	up
Ciclev10026234m	2.63596	1.13066e-05	0.000149885	up
Ciclev10026247m	2.77241	0.000354557	0.00295655	up
Ciclev10026265m	2.16242	5.39943e-10	1.90872e-08	up
Ciclev10026269m	2.98767	1.56362e-07	3.29536e-06	up
Ciclev10026277m	3.17479	1.89128e-08	4.98239e-07	up
Ciclev10026284m	3.1185	1.62683e-08	4.33401e-07	up
Ciclev10026322m	2.27611	2.82699e-06	4.37099e-05	up
Ciclev10026344m	3.08735	4.72628e-11	2.00491e-09	up
Ciclev10026351m	4.63775	3.77469e-36	5.67714e-33	up
Ciclev10026376m	2.3049	0.000326848	0.00275746	up
Ciclev10026385m	-3.6112	4.32397e-08	1.02487e-06	down
Ciclev10026390m	2.33622	8.11639e-08	1.80967e-06	up
Ciclev10026415m	2.00959	0.0123349	0.0521249	up
Ciclev10026439m	4.61385	1.75518e-08	4.66611e-07	up
Ciclev10026487m	-10.073	2.65418e-07	5.33544e-06	down
Ciclev10026493m	2.1428	7.00705e-08	1.60117e-06	up
Ciclev10026552m	-4.82727	1.39939e-05	0.000180872	down
Ciclev10026573m	3.24323	3.89978e-11	1.66284e-09	up
Ciclev10026602m	7.14721	9.77504e-44	4.04296e-40	up
Ciclev10026615m	-2.17676	0.00511443	0.0265556	down
Ciclev10026643m	4.74928	1.04772e-12	6.0186e-11	up
Ciclev10026646m	2.12795	1.56694e-05	0.000200957	up
Ciclev10026660m	2.09536	5.55284e-07	1.03686e-05	up
Ciclev10026662m	12.2207	2.32111e-23	7.24537e-21	up
Ciclev10026684m	6.07265	1.29313e-10	5.0937e-09	up
Ciclev10026695m	5.58679	4.50009e-19	7.92017e-17	up
Ciclev10026702m	2.84417	1.45792e-08	3.92193e-07	up
Ciclev10026703m	3.02265	5.38547e-11	2.25563e-09	up
Ciclev10026742m	5.30018	2.52809e-28	1.54907e-25	up
Ciclev10026743m	2.22823	0.000430651	0.00349078	up
Ciclev10026757m	2.55999	6.18839e-10	2.1645e-08	up
Ciclev10026763m	6.35766	2.19917e-30	1.73253e-27	up
Ciclev10026781m	2.17657	1.86142e-07	3.84461e-06	up
Ciclev10026862m	-2.40098	3.12648e-06	4.78045e-05	down
Ciclev10026925m	2.73998	3.68087e-07	7.18117e-06	up
Ciclev10026991m	3.9938	7.71964e-09	2.20576e-07	up
Ciclev10026997m	3.14797	2.34298e-10	8.87717e-09	up
Ciclev10027015m	2.33458	0.0024516	0.0147274	up
Ciclev10027044m	3.34742	8.4465e-08	1.87067e-06	up
Ciclev10027060m	9.7807	2.31462e-14	1.86796e-12	up
Ciclev10027097m	7.40431	1.28215e-05	0.000166629	up
Ciclev10027144m	10.6909	8.66322e-18	1.23555e-15	up
Ciclev10027194m	2.12935	0.000528213	0.00412206	up
Ciclev10027204m	11.3521	1.08615e-17	1.53584e-15	up
Ciclev10027206m	2.18067	0.00109219	0.00758434	up
Ciclev10027242m	4.8441	5.34227e-13	3.24936e-11	up
Ciclev10027246m	3.08474	1.46425e-09	4.83523e-08	up
Ciclev10027252m	2.46135	3.12739e-09	9.5814e-08	up
Ciclev10027253m	9.65602	1.59364e-11	7.46887e-10	up
Ciclev10027333m	4.1212	5.38195e-14	3.99278e-12	up
Ciclev10027337m	3.11834	4.85188e-07	9.21578e-06	up
Ciclev10027341m	3.38715	0.000152083	0.0014427	up
Ciclev10027402m	-3.44872	6.32991e-15	5.69141e-13	down
Ciclev10027423m	2.09188	2.63657e-09	8.23007e-08	up
Ciclev10027427m	4.25882	7.5929e-08	1.70692e-06	up
Ciclev10027501m	-2.04119	0.0101427	0.0447408	down
Ciclev10027519m	2.60336	8.78431e-05	0.000898193	up
Ciclev10027560m	-2.11801	0.0742789	0.198173	down
Ciclev10027574m	3.33556	2.01666e-17	2.75733e-15	up
Ciclev10027633m	-2.66749	5.40036e-06	7.84403e-05	down
Ciclev10027636m	-2.57139	7.56517e-05	0.000789641	down
Ciclev10027639m	-2.05082	3.09989e-07	6.12718e-06	down
Ciclev10027641m	-2.24122	0.000158258	0.00149583	down
Ciclev10027648m	-2.11324	1.70058e-05	0.000215755	down
Ciclev10027654m	-2.36816	2.19373e-05	0.00026844	down
Ciclev10027656m	-2.4747	9.1556e-05	0.000929265	down
Ciclev10027659m	3.19907	3.67326e-16	4.10611e-14	up
Ciclev10027695m	4.31604	6.2247e-15	5.6274e-13	up
Ciclev10027734m	2.51964	7.36294e-13	4.38174e-11	up
Ciclev10027740m	-2.19363	2.04853e-05	0.000253728	down
Ciclev10027748m	2.57062	2.71174e-11	1.20276e-09	up
Ciclev10027750m	2.65799	1.84763e-11	8.56223e-10	up
Ciclev10027752m	2.61876	2.23119e-06	3.56302e-05	up
Ciclev10027763m	4.45593	3.25783e-07	6.40875e-06	up
Ciclev10027769m	3.42865	2.23671e-18	3.39488e-16	up
Ciclev10027805m	2.11668	4.23744e-06	6.28173e-05	up
Ciclev10027806m	2.25785	5.12024e-07	9.64798e-06	up
Ciclev10027807m	4.49572	2.06779e-16	2.40164e-14	up
Ciclev10027822m	4.3584	1.73407e-17	2.4108e-15	up
Ciclev10027845m	3.69331	3.11869e-09	9.57248e-08	up
Ciclev10027953m	4.78095	2.56609e-08	6.49135e-07	up
Ciclev10027954m	4.63031	2.01633e-13	1.30817e-11	up
Ciclev10028003m	3.97601	1.3735e-16	1.62308e-14	up
Ciclev10028018m	2.39897	2.89475e-08	7.22334e-07	up
Ciclev10028058m	5.09173	4.02027e-08	9.61145e-07	up
Ciclev10028090m	2.36337	0.00136193	0.00912327	up
Ciclev10028106m	-7.20176	5.07992e-14	3.80282e-12	down
Ciclev10028117m	2.57625	0.00621296	0.0309507	up
Ciclev10028140m	4.62354	1.49296e-06	2.49489e-05	up
Ciclev10028154m	5.0639	4.31888e-07	8.28905e-06	up
Ciclev10028156m	3.031	7.12111e-06	0.000100522	up
Ciclev10028167m	-2.45272	6.3781e-06	9.1122e-05	down
Ciclev10028183m	10.3633	4.04978e-14	3.08754e-12	up
Ciclev10028239m	5.75245	5.61052e-25	2.32051e-22	up
Ciclev10028241m	2.16011	1.49387e-12	8.29346e-11	up
Ciclev10028245m	3.28812	3.87161e-08	9.35065e-07	up
Ciclev10028247m	2.58384	4.46472e-09	1.33089e-07	up
Ciclev10028257m	2.92926	1.35763e-13	9.31974e-12	up
Ciclev10028268m	3.03613	9.26594e-13	5.3788e-11	up
Ciclev10028270m	-2.26393	0.00016723	0.00156839	down
Ciclev10028271m	2.17807	0.000823496	0.0059859	up
Ciclev10028277m	2.84574	3.47624e-10	1.26676e-08	up
Ciclev10028321m	-2.03243	7.30717e-05	0.000767067	down
Ciclev10028331m	3.66926	1.88982e-12	1.03871e-10	up
Ciclev10028333m	10.6473	2.42021e-17	3.25528e-15	up
Ciclev10028348m	2.73661	6.51309e-08	1.50073e-06	up
Ciclev10028356m	2.56539	1.31769e-09	4.39513e-08	up
Ciclev10028371m	2.21502	5.65071e-05	0.000613823	up
Ciclev10028401m	-2.23834	0.012494	0.0527431	down
Ciclev10028412m	-4.79347	0.000385081	0.00317782	down
Ciclev10028415m	-4.58531	1.12797e-07	2.42984e-06	down
Ciclev10028428m	2.28236	2.40734e-07	4.86883e-06	up
Ciclev10028436m	2.62654	5.79072e-16	6.38678e-14	up
Ciclev10028437m	-2.20952	1.04575e-07	2.27644e-06	down
Ciclev10028465m	2.32985	1.97997e-11	9.14989e-10	up
Ciclev10028495m	2.49185	3.93312e-08	9.47154e-07	up
Ciclev10028501m	2.83325	0.000434032	0.00350959	up
Ciclev10028507m	3.89359	1.2795e-06	2.18452e-05	up
Ciclev10028618m	3.23436	1.16335e-09	3.90396e-08	up
Ciclev10028644m	3.59717	3.85814e-08	9.33174e-07	up
Ciclev10028648m	2.13792	0.00254642	0.0151867	up
Ciclev10028675m	4.16587	1.65175e-18	2.57798e-16	up
Ciclev10028689m	-3.20309	5.91446e-06	8.48646e-05	down
Ciclev10028716m	4.55093	2.93396e-19	5.45387e-17	up
Ciclev10028735m	2.51847	3.16959e-06	4.84189e-05	up
Ciclev10028739m	2.62503	0.000412583	0.00337242	up
Ciclev10028742m	2.83021	9.05496e-10	3.09515e-08	up
Ciclev10028756m	2.18782	2.91291e-05	0.000345704	up
Ciclev10028767m	2.62661	6.18446e-05	0.000662666	up
Ciclev10028776m	2.17767	0.00579215	0.0292686	up
Ciclev10028790m	4.43139	6.34658e-11	2.63153e-09	up
Ciclev10028804m	2.70104	1.26015e-06	2.15817e-05	up
Ciclev10028831m	2.56192	0.00352783	0.0197912	up
Ciclev10028851m	5.99322	3.78603e-26	1.7896e-23	up
Ciclev10028881m	2.50417	0.00475313	0.025072	up
Ciclev10028912m	2.21604	1.04593e-12	6.0186e-11	up
Ciclev10028922m	3.59442	4.07674e-08	9.73241e-07	up
Ciclev10028925m	3.05163	0.000487834	0.00386529	up
Ciclev10028938m	4.14176	2.70975e-06	4.22926e-05	up
Ciclev10028941m	5.04826	4.48914e-12	2.26428e-10	up
Ciclev10028959m	3.32129	4.06255e-06	6.06049e-05	up
Ciclev10028964m	2.60995	0.00189288	0.0119656	up
Ciclev10028968m	3.30968	3.88196e-14	2.97329e-12	up
Ciclev10028972m	12.1433	1.47617e-24	5.8147e-22	up
Ciclev10028988m	-2.00788	0.0425983	0.132297	down
Ciclev10028993m	2.13206	1.75713e-08	4.66611e-07	up
Ciclev10029072m	4.12112	1.60713e-06	2.66416e-05	up
Ciclev10029088m	2.16366	2.11044e-07	4.2999e-06	up
Ciclev10029094m	2.552	7.786e-14	5.52839e-12	up
Ciclev10029126m	2.38737	1.86071e-06	3.03392e-05	up
Ciclev10029135m	3.61345	4.20696e-14	3.19266e-12	up
Ciclev10029146m	-2.02629	1.02713e-05	0.000138041	down
Ciclev10029149m	5.63423	9.85925e-22	2.36393e-19	up
Ciclev10029174m	3.61694	1.42499e-09	4.72445e-08	up
Ciclev10029305m	2.68832	3.64069e-08	8.89682e-07	up
Ciclev10029315m	-2.08614	0.000220115	0.00198343	down
Ciclev10029356m	3.2817	3.23896e-11	1.41014e-09	up
Ciclev10029367m	2.97729	2.44441e-13	1.56746e-11	up
Ciclev10029378m	-3.32822	5.70584e-05	0.000618999	down
Ciclev10029408m	2.27532	7.50016e-05	0.00078434	up
Ciclev10029451m	2.46716	0.000174616	0.00161931	up
Ciclev10029453m	3.32355	3.74418e-08	9.09854e-07	up
Ciclev10029459m	5.97033	6.64419e-13	3.96828e-11	up
Ciclev10029498m	2.6468	0.00115905	0.00795987	up
Ciclev10029499m	2.322	2.4273e-06	3.85017e-05	up
Ciclev10029512m	2.05366	8.77295e-06	0.000120849	up
Ciclev10029528m	2.67914	0.00249937	0.0149565	up
Ciclev10029536m	2.85672	3.57488e-07	6.99087e-06	up
Ciclev10029614m	2.51457	7.2868e-08	1.6469e-06	up
Ciclev10029663m	-6.52443	6.42118e-14	4.70053e-12	down
Ciclev10029695m	5.14595	2.78912e-14	2.22528e-12	up
Ciclev10029741m	-2.16461	0.00208329	0.0129425	down
Ciclev10029845m	2.3315	8.08915e-08	1.80847e-06	up
Ciclev10029854m	2.56555	3.56376e-05	0.000409489	up
Ciclev10029863m	3.48632	2.2965e-09	7.29239e-08	up
Ciclev10029919m	2.00463	3.70336e-07	7.20805e-06	up
Ciclev10029994m	-5.21422	1.44765e-06	2.43146e-05	down
Ciclev10030030m	3.09465	6.9559e-06	9.8695e-05	up
Ciclev10030038m	2.45489	0.000218609	0.00197416	up
Ciclev10030097m	9.79324	1.69101e-32	1.64565e-29	up
Ciclev10030107m	2.44834	0.000396692	0.00326024	up
Ciclev10030137m	-3.23278	0.00230086	0.0139946	down
Ciclev10030195m	10.472	1.40055e-15	1.43029e-13	up
Ciclev10030225m	4.426	2.23104e-08	5.75825e-07	up
Ciclev10030257m	2.49185	1.40336e-05	0.000181102	up
Ciclev10030281m	2.02416	0.00266102	0.0157341	up
Ciclev10030308m	2.16108	0.0148073	0.0599812	up
Ciclev10030322m	6.3251	1.10398e-20	2.31192e-18	up
Ciclev10030341m	4.67042	2.88812e-09	8.96454e-08	up
Ciclev10030371m	3.46036	4.4779e-09	1.33242e-07	up
Ciclev10030393m	2.81773	1.2791e-08	3.49198e-07	up
Ciclev10030403m	2.40775	0.00750036	0.0355242	up
Ciclev10030408m	2.30473	0.00245568	0.0147465	up
Ciclev10030453m	-2.07156	8.2589e-07	1.47714e-05	down
Ciclev10030454m	-2.0847	1.01422e-06	1.78693e-05	down
Ciclev10030465m	5.2134	9.74802e-11	3.94052e-09	up
Ciclev10030485m	3.18051	9.33789e-15	8.21735e-13	up
Ciclev10030486m	3.29321	2.88122e-20	5.74299e-18	up
Ciclev10030487m	3.46562	1.90913e-07	3.9237e-06	up
Ciclev10030505m	4.46616	2.35211e-24	8.84392e-22	up
Ciclev10030541m	2.27807	0.000151689	0.00143978	up
Ciclev10030573m	2.35423	5.352e-08	1.24885e-06	up
Ciclev10030625m	2.18795	9.47403e-09	2.67016e-07	up
Ciclev10030662m	3.12305	5.27988e-07	9.93747e-06	up
Ciclev10030707m	5.70287	2.44399e-10	9.23137e-09	up
Ciclev10030714m	2.61956	2.9166e-06	4.49275e-05	up
Ciclev10030720m	4.0417	5.28531e-10	1.87238e-08	up
Ciclev10030734m	3.33463	3.64267e-11	1.56531e-09	up
Ciclev10030739m	-3.18724	2.63632e-05	0.000317202	down
Ciclev10030744m	2.19302	7.56737e-07	1.36675e-05	up
Ciclev10030821m	2.07341	1.24673e-06	2.13962e-05	up
Ciclev10030839m	2.74629	4.01517e-05	0.000454667	up
Ciclev10030868m	2.09956	4.90048e-06	7.1683e-05	up
Ciclev10030930m	2.23797	1.27428e-07	2.72023e-06	up
Ciclev10030933m	3.55673	2.39198e-09	7.5377e-08	up
Ciclev10030945m	2.41757	3.74356e-10	1.35522e-08	up
Ciclev10030947m	4.16341	1.63523e-13	1.08213e-11	up
Ciclev10030982m	2.91917	1.43758e-13	9.62887e-12	up
Ciclev10031030m	4.9137	5.16927e-24	1.81958e-21	up
Ciclev10031033m	2.05567	5.07748e-05	0.000559639	up
Ciclev10031048m	3.87646	2.80415e-08	7.04859e-07	up
Ciclev10031051m	-2.14158	0.0021365	0.0132136	down
Ciclev10031068m	3.6805	2.10279e-11	9.58361e-10	up
Ciclev10031070m	4.3627	3.19853e-05	0.000373968	up
Ciclev10031096m	2.87144	1.08233e-07	2.34987e-06	up
Ciclev10031117m	5.96024	2.01861e-14	1.66148e-12	up
Ciclev10031126m	2.10698	0.0156639	0.0625345	up
Ciclev10031128m	3.83996	8.36163e-05	0.000860826	up
Ciclev10031131m	-2.12483	0.0147541	0.0598852	down
Ciclev10031162m	10.0963	9.31485e-14	6.50232e-12	up
Ciclev10031163m	11.0294	5.06139e-18	7.34523e-16	up
Ciclev10031192m	2.53347	2.28917e-14	1.85647e-12	up
Ciclev10031199m	2.43019	0.000369386	0.00306938	up
Ciclev10031202m	2.96592	1.49094e-10	5.82093e-09	up
Ciclev10031213m	4.49193	3.26549e-08	8.03927e-07	up
Ciclev10031231m	12.6152	6.55073e-19	1.14079e-16	up
Ciclev10031232m	2.0827	5.24388e-11	2.2019e-09	up
Ciclev10031237m	-2.5991	1.30894e-05	0.000169607	down
Ciclev10031286m	-2.39942	0.0106748	0.0464258	down
Ciclev10031308m	-2.94516	0.000430973	0.0034912	down
Ciclev10031313m	-2.5563	0.00060586	0.00462758	down
Ciclev10031315m	-2.55177	0.000673071	0.0050569	down
Ciclev10031316m	2.92468	6.19268e-05	0.000663117	up
Ciclev10031321m	3.7596	6.85295e-09	1.97518e-07	up
Ciclev10031327m	-2.48576	0.000902719	0.00645959	down
Ciclev10031329m	-3.31306	4.9714e-14	3.75557e-12	down
Ciclev10031344m	7.27392	1.43577e-13	9.62887e-12	up
Ciclev10031364m	2.48657	1.73648e-07	3.61817e-06	up
Ciclev10031405m	2.08011	7.2044e-08	1.63273e-06	up
Ciclev10031467m	-4.71783	6.67066e-06	9.50261e-05	down
Ciclev10031490m	2.94237	1.13647e-07	2.44497e-06	up
Ciclev10031507m	-2.13814	2.98239e-06	4.57705e-05	down
Ciclev10031511m	4.75188	1.88538e-14	1.57534e-12	up
Ciclev10031523m	4.07829	4.52471e-13	2.77374e-11	up
Ciclev10031543m	2.03726	3.97348e-05	0.000450564	up
Ciclev10031561m	-2.6748	0.000164979	0.00154992	down
Ciclev10031591m	2.3195	1.14511e-05	0.000151437	up
Ciclev10031592m	4.59659	4.84543e-05	0.000538366	up
Ciclev10031635m	2.12261	6.07066e-08	1.40466e-06	up
Ciclev10031654m	3.25066	2.0209e-07	4.13389e-06	up
Ciclev10031681m	2.17188	1.69653e-09	5.53596e-08	up
Ciclev10031707m	-3.24859	0.00871721	0.0398501	down
Ciclev10031737m	9.73001	1.15404e-10	4.56757e-09	up
Ciclev10031819m	4.40736	0.000193849	0.00177872	up
Ciclev10031824m	-2.31867	0.000621076	0.00471767	down
Ciclev10031881m	4.77006	4.18016e-36	5.76305e-33	up
Ciclev10031895m	3.752	0.000713698	0.00530909	up
Ciclev10031896m	2.16217	0.000247666	0.00219582	up
Ciclev10031906m	3.80568	1.44323e-06	2.42746e-05	up
Ciclev10031937m	2.32277	9.97162e-11	4.00414e-09	up
Ciclev10031966m	7.08881	3.63975e-48	2.0072e-44	up
Ciclev10031967m	-2.23196	0.00721427	0.0346452	down
Ciclev10031968m	-3.3247	7.50563e-06	0.00010541	down
Ciclev10031986m	2.93347	1.19456e-05	0.000156599	up
Ciclev10032008m	-7.63208	1.69065e-12	9.35453e-11	down
Ciclev10032017m	2.74435	6.6224e-06	9.45306e-05	up
Ciclev10032065m	-5.0961	1.28779e-12	7.27139e-11	down
Ciclev10032081m	6.47366	2.94881e-14	2.33422e-12	up
Ciclev10032088m	3.37992	2.37512e-18	3.57218e-16	up
Ciclev10032149m	-2.8616	5.84565e-10	2.0533e-08	down
Ciclev10032157m	-2.93771	4.83662e-07	9.20795e-06	down
Ciclev10032164m	-2.05895	0.00197322	0.0123655	down
Ciclev10032302m	2.17267	3.05818e-11	1.3456e-09	up
Ciclev10032357m	3.6967	1.70102e-07	3.55324e-06	up
Ciclev10032373m	-2.94229	4.61236e-08	1.0901e-06	down
Ciclev10032401m	5.6835	1.81939e-25	8.13511e-23	up
Ciclev10032404m	5.21907	2.95273e-16	3.34588e-14	up
Ciclev10032405m	2.58119	2.36925e-11	1.06803e-09	up
Ciclev10032484m	2.83373	2.00578e-11	9.22187e-10	up
Ciclev10032508m	-3.24622	2.79774e-14	2.22528e-12	down
Ciclev10032510m	2.40289	5.00212e-08	1.17217e-06	up
Ciclev10032527m	3.97131	3.06927e-17	4.03e-15	up
Ciclev10032534m	3.2944	9.43869e-20	1.79487e-17	up
Ciclev10032548m	2.43111	6.05717e-10	2.12309e-08	up
Ciclev10032562m	-3.18926	1.30436e-06	2.22079e-05	down
Ciclev10032575m	5.91884	8.20846e-14	5.80345e-12	up
Ciclev10032585m	3.29241	4.60843e-10	1.63961e-08	up
Ciclev10032611m	4.78077	7.71788e-29	4.91095e-26	up
Ciclev10032651m	3.1448	1.8197e-05	0.000229459	up
Ciclev10032674m	2.50182	0.00354279	0.0198545	up
Ciclev10032737m	7.31386	2.24063e-50	1.85345e-46	up
Ciclev10032742m	3.25403	5.88402e-05	0.000636431	up
Ciclev10032763m	3.65209	2.33112e-10	8.86576e-09	up
Ciclev10032765m	3.28438	6.03242e-13	3.62911e-11	up
Ciclev10032777m	7.45325	5.52687e-24	1.90493e-21	up
Ciclev10032781m	-3.76279	1.87432e-08	4.95347e-07	down
Ciclev10032808m	-2.92418	0.00330449	0.0187932	down
Ciclev10032816m	2.0965	0.000168662	0.00157647	up
Ciclev10032827m	2.42548	0.00160453	0.0104395	up
Ciclev10032833m	4.82542	1.86136e-06	3.03392e-05	up
Ciclev10032834m	4.00106	3.98203e-08	9.54019e-07	up
Ciclev10032858m	3.4132	9.68526e-05	0.000972862	up
Ciclev10032860m	4.44255	3.92341e-06	5.87411e-05	up
Ciclev10032900m	6.0111	1.2016e-08	3.29128e-07	up
Ciclev10032926m	3.83096	0.000712756	0.00530447	up
Ciclev10032960m	3.13218	1.24039e-08	3.39191e-07	up
Ciclev10032964m	2.16439	0.00909657	0.0411034	up
Ciclev10032979m	4.07828	2.1119e-12	1.13809e-10	up
Ciclev10032987m	2.08625	0.000342047	0.00286813	up
Ciclev10033011m	2.12612	1.18255e-11	5.72051e-10	up
Ciclev10033074m	4.68062	2.32516e-09	7.36924e-08	up
Ciclev10033079m	2.25741	0.00202243	0.0126213	up
Ciclev10033098m	5.19955	2.66153e-06	4.16578e-05	up
Ciclev10033099m	3.91192	3.06983e-06	4.69817e-05	up
Ciclev10033117m	2.42724	9.6931e-05	0.000972862	up
Ciclev10033128m	-3.92075	0.00189632	0.0119789	down
Ciclev10033215m	2.77606	1.00707e-05	0.000135634	up
Ciclev10033268m	3.5104	9.09287e-07	1.61235e-05	up
Ciclev10033287m	-2.14095	0.0009855	0.00694975	down
Ciclev10033311m	3.04383	7.16535e-07	1.2984e-05	up
Ciclev10033368m	-2.79085	1.0081e-08	2.81249e-07	down
Ciclev10033377m	-3.07395	1.88703e-08	4.9791e-07	down
Ciclev10033386m	9.74465	2.71247e-15	2.62428e-13	up
Ciclev10033393m	3.06508	0.000353628	0.00295029	up
Ciclev10033400m	2.64698	1.31345e-08	3.57985e-07	up
Ciclev10033455m	2.05038	0.00291835	0.016917	up
Ciclev10033458m	2.33434	0.000583927	0.00447867	up
Ciclev10033493m	2.46103	0.000545675	0.00422841	up
Ciclev10033551m	3.50974	2.94358e-09	9.1196e-08	up
Ciclev10033553m	-2.74938	2.36153e-07	4.78203e-06	down
Ciclev10033594m	2.13244	1.63313e-05	0.000208476	up
Ciclev10033602m	3.61628	3.39032e-10	1.24367e-08	up
Ciclev10033687m	11.7628	2.29925e-23	7.24537e-21	up
Ciclev10033698m	4.3253	1.2353e-29	9.28946e-27	up
Ciclev10033740m	2.95337	2.31291e-08	5.96024e-07	up
Ciclev10033741m	2.48904	2.81512e-05	0.000335302	up
Ciclev10033766m	-2.06456	0.00333646	0.0189425	down
Ciclev10033778m	2.26774	0.000931509	0.00664549	up
Ciclev10033797m	3.27582	0.00017039	0.00158903	up
Ciclev10033825m	9.31534	1.07049e-12	6.12811e-11	up
Ciclev10033850m	2.17639	3.72281e-05	0.000424838	up
Ciclev10033951m	9.32496	7.98651e-13	4.7021e-11	up
Ciclev10033956m	3.86872	0.000345552	0.00289459	up
Ciclev10033969m	2.74905	2.22308e-09	7.10013e-08	up
Ciclev10033998m	5.20656	2.80768e-08	7.04859e-07	up
