# Supplementary material for: Genome-Wide Identification of Long Non-coding RNA in Trifoliate Orange (Poncirus trifoliata (L.) Raf) Leaves in Response to Boron Deficiency
Source: Int J Mol Sci. 2019 Oct 31;20(21):5419. doi: 10.3390/ijms20215419 (PMC6862649; doi:10.3390/ijms20215419)
Supplement: Supplementary file 1 [file ijms-20-05419-s001.zip › Supplementary files/Supplementary data 2-Table S2.xls]

## Sheet: DEL
Table S2. The differential expressed lncRNAs under boron deficiency conditions.
Name	log2FC(BD/CK)	p_value	FDR	regulate
XLOC_000050	2.06481	1.44927e-05	0.000466986	up
XLOC_000140	2.18147	0.0626992	0.273837	up
XLOC_000709	2.39512	0.00130594	0.0174045	up
XLOC_002048	8.02203	3.28786e-07	1.90696e-05	up
XLOC_002049	2.36546	0.0181003	0.121507	up
XLOC_002052	2.46971	0.00028531	0.00537272	up
XLOC_002704	-3.79221	0.00575482	0.0538354	down
XLOC_002705	-3.14045	6.59711e-05	0.00173924	down
XLOC_002712	-2.66356	0.00366604	0.0385199	down
XLOC_002763	-4.2551	0.0121918	0.093339	down
XLOC_002820	-3.62804	0.00209151	0.024069	down
XLOC_002884	3.91673	0.000207641	0.00424056	up
XLOC_002969	2.53921	6.20965e-06	0.000230872	up
XLOC_003133	2.08617	2.67722e-05	0.000777222	up
XLOC_003142	2.55702	1.44257e-06	6.74752e-05	up
XLOC_003172	4.19289	1.23092e-14	8.92419e-12	up
XLOC_003358	2.28572	0.0464807	0.226164	up
XLOC_003999	8.86876	4.59763e-09	4.76183e-07	up
XLOC_004522	2.47988	0.0453107	0.224062	up
XLOC_004717	2.05246	0.000821719	0.0122834	up
XLOC_004879	3.64968	0.00320977	0.0347326	up
XLOC_005185	-2.64394	5.28471e-08	3.83141e-06	down
XLOC_005430	2.29988	0.00679034	0.0586727	up
XLOC_005618	2.6975	0.0461677	0.225398	up
XLOC_005629	3.38706	2.24533e-08	1.99785e-06	up
XLOC_005634	4.25272	1.16679e-05	0.000386384	up
XLOC_005799	3.82653	2.96172e-19	4.29449e-16	up
XLOC_005971	3.05547	0.0123255	0.093339	up
XLOC_006099	-2.9644	0.0263177	0.153256	down
XLOC_006196	13.2738	3.67719e-08	2.87873e-06	up
XLOC_006286	2.92121	2.38031e-06	0.000101513	up
XLOC_006621	8.25802	1.13284e-06	5.66421e-05	up
XLOC_007083	9.16073	9.937e-10	1.34655e-07	up
XLOC_007278	-2.31838	0.0915246	0.326295	down
XLOC_007322	-2.01804	0.00558888	0.0528946	down
XLOC_007364	3.88667	5.8858e-14	2.1336e-11	up
XLOC_007744	9.24644	3.77521e-09	4.21082e-07	up
XLOC_007762	-2.44374	1.50148e-05	0.00047158	down
XLOC_007794	-2.02314	0.00264365	0.0292618	down
XLOC_007995	8.85944	3.2458e-07	1.90696e-05	up
XLOC_008150	4.0719	8.5663e-08	5.64597e-06	up
XLOC_008735	2.85239	0.00962038	0.0766459	up
XLOC_008929	2.33722	0.0010169	0.0139104	up
XLOC_009017	-2.17143	0.00171218	0.0203497	down
XLOC_009046	5.29062	0.000970059	0.0136393	up
XLOC_009251	2.64702	0.0171678	0.117977	up
XLOC_009737	-2.08222	6.31094e-05	0.0016946	down
XLOC_009810	-3.72121	0.00508751	0.0493723	down
XLOC_009911	-2.5583	0.0037216	0.0388224	down
XLOC_009912	-2.07234	0.00913197	0.0743896	down
XLOC_009916	2.00907	2.75115e-06	0.000112335	up
XLOC_009964	3.76868	0.00138753	0.0179635	up
XLOC_010077	3.2431	0.000696347	0.010857	up
XLOC_010479	5.75379	3.63661e-09	4.21082e-07	up
XLOC_011533	2.75191	0.0189708	0.125606	up
XLOC_012466	7.85279	1.37384e-06	6.64025e-05	up
XLOC_012718	2.09711	0.0136541	0.098215	up
XLOC_013263	-3.22423	0.00130834	0.0174045	down
XLOC_014098	9.04228	4.98855e-07	2.78208e-05	up
XLOC_014135	2.56429	0.000202364	0.00419182	up
XLOC_014208	4.98259	3.64845e-06	0.00014298	up
XLOC_014230	2.71803	0.0315724	0.173409	up
XLOC_014258	2.86634	4.44283e-06	0.000169529	up
XLOC_014355	2.20725	0.0104514	0.0823613	up
XLOC_014494	3.91137	2.3423e-08	1.99785e-06	up
XLOC_014495	4.65183	0.000310304	0.00576848	up
XLOC_015103	-2.28386	0.000183224	0.0039653	down
XLOC_015359	-9.62943	3.77213e-08	2.87873e-06	down
XLOC_015840	4.33183	0.000405577	0.00735107	up
XLOC_015872	2.07706	0.0207071	0.132855	up
XLOC_016029	-2.23471	9.35444e-05	0.00222951	down
XLOC_016030	-3.05737	0.00586763	0.0541915	down
XLOC_016061	4.31746	2.68008e-05	0.000777222	up
XLOC_016135	2.22879	0.101659	0.342262	up
XLOC_016194	3.19888	0.00212692	0.0242837	up
XLOC_016343	-2.10235	0.00063544	0.0103527	down
XLOC_016345	2.49895	0.00154769	0.0189179	up
XLOC_016368	7.47355	1.71691e-07	1.0824e-05	up
XLOC_016541	2.40946	0.0327666	0.176623	up
XLOC_016867	7.43975	0.000473617	0.00837494	up
XLOC_016944	-4.93545	0.000724925	0.0110647	down
XLOC_017468	-2.27543	1.59073e-05	0.000480534	down
XLOC_017760	5.63483	2.78902e-06	0.000112335	up
XLOC_017763	4.06946	1.31632e-12	2.38583e-10	up
XLOC_017846	9.33852	2.10438e-08	1.99785e-06	up
XLOC_018109	3.15757	0.0158297	0.110351	up
XLOC_018111	-4.49627	8.23803e-10	1.32724e-07	down
XLOC_018199	2.14996	9.90079e-06	0.00035015	up
XLOC_018499	5.012	1.37546e-13	3.32402e-11	up
XLOC_018631	2.94322	0.00684065	0.0586919	up
XLOC_019282	-2.93931	2.29661e-06	0.000100912	down
XLOC_020042	7.46657	7.95402e-06	0.000288333	up
XLOC_020306	10.2852	1.02579e-13	2.97478e-11	up
XLOC_020370	-2.00694	0.0324873	0.175771	down
XLOC_021297	3.90295	0.00429011	0.043199	up
XLOC_021859	-4.48434	0.000222843	0.00448781	down
XLOC_022289	9.12174	1.02152e-09	1.34655e-07	up
XLOC_022358	3.21123	0.000194961	0.00409701	up
XLOC_022506	2.16077	7.2451e-05	0.00184305	up
XLOC_022628	4.47827	7.42297e-13	1.53762e-10	up
XLOC_023450	2.46451	0.0448856	0.222891	up
XLOC_023578	6.15298	0.000724651	0.0110647	up
XLOC_023693	2.84303	2.09544e-14	1.01279e-11	up
XLOC_023907	2.69549	7.43674e-07	3.85493e-05	up
XLOC_024185	9.62909	9.37933e-05	0.00222951	up
XLOC_024276	-4.14306	0.000561845	0.00969852	down
XLOC_025093	2.05964	0.0167605	0.115727	up
XLOC_025304	3.54534	0.00387982	0.0398988	up
XLOC_026222	4.16518	0.000663255	0.0105683	up
XLOC_026423	3.9214	0.00146844	0.0182696	up
XLOC_026571	-2.77899	0.00580958	0.0539993	down
XLOC_026636	-2.10149	0.000278869	0.00537272	down
XLOC_026688	2.91756	0.00276742	0.0303997	up
XLOC_026770	3.3131	0.0130774	0.096255	up
XLOC_026816	2.01633	0.0611466	0.268674	up

## Sheet: Table S2 DEL
Table S2 The differential expressed lncRNAs (DEL) under boron deficiency conditions
name	log2FC(BD/CK)	regulate	p_value
XLOC_000050	3.67828	up	1.45e-05
XLOC_000140	3.93849	up	0.0626992
XLOC_000183	2.17461	up	0.105441
XLOC_000359	2.19649	up	0.118376
XLOC_000633	3.57174	up	0.000623466
XLOC_000645	2.45425	up	0.280953
XLOC_000646	3.11036	up	0.0710821
XLOC_000647	2.97248	up	0.209523
XLOC_000649	2.82003	up	0.235353
XLOC_000650	2.38489	up	0.236029
XLOC_000709	4.01052	up	0.00130594
XLOC_001105	2.42692	up	0.0747214
XLOC_001359	2.10443	up	0.147082
XLOC_001488	2.13928	up	0.255711
XLOC_001503	3.19896	up	0.0014322
XLOC_001615	2.10248	up	0.155748
XLOC_001753	2.02894	up	0.274614
XLOC_001759	2.84067	up	0.00420452
XLOC_001882	2.11458	up	0.0610041
XLOC_001917	2.09285	up	0.237983
XLOC_002013	3.01671	up	0.00253888
XLOC_002048	8.10847	up	3.29e-07
XLOC_002049	3.85286	up	0.0181003
XLOC_002052	3.91916	up	0.00028531
XLOC_002193	3.02689	up	0.00541418
XLOC_002208	2.22381	up	0.0948889
XLOC_002224	2.64157	up	0.00351187
XLOC_002374	2.4438	up	0.332766
XLOC_002475	2.42285	up	0.00736135
XLOC_002649	3.43966	up	0.0636261
XLOC_002672	2.54856	up	0.00598004
XLOC_002704	-2.96813	down	0.00575481
XLOC_002763	-2.92527	down	0.0121918
XLOC_002835	3.45609	up	0.000187612
XLOC_002840	2.00088	up	0.249339
XLOC_002841	2.46749	up	0.164
XLOC_002845	2.09817	up	0.386634
XLOC_002884	5.47852	up	0.000207641
XLOC_002969	4.21805	up	6.21e-06
XLOC_003019	3.55589	up	0.000815395
XLOC_003081	2.71724	up	0.0118956
XLOC_003133	3.73945	up	2.68e-05
XLOC_003142	4.21718	up	1.44e-06
XLOC_003172	5.78115	up	1.23e-14
XLOC_003358	3.7918	up	0.0464807
XLOC_003409	2.34316	up	0.279625
XLOC_003627	2.41278	up	0.382543
XLOC_003767	2.23683	up	0.0302039
XLOC_003930	2.60923	up	0.0141616
XLOC_003961	3.23178	up	0.03092
XLOC_003999	8.30278	up	4.6e-09
XLOC_004156	2.19956	up	0.285207
XLOC_004214	2.29971	up	0.0319085
XLOC_004424	2.59356	up	0.207454
XLOC_004522	4.29328	up	0.0453107
XLOC_004609	2.2607	up	0.0698149
XLOC_004717	3.71466	up	0.000821719
XLOC_004865	2.60221	up	0.161156
XLOC_004867	2.71975	up	0.0767403
XLOC_004868	2.98509	up	0.0771614
XLOC_004879	5.23891	up	0.00320978
XLOC_004899	2.62956	up	0.190246
XLOC_004900	3.00176	up	0.171876
XLOC_004956	2.39959	up	0.323895
XLOC_004971	2.10106	up	0.177675
XLOC_005259	2.10521	up	0.338972
XLOC_005260	2.00821	up	0.249092
XLOC_005273	3.1212	up	0.629738
XLOC_005357	2.26712	up	0.55217
XLOC_005430	3.97859	up	0.00679034
XLOC_005618	4.17319	up	0.0461677
XLOC_005629	5.02715	up	2.25e-08
XLOC_005634	5.96375	up	1.17e-05
XLOC_005645	2.60745	up	0.00380882
XLOC_005676	3.48221	up	0.0136824
XLOC_005798	3.34782	up	0.337077
XLOC_005799	5.48357	up	2.96e-19
XLOC_005800	2.91951	up	8.93e-05
XLOC_005802	2.69696	up	0.000857041
XLOC_005804	2.00824	up	0.236458
XLOC_005839	2.50672	up	0.241864
XLOC_005918	3.29976	up	0.10197
XLOC_005920	2.21757	up	0.0825201
XLOC_005971	4.61385	up	0.0123255
XLOC_006099	-2.02435	down	0.0263177
XLOC_006134	2.91872	up	0.163815
XLOC_006196	12.3705	up	3.68e-08
XLOC_006216	3.29345	up	6.73e-05
XLOC_006265	2.37525	up	0.122134
XLOC_006286	4.4531	up	2.38e-06
XLOC_006452	2.39382	up	0.0182979
XLOC_006513	2.04189	up	0.119892
XLOC_006621	7.25547	up	1.13e-06
XLOC_006728	2.0305	up	0.120376
XLOC_006800	2.21092	up	0.100349
XLOC_006888	3.05618	up	1.53e-05
XLOC_006890	2.19519	up	0.11994
XLOC_007083	8.21836	up	9.94e-10
XLOC_007207	2.01866	up	0.174469
XLOC_007364	5.45498	up	5.89e-14
XLOC_007421	2.45536	up	0.126402
XLOC_007443	3.06809	up	0.0493702
XLOC_007529	2.81539	up	0.326563
XLOC_007586	3.21736	up	0.0501169
XLOC_007661	2.29885	up	0.183634
XLOC_007676	2.41155	up	0.536561
XLOC_007677	2.12922	up	0.246863
XLOC_007744	8.01971	up	3.78e-09
XLOC_007793	3.31492	up	1.58e-06
XLOC_007803	2.10828	up	0.282076
XLOC_007805	2.47178	up	0.00669477
XLOC_007995	7.68925	up	3.25e-07
XLOC_008134	2.03579	up	0.487636
XLOC_008150	5.84111	up	8.57e-08
XLOC_008239	2.26803	up	0.256754
XLOC_008247	2.20667	up	0.087418
XLOC_008258	2.25578	up	0.383645
XLOC_008397	2.24325	up	0.362232
XLOC_008735	4.38622	up	0.00962038
XLOC_008916	3.26993	up	0.0851983
XLOC_008929	4.00809	up	0.0010169
XLOC_009046	6.58836	up	0.000970059
XLOC_009159	2.92802	up	0.0126122
XLOC_009251	4.45755	up	0.0171678
XLOC_009329	2.10614	up	0.156067
XLOC_009386	2.83516	up	0.00514153
XLOC_009459	2.03426	up	0.194585
XLOC_009594	2.23288	up	0.099714
XLOC_009765	2.81627	up	0.284166
XLOC_009810	-2.81861	down	0.00508751
XLOC_009903	3.17118	up	0.00669521
XLOC_009916	3.57389	up	2.75e-06
XLOC_009917	3.31798	up	0.00135047
XLOC_009964	5.01756	up	0.00138752
XLOC_009972	2.21424	up	0.383551
XLOC_010077	4.92807	up	0.000696347
XLOC_010165	2.89972	up	0.0408521
XLOC_010223	3.45542	up	0.102213
XLOC_010320	3.29742	up	0.0213778
XLOC_010479	6.90924	up	3.64e-09
XLOC_010550	2.39317	up	0.017705
XLOC_010760	2.07951	up	0.108123
XLOC_010776	2.69965	up	0.0111211
XLOC_010789	3.53076	up	0.0600249
XLOC_010872	3.46345	up	0.0252241
XLOC_010890	2.34387	up	0.0196183
XLOC_011006	3.21366	up	0.0253489
XLOC_011090	2.27074	up	0.0501574
XLOC_011386	3.21758	up	0.00062588
XLOC_011402	2.28433	up	0.027406
XLOC_011517	2.90438	up	0.00513106
XLOC_011533	4.439	up	0.0189708
XLOC_011644	2.21945	up	0.0351987
XLOC_011706	2.13652	up	0.412812
XLOC_011949	2.81874	up	0.00637963
XLOC_012072	2.02856	up	0.483902
XLOC_012209	3.38443	up	1.15e-05
XLOC_012231	2.10505	up	0.0813338
XLOC_012423	2.49659	up	0.0231793
XLOC_012466	7.91043	up	1.37e-06
XLOC_012473	2.3664	up	0.0458692
XLOC_012484	3.66781	up	0.00772194
XLOC_012546	2.22357	up	0.0417604
XLOC_012612	3.27064	up	0.000181934
XLOC_012641	2.62824	up	0.00204169
XLOC_012718	3.62308	up	0.0136541
XLOC_012719	2.60394	up	0.106675
XLOC_012770	2.50114	up	0.0114169
XLOC_012843	2.04947	up	0.303698
XLOC_012879	2.51578	up	0.226142
XLOC_012915	2.20637	up	0.0918128
XLOC_012945	2.21645	up	0.470538
XLOC_012966	2.07788	up	0.107269
XLOC_012988	2.51057	up	0.083754
XLOC_013002	2.03539	up	0.242508
XLOC_013004	2.02434	up	0.366768
XLOC_013067	2.4201	up	0.0454306
XLOC_013125	2.66109	up	0.01293
XLOC_013129	2.24342	up	0.0489915
XLOC_013169	2.21692	up	0.450093
XLOC_013263	-2.15257	down	0.00130834
XLOC_013347	2.5196	up	0.335462
XLOC_013863	3.56291	up	0.0254507
XLOC_013893	2.61431	up	0.0163189
XLOC_013901	2.61347	up	0.0743003
XLOC_013970	2.28397	up	0.256376
XLOC_014015	3.15138	up	0.0368757
XLOC_014098	8.22779	up	4.99e-07
XLOC_014110	2.07958	up	0.257306
XLOC_014126	2.31386	up	0.351364
XLOC_014135	4.26026	up	0.000202364
XLOC_014146	2.2745	up	0.362886
XLOC_014166	2.4858	up	0.13144
XLOC_014208	6.63787	up	3.65e-06
XLOC_014230	4.18325	up	0.0315724
XLOC_014258	4.52999	up	4.44e-06
XLOC_014327	2.89944	up	0.0793078
XLOC_014331	2.31709	up	0.0609342
XLOC_014335	2.40305	up	0.0716854
XLOC_014341	2.15724	up	0.120801
XLOC_014342	2.57521	up	0.0101773
XLOC_014343	2.36448	up	0.200805
XLOC_014345	2.27981	up	0.0132917
XLOC_014346	2.63921	up	0.0541553
XLOC_014355	3.77839	up	0.0104514
XLOC_014494	5.44027	up	2.34e-08
XLOC_014495	6.3177	up	0.000310304
XLOC_014505	2.44223	up	0.0632219
XLOC_014558	2.20254	up	0.149353
XLOC_014578	2.40554	up	0.241225
XLOC_014638	2.11063	up	0.85228
XLOC_014640	2.21686	up	0.406279
XLOC_014641	2.76501	up	0.142496
XLOC_014661	2.00795	up	0.524212
XLOC_014673	2.98933	up	0.0213685
XLOC_014749	2.16766	up	0.120629
XLOC_014750	2.12397	up	0.0753124
XLOC_014768	2.20664	up	0.385317
XLOC_014953	3.11363	up	0.100374
XLOC_014982	2.27778	up	0.142379
XLOC_015037	2.51024	up	0.0277411
XLOC_015088	2.28291	up	0.25597
XLOC_015359	-7.23045	down	3.77e-08
XLOC_015364	2.89206	up	0.0902292
XLOC_015660	2.24907	up	0.0479422
XLOC_015745	2.09566	up	0.247971
XLOC_015806	2.61517	up	0.0893954
XLOC_015840	5.56023	up	0.000405577
XLOC_015841	2.34006	up	0.372513
XLOC_015843	2.30518	up	0.339013
XLOC_015866	2.35919	up	0.34859
XLOC_015872	3.64889	up	0.0207071
XLOC_015875	2.00186	up	0.603595
XLOC_015889	3.10289	up	0.252041
XLOC_015971	2.34838	up	0.0501272
XLOC_015989	2.53227	up	0.307555
XLOC_016030	-2.09702	down	0.00586763
XLOC_016032	2.14602	up	0.580156
XLOC_016061	6.08234	up	2.68e-05
XLOC_016098	2.26453	up	0.138294
XLOC_016135	3.93983	up	0.101659
XLOC_016194	4.78132	up	0.00212692
XLOC_016277	2.03335	up	0.13338
XLOC_016283	2.09318	up	0.354743
XLOC_016345	4.23458	up	0.00154769
XLOC_016368	8.97303	up	1.72e-07
XLOC_016391	2.31758	up	0.108869
XLOC_016392	2.32018	up	0.0318994
XLOC_016393	2.18098	up	0.107298
XLOC_016399	2.73753	up	0.00147416
XLOC_016403	3.57773	up	0.0132181
XLOC_016404	2.42263	up	0.0403755
XLOC_016405	2.83304	up	0.100519
XLOC_016418	2.57529	up	0.056008
XLOC_016475	2.3454	up	0.0831121
XLOC_016541	3.90412	up	0.0327666
XLOC_016546	3.10222	up	0.0850728
XLOC_016610	2.19278	up	0.302423
XLOC_016615	2.80532	up	0.00647675
XLOC_016709	3.17202	up	0.00164032
XLOC_016710	2.5241	up	0.0834543
XLOC_016711	3.1799	up	0.044001
XLOC_016726	2.28644	up	0.294028
XLOC_016849	2.17677	up	0.102827
XLOC_016867	7.4486	up	0.000473617
XLOC_016898	2.9836	up	0.00197806
XLOC_016929	2.20644	up	0.0474165
XLOC_016944	-4.03647	down	0.000724925
XLOC_016962	2.04943	up	0.333758
XLOC_017007	2.04169	up	0.493274
XLOC_017171	2.6086	up	0.0643888
XLOC_017297	2.00707	up	0.527982
XLOC_017354	2.37034	up	0.0229132
XLOC_017525	2.22278	up	0.601921
XLOC_017570	2.13157	up	0.18971
XLOC_017603	2.34196	up	0.0235928
XLOC_017611	2.10544	up	0.163447
XLOC_017656	2.43049	up	0.0814023
XLOC_017675	2.65574	up	0.0872678
XLOC_017751	3.5335	up	0.0269475
XLOC_017760	6.76116	up	2.79e-06
XLOC_017763	5.72481	up	1.32e-12
XLOC_017846	7.96994	up	2.1e-08
XLOC_017862	2.35425	up	0.279324
XLOC_018050	3.61772	up	8.22e-05
XLOC_018062	2.2419	up	0.0665191
XLOC_018109	4.96051	up	0.0158297
XLOC_018111	-3.07284	down	8.24e-10
XLOC_018166	3.06416	up	0.0533823
XLOC_018199	3.83363	up	9.9e-06
XLOC_018499	6.75034	up	1.38e-13
XLOC_018631	4.38304	up	0.00684065
XLOC_018802	2.2085	up	0.520714
XLOC_018865	2.11575	up	0.196709
XLOC_018908	2.65553	up	0.00656608
XLOC_018920	2.28978	up	0.0491073
XLOC_018921	2.83801	up	0.00136329
XLOC_018987	2.20096	up	0.0932537
XLOC_019080	2.27714	up	0.0649871
XLOC_019103	2.21825	up	0.184179
XLOC_019106	2.12042	up	0.0983125
XLOC_019220	3.03188	up	0.022668
XLOC_019280	2.03023	up	0.402244
XLOC_019403	2.79351	up	0.0140186
XLOC_020042	7.79789	up	7.95e-06
XLOC_020150	2.18836	up	0.413939
XLOC_020205	2.1239	up	0.110827
XLOC_020290	2.04796	up	0.127663
XLOC_020306	10.4855	up	1.03e-13
XLOC_020309	2.01239	up	0.145986
XLOC_020378	2.48253	up	0.0134404
XLOC_020541	2.32386	up	0.0242445
XLOC_020825	2.06828	up	0.584676
XLOC_020914	2.54052	up	0.00144304
XLOC_021038	2.82514	up	0.100831
XLOC_021109	2.04653	up	0.40311
XLOC_021297	5.66417	up	0.00429011
XLOC_021328	3.4542	up	7.44e-07
XLOC_021720	2.75535	up	0.0129683
XLOC_021859	-3.5604	down	0.000222843
XLOC_021936	2.63887	up	0.552305
XLOC_022252	2.04756	up	0.534762
XLOC_022289	8.94089	up	1.02e-09
XLOC_022358	4.62007	up	0.000194961
XLOC_022506	3.607	up	7.25e-05
XLOC_022612	2.92095	up	0.0407048
XLOC_022622	2.06575	up	0.570875
XLOC_022628	6.08352	up	7.42e-13
XLOC_022676	2.02637	up	0.589438
XLOC_022686	2.19572	up	0.0540281
XLOC_022703	2.49005	up	0.22357
XLOC_022707	2.02336	up	0.326853
XLOC_022711	2.19899	up	0.292571
XLOC_022802	2.09035	up	0.430433
XLOC_022886	2.95911	up	0.000282408
XLOC_022981	2.7979	up	0.117518
XLOC_023074	2.65198	up	0.01051
XLOC_023115	2.04199	up	0.429473
XLOC_023163	2.14503	up	0.137621
XLOC_023450	4.18235	up	0.0448856
XLOC_023567	2.01354	up	0.195846
XLOC_023578	6.28172	up	0.000724651
XLOC_023629	2.07063	up	0.075912
XLOC_023647	2.6136	up	0.00458171
XLOC_023669	2.21007	up	0.10408
XLOC_023693	4.46434	up	2.1e-14
XLOC_023823	2.22169	up	0.100765
XLOC_023859	2.73025	up	0.459548
XLOC_023907	4.31754	up	7.44e-07
XLOC_023943	2.03857	up	0.293828
XLOC_023993	2.4506	up	0.128991
XLOC_024185	8.18103	up	9.38e-05
XLOC_024276	-2.55519	down	0.000561845
XLOC_024306	2.03716	up	0.13929
XLOC_024627	2.322	up	0.0485835
XLOC_024708	2.38303	up	0.0329037
XLOC_024731	2.01035	up	0.151777
XLOC_024747	2.53193	up	0.0648055
XLOC_024751	2.40172	up	0.0123882
XLOC_024761	2.33371	up	0.0238761
XLOC_024777	2.04367	up	0.616555
XLOC_024934	2.36289	up	0.0460907
XLOC_025008	2.77192	up	0.101593
XLOC_025093	3.70895	up	0.0167605
XLOC_025107	2.33529	up	0.188297
XLOC_025234	2.64338	up	0.0744852
XLOC_025238	2.23208	up	0.171894
XLOC_025271	2.70384	up	0.0267278
XLOC_025304	5.05338	up	0.00387982
XLOC_025326	2.29329	up	0.108979
XLOC_025334	2.85953	up	0.000662622
XLOC_025335	2.28356	up	0.0643514
XLOC_025377	3.49203	up	5.83e-08
XLOC_025460	2.16841	up	0.0414293
XLOC_025516	2.04087	up	0.195345
XLOC_025712	2.74273	up	0.174945
XLOC_025728	2.55855	up	0.0738954
XLOC_025740	2.15802	up	0.420353
XLOC_025827	2.31524	up	0.0544533
XLOC_026215	2.55478	up	0.0897965
XLOC_026218	2.36194	up	0.142025
XLOC_026222	5.5516	up	0.000663255
XLOC_026276	2.80074	up	0.00931684
XLOC_026347	2.61852	up	0.0778831
XLOC_026399	2.8002	up	0.00217269
XLOC_026423	5.46448	up	0.00146844
XLOC_026490	2.22357	up	0.231554
XLOC_026569	2.4915	up	0.252049
XLOC_026678	2.15004	up	0.104643
XLOC_026688	4.34008	up	0.00276742
XLOC_026770	4.91065	up	0.0130774
XLOC_026816	3.65001	up	0.0611466
XLOC_026836	3.06508	up	0.000452772
XLOC_026838	2.91075	up	0.0592519
XLOC_027027	3.29396	up	0.168397

## Sheet: Sheet1
name	log2FC(BD/CK)
XLOC_006196	12.3705
XLOC_020306	10.4855
XLOC_016368	8.97303
XLOC_022289	8.94089
XLOC_003999	8.30278
XLOC_014098	8.22779
XLOC_007083	8.21836
XLOC_024185	8.18103
XLOC_002048	8.10847
XLOC_007744	8.01971
XLOC_017846	7.96994
XLOC_012466	7.91043
XLOC_020042	7.79789
XLOC_007995	7.68925
XLOC_016867	7.4486
XLOC_006621	7.25547
XLOC_010479	6.90924
XLOC_017760	6.76116
XLOC_018499	6.75034
XLOC_014208	6.63787
XLOC_009046	6.58836
XLOC_014495	6.3177
XLOC_023578	6.28172
XLOC_022628	6.08352
XLOC_016061	6.08234
XLOC_005634	5.96375
XLOC_008150	5.84111
XLOC_003172	5.78115
XLOC_017763	5.72481
XLOC_021297	5.66417
XLOC_015840	5.56023
XLOC_026222	5.5516
XLOC_005799	5.48357
XLOC_002884	5.47852
XLOC_026423	5.46448
XLOC_007364	5.45498
XLOC_014494	5.44027
XLOC_004879	5.23891
XLOC_025304	5.05338
XLOC_005629	5.02715
XLOC_009964	5.01756
XLOC_018109	4.96051
XLOC_010077	4.92807
XLOC_026770	4.91065
XLOC_016194	4.78132
XLOC_022358	4.62007
XLOC_005971	4.61385
XLOC_014258	4.52999
XLOC_023693	4.46434
XLOC_009251	4.45755
XLOC_006286	4.4531
XLOC_011533	4.439
XLOC_008735	4.38622
XLOC_018631	4.38304
XLOC_026688	4.34008
XLOC_023907	4.31754
XLOC_004522	4.29328
XLOC_014135	4.26026
XLOC_016345	4.23458
XLOC_002969	4.21805
XLOC_003142	4.21718
XLOC_014230	4.18325
XLOC_023450	4.18235
XLOC_005618	4.17319
XLOC_000709	4.01052
XLOC_008929	4.00809
XLOC_005430	3.97859
XLOC_016135	3.93983
XLOC_000140	3.93849
XLOC_002052	3.91916
XLOC_016541	3.90412
XLOC_002049	3.85286
XLOC_018199	3.83363
XLOC_003358	3.7918
XLOC_014355	3.77839
XLOC_003133	3.73945
XLOC_004717	3.71466
XLOC_025093	3.70895
XLOC_000050	3.67828
XLOC_012484	3.66781
XLOC_026816	3.65001
XLOC_015872	3.64889
XLOC_012718	3.62308
XLOC_018050	3.61772
XLOC_022506	3.607
XLOC_016403	3.57773
XLOC_009916	3.57389
XLOC_000633	3.57174
XLOC_013863	3.56291
XLOC_003019	3.55589
XLOC_017751	3.5335
XLOC_010789	3.53076
XLOC_025377	3.49203
XLOC_005676	3.48221
XLOC_010872	3.46345
XLOC_002835	3.45609
XLOC_010223	3.45542
XLOC_021328	3.4542
XLOC_002649	3.43966
XLOC_012209	3.38443
XLOC_005798	3.34782
XLOC_009917	3.31798
XLOC_007793	3.31492
XLOC_005918	3.29976
XLOC_010320	3.29742
XLOC_027027	3.29396
XLOC_006216	3.29345
XLOC_012612	3.27064
XLOC_008916	3.26993
XLOC_003961	3.23178
XLOC_011386	3.21758
XLOC_007586	3.21736
XLOC_011006	3.21366
XLOC_001503	3.19896
XLOC_016711	3.1799
XLOC_016709	3.17202
XLOC_009903	3.17118
XLOC_014015	3.15138
XLOC_005273	3.1212
XLOC_014953	3.11363
XLOC_000646	3.11036
XLOC_015889	3.10289
XLOC_016546	3.10222
XLOC_007443	3.06809
XLOC_026836	3.06508
XLOC_018166	3.06416
XLOC_006888	3.05618
XLOC_019220	3.03188
XLOC_002193	3.02689
XLOC_002013	3.01671
XLOC_004900	3.00176
XLOC_014673	2.98933
XLOC_004868	2.98509
XLOC_016898	2.9836
XLOC_000647	2.97248
XLOC_022886	2.95911
XLOC_009159	2.92802
XLOC_022612	2.92095
XLOC_005800	2.91951
XLOC_006134	2.91872
XLOC_026838	2.91075
XLOC_011517	2.90438
XLOC_010165	2.89972
XLOC_014327	2.89944
XLOC_015364	2.89206
XLOC_025334	2.85953
XLOC_001759	2.84067
XLOC_018921	2.83801
XLOC_009386	2.83516
XLOC_016405	2.83304
XLOC_021038	2.82514
XLOC_000649	2.82003
XLOC_011949	2.81874
XLOC_009765	2.81627
XLOC_007529	2.81539
XLOC_016615	2.80532
XLOC_026276	2.80074
XLOC_026399	2.8002
XLOC_022981	2.7979
XLOC_019403	2.79351
XLOC_025008	2.77192
XLOC_014641	2.76501
XLOC_021720	2.75535
XLOC_025712	2.74273
XLOC_016399	2.73753
XLOC_023859	2.73025
XLOC_004867	2.71975
XLOC_003081	2.71724
XLOC_025271	2.70384
XLOC_010776	2.69965
XLOC_005802	2.69696
XLOC_013125	2.66109
XLOC_017675	2.65574
XLOC_018908	2.65553
XLOC_023074	2.65198
XLOC_025234	2.64338
XLOC_002224	2.64157
XLOC_014346	2.63921
XLOC_021936	2.63887
XLOC_004899	2.62956
XLOC_012641	2.62824
XLOC_026347	2.61852
XLOC_015806	2.61517
XLOC_013893	2.61431
XLOC_023647	2.6136
XLOC_013901	2.61347
XLOC_003930	2.60923
XLOC_017171	2.6086
XLOC_005645	2.60745
XLOC_012719	2.60394
XLOC_004865	2.60221
XLOC_004424	2.59356
XLOC_016418	2.57529
XLOC_014342	2.57521
XLOC_025728	2.55855
XLOC_026215	2.55478
XLOC_002672	2.54856
XLOC_020914	2.54052
XLOC_015989	2.53227
XLOC_024747	2.53193
XLOC_016710	2.5241
XLOC_013347	2.5196
XLOC_012879	2.51578
XLOC_012988	2.51057
XLOC_015037	2.51024
XLOC_005839	2.50672
XLOC_012770	2.50114
XLOC_012423	2.49659
XLOC_026569	2.4915
XLOC_022703	2.49005
XLOC_014166	2.4858
XLOC_020378	2.48253
XLOC_007805	2.47178
XLOC_002841	2.46749
XLOC_007421	2.45536
XLOC_000645	2.45425
XLOC_023993	2.4506
XLOC_002374	2.4438
XLOC_014505	2.44223
XLOC_017656	2.43049
XLOC_001105	2.42692
XLOC_002475	2.42285
XLOC_016404	2.42263
XLOC_013067	2.4201
XLOC_003627	2.41278
XLOC_007676	2.41155
XLOC_014578	2.40554
XLOC_014335	2.40305
XLOC_024751	2.40172
XLOC_004956	2.39959
XLOC_006452	2.39382
XLOC_010550	2.39317
XLOC_000650	2.38489
XLOC_024708	2.38303
XLOC_006265	2.37525
XLOC_017354	2.37034
XLOC_012473	2.3664
XLOC_014343	2.36448
XLOC_024934	2.36289
XLOC_026218	2.36194
XLOC_015866	2.35919
XLOC_017862	2.35425
XLOC_015971	2.34838
XLOC_016475	2.3454
XLOC_010890	2.34387
XLOC_003409	2.34316
XLOC_017603	2.34196
XLOC_015841	2.34006
XLOC_025107	2.33529
XLOC_024761	2.33371
XLOC_020541	2.32386
XLOC_024627	2.322
XLOC_016392	2.32018
XLOC_016391	2.31758
XLOC_014331	2.31709
XLOC_025827	2.31524
XLOC_014126	2.31386
XLOC_015843	2.30518
XLOC_004214	2.29971
XLOC_007661	2.29885
XLOC_025326	2.29329
XLOC_018920	2.28978
XLOC_016726	2.28644
XLOC_011402	2.28433
XLOC_013970	2.28397
XLOC_025335	2.28356
XLOC_015088	2.28291
XLOC_014345	2.27981
XLOC_014982	2.27778
XLOC_019080	2.27714
XLOC_014146	2.2745
XLOC_011090	2.27074
XLOC_008239	2.26803
XLOC_005357	2.26712
XLOC_016098	2.26453
XLOC_004609	2.2607
XLOC_008258	2.25578
XLOC_015660	2.24907
XLOC_013129	2.24342
XLOC_008397	2.24325
XLOC_018062	2.2419
XLOC_003767	2.23683
XLOC_009594	2.23288
XLOC_025238	2.23208
XLOC_002208	2.22381
XLOC_012546	2.22357
XLOC_026490	2.22357
XLOC_017525	2.22278
XLOC_023823	2.22169
XLOC_011644	2.21945
XLOC_019103	2.21825
XLOC_005920	2.21757
XLOC_013169	2.21692
XLOC_014640	2.21686
XLOC_012945	2.21645
XLOC_009972	2.21424
XLOC_006800	2.21092
XLOC_023669	2.21007
XLOC_018802	2.2085
XLOC_008247	2.20667
XLOC_014768	2.20664
XLOC_016929	2.20644
XLOC_012915	2.20637
XLOC_014558	2.20254
XLOC_018987	2.20096
XLOC_004156	2.19956
XLOC_022711	2.19899
XLOC_000359	2.19649
XLOC_022686	2.19572
XLOC_006890	2.19519
XLOC_016610	2.19278
XLOC_020150	2.18836
XLOC_016393	2.18098
XLOC_016849	2.17677
XLOC_000183	2.17461
XLOC_025460	2.16841
XLOC_014749	2.16766
XLOC_025740	2.15802
XLOC_014341	2.15724
XLOC_026678	2.15004
XLOC_016032	2.14602
XLOC_023163	2.14503
XLOC_001488	2.13928
XLOC_011706	2.13652
XLOC_017570	2.13157
XLOC_007677	2.12922
XLOC_014750	2.12397
XLOC_020205	2.1239
XLOC_019106	2.12042
XLOC_018865	2.11575
XLOC_001882	2.11458
XLOC_014638	2.11063
XLOC_007803	2.10828
XLOC_009329	2.10614
XLOC_017611	2.10544
XLOC_005259	2.10521
XLOC_012231	2.10505
XLOC_001359	2.10443
XLOC_001615	2.10248
XLOC_004971	2.10106
XLOC_002845	2.09817
XLOC_015745	2.09566
XLOC_016283	2.09318
XLOC_001917	2.09285
XLOC_022802	2.09035
XLOC_014110	2.07958
XLOC_010760	2.07951
XLOC_012966	2.07788
XLOC_023629	2.07063
XLOC_020825	2.06828
XLOC_022622	2.06575
XLOC_012843	2.04947
XLOC_016962	2.04943
XLOC_020290	2.04796
XLOC_022252	2.04756
XLOC_021109	2.04653
XLOC_024777	2.04367
XLOC_023115	2.04199
XLOC_006513	2.04189
XLOC_017007	2.04169
XLOC_025516	2.04087
XLOC_023943	2.03857
XLOC_024306	2.03716
XLOC_008134	2.03579
XLOC_013002	2.03539
XLOC_009459	2.03426
XLOC_016277	2.03335
XLOC_006728	2.0305
XLOC_019280	2.03023
XLOC_001753	2.02894
XLOC_012072	2.02856
XLOC_022676	2.02637
XLOC_013004	2.02434
XLOC_022707	2.02336
XLOC_007207	2.01866
XLOC_023567	2.01354
XLOC_020309	2.01239
XLOC_024731	2.01035
XLOC_005804	2.00824
XLOC_005260	2.00821
XLOC_014661	2.00795
XLOC_017297	2.00707
XLOC_015875	2.00186
XLOC_002840	2.00088
XLOC_016775	1.99897
XLOC_021466	1.99687
XLOC_014923	1.99674
XLOC_000620	1.99587
XLOC_024323	1.99224
XLOC_023680	1.99158
XLOC_005141	1.99153
XLOC_010291	1.98964
XLOC_024862	1.98895
XLOC_020977	1.98544
XLOC_012849	1.98341
XLOC_007161	1.98285
XLOC_017701	1.98146
XLOC_007910	1.97909
XLOC_011295	1.97903
XLOC_009699	1.97881
XLOC_023085	1.97847
XLOC_012759	1.9784
XLOC_002230	1.97627
XLOC_017375	1.97249
XLOC_014336	1.96916
XLOC_014357	1.9646
XLOC_018864	1.95836
XLOC_021664	1.95408
XLOC_014649	1.94926
XLOC_021947	1.94803
XLOC_014784	1.94382
XLOC_003934	1.94268
XLOC_001986	1.94148
XLOC_017526	1.93361
XLOC_020359	1.93348
XLOC_000054	1.93231
XLOC_021566	1.92901
XLOC_016072	1.92603
XLOC_012820	1.92598
XLOC_020657	1.92197
XLOC_009555	1.9194
XLOC_019107	1.91699
XLOC_011864	1.91545
XLOC_014735	1.91506
XLOC_017756	1.91059
XLOC_023114	1.90845
XLOC_005925	1.90565
XLOC_015245	1.90534
XLOC_013445	1.90305
XLOC_003721	1.90259
XLOC_006970	1.90237
XLOC_014356	1.90184
XLOC_014328	1.90042
XLOC_022708	1.8994
XLOC_014173	1.89619
XLOC_024957	1.89208
XLOC_012019	1.89185
XLOC_011113	1.8897
XLOC_023805	1.88679
XLOC_015982	1.88674
XLOC_004350	1.88661
XLOC_010037	1.88527
XLOC_018360	1.88478
XLOC_002321	1.87537
XLOC_014373	1.87504
XLOC_005542	1.87423
XLOC_019814	1.87252
XLOC_014205	1.87008
XLOC_016294	1.86862
XLOC_014787	1.86398
XLOC_016572	1.86323
XLOC_027086	1.86233
XLOC_002058	1.86175
XLOC_022864	1.86137
XLOC_022702	1.85835
XLOC_000854	1.85704
XLOC_026488	1.85436
XLOC_008202	1.85399
XLOC_022796	1.85144
XLOC_025519	1.85065
XLOC_014106	1.85013
XLOC_011642	1.84998
XLOC_023673	1.84548
XLOC_003443	1.84385
XLOC_011643	1.84267
XLOC_006287	1.8368
XLOC_016491	1.83504
XLOC_023005	1.83419
XLOC_008823	1.83147
XLOC_021624	1.8271
XLOC_011641	1.82589
XLOC_016538	1.82577
XLOC_022988	1.82251
XLOC_016381	1.82174
XLOC_025071	1.82154
XLOC_014924	1.81924
XLOC_021995	1.81788
XLOC_008238	1.81736
XLOC_016342	1.81625
XLOC_005710	1.81478
XLOC_017850	1.81368
XLOC_015913	1.81059
XLOC_012665	1.80985
XLOC_024700	1.80918
XLOC_011740	1.80743
XLOC_019776	1.80548
XLOC_024960	1.80505
XLOC_019035	1.80293
XLOC_020713	1.80103
XLOC_006971	1.79994
XLOC_008347	1.79993
XLOC_016679	1.79975
XLOC_014763	1.7971
XLOC_007385	1.79291
XLOC_021511	1.78912
XLOC_000873	1.78901
XLOC_009300	1.78822
XLOC_023962	1.78769
XLOC_009644	1.7874
XLOC_015839	1.78717
XLOC_008057	1.78708
XLOC_008066	1.78655
XLOC_000149	1.78529
XLOC_020062	1.7806
XLOC_004755	1.77953
XLOC_015581	1.77904
XLOC_015871	1.77881
XLOC_021129	1.77775
XLOC_002651	1.77745
XLOC_007911	1.77681
XLOC_005945	1.77654
XLOC_016232	1.77623
XLOC_004108	1.77408
XLOC_006141	1.77352
XLOC_008077	1.77195
XLOC_005094	1.77147
XLOC_009965	1.77111
XLOC_001335	1.77023
XLOC_004880	1.76999
XLOC_012928	1.76901
XLOC_025308	1.7679
XLOC_005240	1.76575
XLOC_024546	1.76402
XLOC_002916	1.76399
XLOC_011219	1.76385
XLOC_019267	1.76018
XLOC_026221	1.75982
XLOC_025998	1.75949
XLOC_014537	1.75905
XLOC_001895	1.75791
XLOC_008764	1.75759
XLOC_022193	1.75576
XLOC_019812	1.75123
XLOC_016612	1.74788
XLOC_011184	1.74721
XLOC_003790	1.74684
XLOC_007916	1.74548
XLOC_000757	1.7444
XLOC_005096	1.7433
XLOC_016371	1.74259
XLOC_013806	1.7424
XLOC_016200	1.74151
XLOC_016548	1.74146
XLOC_021532	1.74099
XLOC_023679	1.74091
XLOC_001794	1.74075
XLOC_011560	1.7395
XLOC_026815	1.7394
XLOC_006199	1.73917
XLOC_003189	1.73759
XLOC_014059	1.73681
XLOC_010055	1.73671
XLOC_020204	1.73535
XLOC_012365	1.73251
XLOC_019139	1.7315
XLOC_022025	1.73002
XLOC_004116	1.7295
XLOC_007440	1.72799
XLOC_009758	1.72728
XLOC_026964	1.72579
XLOC_014175	1.7246
XLOC_016411	1.72263
XLOC_001945	1.72146
XLOC_001475	1.72109
XLOC_002618	1.71863
XLOC_010288	1.71855
XLOC_008246	1.7142
XLOC_010219	1.71284
XLOC_002411	1.71268
XLOC_015949	1.71158
XLOC_025193	1.7097
XLOC_020894	1.70815
XLOC_000866	1.70389
XLOC_016033	1.70349
XLOC_023815	1.70081
XLOC_020962	1.70064
XLOC_022866	1.70045
XLOC_013178	1.69872
XLOC_014639	1.6987
XLOC_001775	1.69762
XLOC_017519	1.6967
XLOC_014348	1.69535
XLOC_014686	1.69512
XLOC_022991	1.69454
XLOC_017411	1.69413
XLOC_025013	1.69219
XLOC_013066	1.6909
XLOC_008446	1.68919
XLOC_015914	1.68703
XLOC_008350	1.68535
XLOC_007674	1.68458
XLOC_001528	1.68401
XLOC_000256	1.68208
XLOC_014772	1.68164
XLOC_012023	1.68061
XLOC_011012	1.67941
XLOC_012922	1.67908
XLOC_016042	1.67803
XLOC_014757	1.67507
XLOC_016255	1.67463
XLOC_003389	1.67422
XLOC_002822	1.67406
XLOC_025941	1.67346
XLOC_002137	1.67325
XLOC_014931	1.67249
XLOC_014598	1.67195
XLOC_002176	1.66986
XLOC_006484	1.66975
XLOC_007641	1.66679
XLOC_025201	1.66449
XLOC_010610	1.66426
XLOC_013916	1.66374
XLOC_017199	1.65883
XLOC_022839	1.65876
XLOC_014777	1.65801
XLOC_015891	1.65501
XLOC_004225	1.65315
XLOC_022751	1.65284
XLOC_002123	1.65276
XLOC_021976	1.6515
XLOC_026888	1.65004
XLOC_010212	1.64944
XLOC_007538	1.64661
XLOC_009569	1.64629
XLOC_004618	1.64543
XLOC_016665	1.64525
XLOC_022855	1.64459
XLOC_005698	1.64459
XLOC_013533	1.64435
XLOC_010472	1.64237
XLOC_016677	1.64172
XLOC_016142	1.63935
XLOC_014165	1.63704
XLOC_006498	1.63674
XLOC_006178	1.63671
XLOC_018700	1.636
XLOC_022161	1.63595
XLOC_016390	1.63443
XLOC_003837	1.63439
XLOC_005334	1.63401
XLOC_006270	1.63242
XLOC_012048	1.63174
XLOC_022746	1.63161
XLOC_001782	1.63088
XLOC_001832	1.63084
XLOC_008146	1.63064
XLOC_000459	1.62946
XLOC_020305	1.62943
XLOC_013233	1.62935
XLOC_002911	1.62914
XLOC_005227	1.62901
XLOC_010599	1.62723
XLOC_023425	1.62597
XLOC_005864	1.62376
XLOC_024806	1.62287
XLOC_007319	1.6217
XLOC_014808	1.62126
XLOC_000543	1.62064
XLOC_014322	1.62034
XLOC_014117	1.61894
XLOC_009623	1.61577
XLOC_026909	1.6154
XLOC_014163	1.61389
XLOC_015812	1.61209
XLOC_010792	1.60947
XLOC_014287	1.6087
XLOC_023782	1.60643
XLOC_012014	1.60605
XLOC_013001	1.60583
XLOC_010329	1.60486
XLOC_016068	1.60279
XLOC_011688	1.60273
XLOC_015813	1.60181
XLOC_019244	1.60115
XLOC_023992	1.59959
XLOC_001815	1.59951
XLOC_016259	1.59822
XLOC_007828	1.5979
XLOC_011586	1.59692
XLOC_001985	1.59644
XLOC_007435	1.59605
XLOC_008906	1.59502
XLOC_008109	1.59472
XLOC_027003	1.59376
XLOC_015255	1.59371
XLOC_011950	1.59096
XLOC_020539	1.58984
XLOC_014089	1.58964
XLOC_014021	1.58839
XLOC_025074	1.5881
XLOC_013184	1.58696
XLOC_016416	1.58649
XLOC_020481	1.58644
XLOC_011861	1.58635
XLOC_001849	1.58606
XLOC_025389	1.58026
XLOC_005257	1.58002
XLOC_000188	1.57977
XLOC_023902	1.57957
XLOC_015288	1.57889
XLOC_009515	1.57585
XLOC_014171	1.57533
XLOC_013939	1.57372
XLOC_018657	1.57339
XLOC_011824	1.57098
XLOC_004437	1.56938
XLOC_026467	1.56929
XLOC_005897	1.56534
XLOC_026588	1.56518
XLOC_011725	1.56509
XLOC_017783	1.56505
XLOC_004815	1.56091
XLOC_024665	1.55966
XLOC_006442	1.55946
XLOC_011674	1.55356
XLOC_018004	1.55334
XLOC_016537	1.55296
XLOC_025594	1.55205
XLOC_011013	1.54593
XLOC_020948	1.54582
XLOC_022037	1.54481
XLOC_008055	1.54481
XLOC_016617	1.54269
XLOC_017444	1.53891
XLOC_023958	1.53617
XLOC_011677	1.53594
XLOC_009976	1.53098
XLOC_012436	1.52888
XLOC_024899	1.52866
XLOC_014022	1.52766
XLOC_023737	1.52722
XLOC_007569	1.52652
XLOC_022262	1.52432
XLOC_015874	1.52416
XLOC_007442	1.52281
XLOC_016181	1.52108
XLOC_013621	1.52056
XLOC_023638	1.51959
XLOC_023390	1.51775
XLOC_002100	1.51767
XLOC_023911	1.51593
XLOC_026060	1.5144
XLOC_000228	1.51426
XLOC_024007	1.51382
XLOC_021059	1.5126
XLOC_000939	1.51219
XLOC_019935	1.51199
XLOC_020791	1.51062
XLOC_016008	1.50832
XLOC_014643	1.50826
XLOC_019561	1.50678
XLOC_007893	1.50664
XLOC_021732	1.5066
XLOC_007528	1.50546
XLOC_010510	1.50543
XLOC_012893	1.50311
XLOC_014964	1.50162
XLOC_022015	1.50158
XLOC_006170	1.50033
XLOC_026602	1.50009
XLOC_003302	1.50005
XLOC_017878	1.49923
XLOC_000627	1.49684
XLOC_023049	1.49633
XLOC_001620	1.49502
XLOC_022867	1.49413
XLOC_001097	1.49162
XLOC_010772	1.49049
XLOC_026376	1.49027
XLOC_007148	1.48994
XLOC_000031	1.48455
XLOC_025996	1.48383
XLOC_014243	1.48308
XLOC_022907	1.48246
XLOC_001333	1.48205
XLOC_008988	1.48161
XLOC_022082	1.48113
XLOC_023700	1.47946
XLOC_019440	1.47898
XLOC_009974	1.47895
XLOC_014688	1.47811
XLOC_024852	1.4758
XLOC_010342	1.47552
XLOC_014122	1.47491
XLOC_012168	1.47453
XLOC_023862	1.47212
XLOC_003940	1.4717
XLOC_015564	1.47153
XLOC_012979	1.46933
XLOC_016137	1.46864
XLOC_001437	1.46796
XLOC_026646	1.46681
XLOC_015430	1.46646
XLOC_023568	1.46581
XLOC_006203	1.46466
XLOC_014339	1.46275
XLOC_014270	1.46201
XLOC_016534	1.46164
XLOC_000324	1.45928
XLOC_006624	1.45832
XLOC_003181	1.45583
XLOC_026728	1.45575
XLOC_000521	1.45476
XLOC_023067	1.45453
XLOC_016540	1.45088
XLOC_005628	1.45009
XLOC_014177	1.44964
XLOC_010982	1.44937
XLOC_006891	1.44898
XLOC_017661	1.44727
XLOC_021862	1.44691
XLOC_002362	1.44547
XLOC_017798	1.445
XLOC_016367	1.44369
XLOC_010365	1.44345
XLOC_024846	1.4424
XLOC_017092	1.4423
XLOC_014085	1.43705
XLOC_012929	1.43472
XLOC_009745	1.42982
XLOC_015931	1.42963
XLOC_007470	1.42577
XLOC_009487	1.423
XLOC_002532	1.42197
XLOC_017168	1.42194
XLOC_003129	1.4218
XLOC_003938	1.42027
XLOC_015621	1.41952
XLOC_020971	1.41896
XLOC_005384	1.41873
XLOC_016680	1.41739
XLOC_018752	1.41685
XLOC_018192	1.4144
XLOC_009991	1.41324
XLOC_021590	1.41104
XLOC_026457	1.41024
XLOC_020159	1.40949
XLOC_019495	1.40802
XLOC_014217	1.40785
XLOC_020568	1.40756
XLOC_014791	1.40701
XLOC_020702	1.40669
XLOC_003651	1.40605
XLOC_000587	1.40296
XLOC_015987	1.40265
XLOC_025217	1.40241
XLOC_021239	1.40211
XLOC_019782	1.40029
XLOC_023004	1.4002
XLOC_018065	1.39897
XLOC_009624	1.3988
XLOC_011727	1.39619
XLOC_000523	1.39135
XLOC_019441	1.39055
XLOC_015967	1.38973
XLOC_019371	1.38908
XLOC_006045	1.3875
XLOC_009622	1.38742
XLOC_020460	1.38408
XLOC_008739	1.38208
XLOC_022902	1.38027
XLOC_008961	1.37986
XLOC_026081	1.37977
XLOC_004356	1.37654
XLOC_007238	1.37556
XLOC_014111	1.37067
XLOC_015868	1.36933
XLOC_026048	1.36904
XLOC_004170	1.36793
XLOC_023026	1.36695
XLOC_002530	1.36671
XLOC_013160	1.36624
XLOC_022200	1.36605
XLOC_020569	1.36418
XLOC_010493	1.36379
XLOC_009843	1.36351
XLOC_010626	1.36327
XLOC_023956	1.3629
XLOC_010249	1.36268
XLOC_020972	1.3612
XLOC_023741	1.35949
XLOC_021035	1.35936
XLOC_009690	1.35833
XLOC_014116	1.35613
XLOC_002237	1.3561
XLOC_015901	1.35423
XLOC_019155	1.35279
XLOC_014334	1.35208
XLOC_000508	1.34945
XLOC_026550	1.34932
XLOC_017644	1.34496
XLOC_009603	1.34416
XLOC_002766	1.34343
XLOC_025966	1.34335
XLOC_016360	1.343
XLOC_020703	1.34289
XLOC_026579	1.34203
XLOC_025090	1.34101
XLOC_014454	1.33977
XLOC_014766	1.3391
XLOC_000880	1.3376
XLOC_003200	1.33666
XLOC_014083	1.33543
XLOC_005692	1.33257
XLOC_016931	1.33198
XLOC_016108	1.33127
XLOC_019615	1.33124
XLOC_003989	1.32953
XLOC_021858	1.32658
XLOC_022842	1.32464
XLOC_018164	1.32322
XLOC_026216	1.32315
XLOC_014765	1.31989
XLOC_005283	1.31427
XLOC_011514	1.3136
XLOC_007691	1.31058
XLOC_027116	1.30974
XLOC_007274	1.30585
XLOC_009756	1.30492
XLOC_014041	1.30173
XLOC_017299	1.30124
XLOC_019522	1.30085
XLOC_016325	1.2996
XLOC_013768	1.29944
XLOC_006389	1.29897
XLOC_010390	1.29761
XLOC_014113	1.29659
XLOC_026938	1.29609
XLOC_014358	1.29199
XLOC_015896	1.28868
XLOC_009712	1.28819
XLOC_016273	1.28652
XLOC_017296	1.28634
XLOC_021279	1.28529
XLOC_009631	1.28308
XLOC_021798	1.28294
XLOC_025006	1.28198
XLOC_000366	1.27869
XLOC_016373	1.27784
XLOC_026041	1.27611
XLOC_016272	1.27387
XLOC_022838	1.27097
XLOC_003935	1.26992
XLOC_014689	1.26788
XLOC_014037	1.26673
XLOC_009082	1.26621
XLOC_007269	1.26619
XLOC_022846	1.26579
XLOC_009895	1.26577
XLOC_021917	1.2654
XLOC_000553	1.26518
XLOC_004736	1.26121
XLOC_011990	1.26032
XLOC_010296	1.25911
XLOC_020804	1.25811
XLOC_001209	1.25716
XLOC_010306	1.25689
XLOC_021745	1.25453
XLOC_024628	1.251
XLOC_021873	1.24983
XLOC_016066	1.24686
XLOC_009813	1.24626
XLOC_017913	1.24522
XLOC_000506	1.24277
XLOC_019090	1.24263
XLOC_021591	1.24225
XLOC_025317	1.24049
XLOC_017571	1.24037
XLOC_016450	1.23954
XLOC_006390	1.23837
XLOC_015994	1.23773
XLOC_022788	1.23656
XLOC_014068	1.2338
XLOC_020424	1.23281
XLOC_026446	1.23281
XLOC_022706	1.22859
XLOC_016210	1.22471
XLOC_010388	1.22334
XLOC_022829	1.22285
XLOC_018688	1.22153
XLOC_001903	1.22066
XLOC_011276	1.22032
XLOC_018834	1.2179
XLOC_024863	1.21637
XLOC_012627	1.21573
XLOC_017612	1.21533
XLOC_023555	1.21391
XLOC_001450	1.2119
XLOC_002836	1.2105
XLOC_020136	1.21031
XLOC_012710	1.20851
XLOC_012047	1.20601
XLOC_012603	1.20522
XLOC_024889	1.20401
XLOC_025314	1.20255
XLOC_005772	1.20191
XLOC_010327	1.20085
XLOC_012892	1.19846
XLOC_003955	1.19773
XLOC_017762	1.19535
XLOC_022391	1.1935
XLOC_025250	1.19028
XLOC_014201	1.18972
XLOC_002881	1.18913
XLOC_014087	1.18799
XLOC_002993	1.18767
XLOC_026477	1.18647
XLOC_016742	1.18557
XLOC_004601	1.18275
XLOC_005033	1.1818
XLOC_025742	1.18162
XLOC_008164	1.18119
XLOC_001306	1.18093
XLOC_015895	1.17962
XLOC_008192	1.17875
XLOC_026663	1.17812
XLOC_004726	1.17629
XLOC_015780	1.16816
XLOC_016725	1.1674
XLOC_009348	1.16642
XLOC_020714	1.16611
XLOC_014580	1.16356
XLOC_014309	1.16109
XLOC_015730	1.15939
XLOC_026413	1.15933
XLOC_021499	1.15377
XLOC_016271	1.15287
XLOC_005184	1.15019
XLOC_010656	1.1484
XLOC_000972	1.14804
XLOC_016678	1.14801
XLOC_023596	1.148
XLOC_014025	1.14555
XLOC_011025	1.14544
XLOC_000643	1.14464
XLOC_013522	1.14414
XLOC_017782	1.14376
XLOC_013157	1.14092
XLOC_022898	1.13779
XLOC_002815	1.13674
XLOC_007534	1.13647
XLOC_026323	1.13296
XLOC_020754	1.1324
XLOC_015156	1.13105
XLOC_023808	1.12964
XLOC_002732	1.12937
XLOC_016162	1.12888
XLOC_017298	1.1279
XLOC_008031	1.12598
XLOC_016176	1.12504
XLOC_004434	1.12497
XLOC_003865	1.12473
XLOC_016298	1.12355
XLOC_008546	1.12346
XLOC_004953	1.1228
XLOC_012903	1.12232
XLOC_015239	1.12155
XLOC_010084	1.12141
XLOC_017578	1.12066
XLOC_025962	1.12017
XLOC_007244	1.1199
XLOC_003603	1.11945
XLOC_022088	1.11807
XLOC_002120	1.11767
XLOC_021300	1.11314
XLOC_001757	1.10612
XLOC_026217	1.10428
XLOC_003424	1.10168
XLOC_001677	1.10063
XLOC_022987	1.0994
XLOC_026735	1.09611
XLOC_017636	1.09466
XLOC_024135	1.09435
XLOC_010592	1.09172
XLOC_009585	1.08903
XLOC_002139	1.08859
XLOC_007413	1.08843
XLOC_001117	1.08744
XLOC_019374	1.08182
XLOC_000509	1.07767
XLOC_006714	1.0752
XLOC_013542	1.07414
XLOC_026230	1.07281
XLOC_015583	1.07256
XLOC_001636	1.07099
XLOC_020715	1.07029
XLOC_019515	1.06963
XLOC_007678	1.06792
XLOC_011537	1.0665
XLOC_016536	1.06514
XLOC_007799	1.06274
XLOC_016112	1.06208
XLOC_023827	1.06035
XLOC_023234	1.05829
XLOC_014907	1.05493
XLOC_014097	1.05384
XLOC_014360	1.05064
XLOC_004772	1.05035
XLOC_020788	1.04935
XLOC_024134	1.04787
XLOC_009696	1.04707
XLOC_009615	1.04679
XLOC_024952	1.04659
XLOC_017128	1.04587
XLOC_026392	1.04546
XLOC_014112	1.0442
XLOC_009520	1.03907
XLOC_013525	1.0377
XLOC_020638	1.03744
XLOC_006499	1.03349
XLOC_025076	1.03316
XLOC_014908	1.0331
XLOC_016740	1.03257
XLOC_020731	1.03183
XLOC_014782	1.02996
XLOC_003957	1.01604
XLOC_022684	1.01326
XLOC_000648	1.0119
XLOC_017933	1.0097
XLOC_014785	1.0096
XLOC_008165	1.00843
XLOC_013786	1.0069
XLOC_020733	1.00374
XLOC_016262	1.00353
XLOC_010391	1.00345
XLOC_010727	1.00266
XLOC_009966	0.998956
XLOC_007628	0.9974
XLOC_009545	0.99553
XLOC_001735	0.994719
XLOC_023138	0.994649
XLOC_025180	0.992119
XLOC_005411	0.991176
XLOC_018687	0.989544
XLOC_023972	0.987592
XLOC_022130	0.987077
XLOC_005436	0.985902
XLOC_014088	0.979114
XLOC_018872	0.978041
XLOC_018675	0.977947
XLOC_014363	0.976865
XLOC_018637	0.973726
XLOC_018955	0.973096
XLOC_010904	0.971508
XLOC_007384	0.971157
XLOC_011461	0.969441
XLOC_018031	0.967452
XLOC_014644	0.965407
XLOC_013513	0.964952
XLOC_026138	0.961494
XLOC_014157	0.959385
XLOC_022705	0.957176
XLOC_013249	0.955104
XLOC_014043	0.953374
XLOC_011844	0.952863
XLOC_022251	0.943055
XLOC_014663	0.942527
XLOC_023961	0.941607
XLOC_001537	0.933039
XLOC_004777	0.930358
XLOC_000719	0.928281
XLOC_011852	0.927858
XLOC_017083	0.927176
XLOC_020732	0.925168
XLOC_014073	0.921249
XLOC_007149	0.920383
XLOC_001966	0.918777
XLOC_017326	0.918477
XLOC_025323	0.917861
XLOC_005559	0.916741
XLOC_025291	0.913883
XLOC_016861	0.913428
XLOC_014044	0.909782
XLOC_008781	0.909123
XLOC_007654	0.905332
XLOC_016715	0.902004
XLOC_017293	0.900345
XLOC_014084	0.897147
XLOC_014693	0.896
XLOC_024181	0.892367
XLOC_024073	0.892191
XLOC_014046	0.891816
XLOC_015260	0.891352
XLOC_020724	0.890762
XLOC_009474	0.890711
XLOC_026084	0.889286
XLOC_005936	0.887402
XLOC_014030	0.883108
XLOC_012291	0.882268
XLOC_003433	0.880308
XLOC_005825	0.879935
XLOC_023950	0.87789
XLOC_012984	0.877174
XLOC_022832	0.87605
XLOC_010406	0.876003
XLOC_011701	0.872401
XLOC_002896	0.870193
XLOC_023268	0.86579
XLOC_022725	0.864228
XLOC_007886	0.862247
XLOC_004379	0.858407
XLOC_014086	0.856564
XLOC_014547	0.85279
XLOC_002462	0.851086
XLOC_026944	0.850743
XLOC_016613	0.850337
XLOC_000755	0.848651
XLOC_017428	0.847653
XLOC_020593	0.846149
XLOC_006866	0.843424
XLOC_025623	0.836908
XLOC_012982	0.83618
XLOC_010530	0.828749
XLOC_021431	0.821963
XLOC_016204	0.820761
XLOC_014743	0.818871
XLOC_014725	0.817335
XLOC_002145	0.803775
XLOC_016172	0.802986
XLOC_023857	0.802168
XLOC_021930	0.802064
XLOC_007224	0.795972
XLOC_026415	0.795418
XLOC_002895	0.794287
XLOC_010944	0.790827
XLOC_026904	0.786794
XLOC_019971	0.780719
XLOC_014114	0.780361
XLOC_001907	0.770509
XLOC_015905	0.76954
XLOC_008545	0.768409
XLOC_006826	0.766598
XLOC_016713	0.765914
XLOC_002074	0.762145
XLOC_026943	0.761471
XLOC_018066	0.757615
XLOC_026976	0.75639
XLOC_014646	0.753033
XLOC_015802	0.751869
XLOC_009614	0.750736
XLOC_007532	0.75009
XLOC_016338	0.747745
XLOC_016409	0.746339
XLOC_014164	0.745583
XLOC_016093	0.738797
XLOC_025316	0.734667
XLOC_021533	0.734388
XLOC_009578	0.724228
XLOC_014314	0.722528
XLOC_001587	0.722109
XLOC_022081	0.721525
XLOC_005832	0.713925
XLOC_022704	0.712479
XLOC_007411	0.709715
XLOC_001770	0.70585
XLOC_024232	0.698765
XLOC_020156	0.698538
XLOC_000355	0.697997
XLOC_020604	0.697126
XLOC_012913	0.695539
XLOC_014326	0.69476
XLOC_014958	0.689362
XLOC_014169	0.685272
XLOC_005610	0.680202
XLOC_002148	0.67962
XLOC_007845	0.678763
XLOC_011547	0.67629
XLOC_013013	0.676012
XLOC_006198	0.671431
XLOC_016410	0.669691
XLOC_004134	0.659901
XLOC_026158	0.655385
XLOC_023997	0.655149
XLOC_009739	0.653476
XLOC_004769	0.652971
XLOC_018686	0.64889
XLOC_010043	0.637854
XLOC_000773	0.63508
XLOC_007891	0.62516
XLOC_007456	0.622764
XLOC_014691	0.622465
XLOC_013684	0.621722
XLOC_006471	0.621071
XLOC_019246	0.619725
XLOC_024372	0.618786
XLOC_022410	0.616877
XLOC_005964	0.610311
XLOC_014160	0.610116
XLOC_020882	0.607797
XLOC_012097	0.60032
XLOC_006176	0.595465
XLOC_016400	0.590808
XLOC_026410	0.578649
XLOC_010072	0.57198
XLOC_000584	0.555669
XLOC_018815	0.551998
XLOC_025131	0.547835
XLOC_010035	0.545606
XLOC_014158	0.544046
XLOC_006257	0.541295
XLOC_005748	0.539447
XLOC_016341	0.537042
XLOC_007574	0.536454
XLOC_016561	0.530806
XLOC_014159	0.529362
XLOC_014039	0.525288
XLOC_012860	0.524168
XLOC_019747	0.505271
XLOC_023755	0.495787
XLOC_011649	0.491821
XLOC_000195	0.491815
XLOC_013032	0.478736
XLOC_007445	0.470107
XLOC_006472	0.44097
XLOC_026401	0.434103
XLOC_011460	0.421585
XLOC_025287	0.416575
XLOC_002024	0.414779
XLOC_000492	0.395807
XLOC_023963	0.386532
XLOC_022644	0.380855
XLOC_026473	0.37736
XLOC_022198	0.377055
XLOC_014123	0.368072
XLOC_011382	0.360943
XLOC_022183	0.360564
XLOC_023008	0.357123
XLOC_022296	0.347338
XLOC_007892	0.335246
XLOC_017758	0.333235
XLOC_014172	0.318684
XLOC_019751	0.318368
XLOC_016339	0.315152
XLOC_016010	0.31065
XLOC_026461	0.303855
XLOC_004359	0.301564
XLOC_016396	0.297394
XLOC_005042	0.281295
XLOC_015403	0.277234
XLOC_014783	0.267421
XLOC_023492	0.266596
XLOC_019966	0.259686
XLOC_018074	0.257472
XLOC_022980	0.231708
XLOC_007728	0.22036
XLOC_010000	0.216445
XLOC_003503	0.216061
XLOC_022660	0.215055
XLOC_005128	0.213706
XLOC_023845	0.198384
XLOC_017418	0.195233
XLOC_022977	0.173669
XLOC_013991	0.168323
XLOC_016344	0.163544
XLOC_019612	0.153839
XLOC_007715	0.153084
XLOC_023645	0.145878
XLOC_012654	0.144804
XLOC_002864	0.144443
XLOC_014774	0.129955
XLOC_025632	0.0995247
XLOC_026509	0.0917507
XLOC_023704	0.0916101
XLOC_014362	0.0798472
XLOC_022182	0.0780484
XLOC_002839	0.0751906
XLOC_013715	0.051759
XLOC_017651	0.0402444
XLOC_013317	0.018729
XLOC_021646	0.0118868
XLOC_004649	0.00979146
XLOC_002862	-0.0122344
XLOC_008365	-0.023113
XLOC_001035	-0.0294948
XLOC_018794	-0.038826
XLOC_020559	-0.0594531
XLOC_013987	-0.0638191
XLOC_013805	-0.0685396
XLOC_011842	-0.0905052
XLOC_021621	-0.105946
XLOC_018825	-0.106845
XLOC_004548	-0.107154
XLOC_007474	-0.115656
XLOC_023098	-0.117437
XLOC_026186	-0.132435
XLOC_022184	-0.133614
XLOC_005592	-0.135735
XLOC_024631	-0.140584
XLOC_022248	-0.144398
XLOC_004851	-0.148366
XLOC_007293	-0.153647
XLOC_014973	-0.160155
XLOC_007975	-0.203445
XLOC_026989	-0.203986
XLOC_013981	-0.228087
XLOC_021863	-0.233746
XLOC_020533	-0.237998
XLOC_022798	-0.240919
XLOC_009613	-0.263894
XLOC_014058	-0.281268
XLOC_006526	-0.294424
XLOC_023773	-0.307401
XLOC_007360	-0.308161
XLOC_025430	-0.320951
XLOC_009914	-0.392538
XLOC_010001	-0.447638
XLOC_007322	-0.448801
XLOC_026238	-0.458573
XLOC_018079	-0.461879
XLOC_018226	-0.478521
XLOC_005746	-0.49441
XLOC_009737	-0.538027
XLOC_009912	-0.602414
XLOC_017980	-0.61097
XLOC_025159	-0.644131
XLOC_023452	-0.65568
XLOC_018563	-0.655921
XLOC_000157	-0.691321
XLOC_016544	-0.697993
XLOC_020705	-0.709577
XLOC_016029	-0.760418
XLOC_007794	-0.771559
XLOC_026636	-0.78163
XLOC_020370	-0.861062
XLOC_016343	-0.910912
XLOC_014095	-0.973493
XLOC_017468	-0.98525
XLOC_015103	-1.07881
XLOC_009017	-1.09347
XLOC_003225	-1.09467
XLOC_007762	-1.1156
XLOC_002712	-1.16066
XLOC_005185	-1.20274
XLOC_026571	-1.3137
XLOC_009911	-1.3583
XLOC_007278	-1.45957
XLOC_019282	-1.48415
XLOC_002705	-1.55646
XLOC_002820	-1.70385
XLOC_006099	-2.02435
XLOC_016030	-2.09702
XLOC_013263	-2.15257
XLOC_024276	-2.55519
XLOC_009810	-2.81861
XLOC_002763	-2.92527
XLOC_002704	-2.96813
XLOC_018111	-3.07284
XLOC_021859	-3.5604
XLOC_016944	-4.03647
XLOC_015359	-7.23045

## Sheet: Sheet2
name	log2FC(BD/CK)
XLOC_006196	13.2738
XLOC_020306	10.2852
XLOC_024185	9.62909
XLOC_017846	9.33852
XLOC_007744	9.24644
XLOC_007083	9.16073
XLOC_022289	9.12174
XLOC_014098	9.04228
XLOC_003999	8.86876
XLOC_007995	8.85944
XLOC_006621	8.25802
XLOC_002048	8.02203
XLOC_012466	7.85279
XLOC_016368	7.47355
XLOC_020042	7.46657
XLOC_016867	7.43975
XLOC_023578	6.15298
XLOC_010479	5.75379
XLOC_017760	5.63483
XLOC_009046	5.29062
XLOC_018499	5.012
XLOC_014208	4.98259
XLOC_014495	4.65183
XLOC_022628	4.47827
XLOC_015840	4.33183
XLOC_016061	4.31746
XLOC_005634	4.25272
XLOC_003172	4.19289
XLOC_026222	4.16518
XLOC_008150	4.0719
XLOC_017763	4.06946
XLOC_026423	3.9214
XLOC_002884	3.91673
XLOC_014494	3.91137
XLOC_021297	3.90295
XLOC_007364	3.88667
XLOC_005799	3.82653
XLOC_009964	3.76868
XLOC_004879	3.64968
XLOC_025304	3.54534
XLOC_005629	3.38706
XLOC_026770	3.3131
XLOC_010077	3.2431
XLOC_022358	3.21123
XLOC_016194	3.19888
XLOC_018109	3.15757
XLOC_005971	3.05547
XLOC_018631	2.94322
XLOC_006286	2.92121
XLOC_026688	2.91756
XLOC_014258	2.86634
XLOC_008735	2.85239
XLOC_023693	2.84303
XLOC_011533	2.75191
XLOC_014230	2.71803
XLOC_005618	2.6975
XLOC_023907	2.69549
XLOC_009251	2.64702
XLOC_014135	2.56429
XLOC_003142	2.55702
XLOC_002969	2.53921
XLOC_016345	2.49895
XLOC_004522	2.47988
XLOC_002052	2.46971
XLOC_023450	2.46451
XLOC_016541	2.40946
XLOC_000709	2.39512
XLOC_002049	2.36546
XLOC_008929	2.33722
XLOC_005430	2.29988
XLOC_003358	2.28572
XLOC_016135	2.22879
XLOC_014355	2.20725
XLOC_000140	2.18147
XLOC_022506	2.16077
XLOC_018199	2.14996
XLOC_012718	2.09711
XLOC_003133	2.08617
XLOC_015872	2.07706
XLOC_000050	2.06481
XLOC_025093	2.05964
XLOC_004717	2.05246
XLOC_026816	2.01633
XLOC_009916	2.00907
XLOC_016403	1.98441
XLOC_012484	1.96275
XLOC_010789	1.96159
XLOC_018050	1.95858
XLOC_003019	1.9536
XLOC_013863	1.94367
XLOC_025377	1.9294
XLOC_000633	1.91884
XLOC_005798	1.90425
XLOC_012209	1.886
XLOC_017751	1.88107
XLOC_010872	1.87969
XLOC_027027	1.86013
XLOC_005918	1.84006
XLOC_002835	1.83541
XLOC_005676	1.81692
XLOC_021328	1.81623
XLOC_012612	1.79686
XLOC_008916	1.79192
XLOC_007793	1.7405
XLOC_010223	1.71647
XLOC_002649	1.71511
XLOC_006216	1.70267
XLOC_007586	1.68939
XLOC_011386	1.68634
XLOC_009917	1.67523
XLOC_011006	1.67234
XLOC_001503	1.64752
XLOC_010320	1.62785
XLOC_003961	1.62636
XLOC_016711	1.58261
XLOC_014015	1.55419
XLOC_022612	1.54465
XLOC_018166	1.5269
XLOC_016709	1.52484
XLOC_014953	1.51181
XLOC_016405	1.50226
XLOC_006134	1.50178
XLOC_009903	1.49962
XLOC_007443	1.49664
XLOC_004900	1.46993
XLOC_006888	1.45577
XLOC_026836	1.435
XLOC_019220	1.429
XLOC_002013	1.42211
XLOC_000646	1.41724
XLOC_014673	1.40114
XLOC_002193	1.39752
XLOC_016898	1.39466
XLOC_011517	1.39171
XLOC_010165	1.3879
XLOC_025334	1.38761
XLOC_016546	1.38558
XLOC_000647	1.38453
XLOC_018921	1.37893
XLOC_015889	1.37208
XLOC_009159	1.36967
XLOC_007529	1.36197
XLOC_005800	1.34783
XLOC_022886	1.34691
XLOC_004868	1.34531
XLOC_022981	1.30407
XLOC_021038	1.29583
XLOC_026399	1.28171
XLOC_015364	1.27503
XLOC_009386	1.27423
XLOC_001759	1.2588
XLOC_013893	1.21318
XLOC_016615	1.20402
XLOC_026838	1.20124
XLOC_014327	1.20117
XLOC_026276	1.17936
XLOC_005802	1.17512
XLOC_011949	1.17495
XLOC_025712	1.16798
XLOC_025271	1.16763
XLOC_014641	1.15291
XLOC_023859	1.15127
XLOC_018908	1.14236
XLOC_023647	1.14196
XLOC_016399	1.14017
XLOC_000649	1.13923
XLOC_019403	1.12121
XLOC_014342	1.11908
XLOC_010776	1.1063
XLOC_003081	1.09484
XLOC_026347	1.0872
XLOC_004867	1.08616
XLOC_002224	1.0838
XLOC_021936	1.08149
XLOC_004899	1.07772
XLOC_017171	1.07323
XLOC_021720	1.06973
XLOC_025728	1.06959
XLOC_025234	1.06888
XLOC_013125	1.06693
XLOC_017675	1.06504
XLOC_014346	1.06094
XLOC_015806	1.05044
XLOC_005710	1.04464
XLOC_024747	1.0443
XLOC_023074	1.0398
XLOC_013901	1.03877
XLOC_015037	1.03227
XLOC_009765	1.03022
XLOC_007661	1.02561
XLOC_025008	1.02134
XLOC_002672	1.01776
XLOC_003930	1.01487
XLOC_024627	1.0106
XLOC_012641	1.00673
XLOC_005645	0.997319
XLOC_004424	0.991323
XLOC_012719	0.991156
XLOC_004865	0.989163
XLOC_020914	0.984973
XLOC_014335	0.97986
XLOC_020894	0.953956
XLOC_022703	0.94727
XLOC_005273	0.946307
XLOC_016710	0.941048
XLOC_002841	0.937821
XLOC_014166	0.935761
XLOC_012770	0.935737
XLOC_005839	0.931454
XLOC_017656	0.923424
XLOC_007805	0.90742
XLOC_014578	0.906386
XLOC_012423	0.905564
XLOC_020378	0.905482
XLOC_006452	0.897298
XLOC_016098	0.893919
XLOC_016418	0.890149
XLOC_003409	0.889583
XLOC_023993	0.888075
XLOC_014505	0.883517
XLOC_007421	0.880666
XLOC_000650	0.87849
XLOC_004956	0.876039
XLOC_012879	0.874389
XLOC_017354	0.872771
XLOC_002475	0.871675
XLOC_013347	0.870277
XLOC_026569	0.869594
XLOC_024934	0.864531
XLOC_016404	0.862219
XLOC_012988	0.859151
XLOC_025335	0.855147
XLOC_014126	0.854292
XLOC_026215	0.85421
XLOC_011295	0.850836
XLOC_002374	0.848328
XLOC_013067	0.847385
XLOC_014331	0.840167
XLOC_014343	0.834951
XLOC_015989	0.828627
XLOC_024751	0.826801
XLOC_015841	0.818477
XLOC_006265	0.817732
XLOC_009594	0.815165
XLOC_024708	0.813722
XLOC_015971	0.810612
XLOC_018920	0.806299
XLOC_010550	0.803619
XLOC_001105	0.793197
XLOC_016475	0.792312
XLOC_014345	0.790726
XLOC_008239	0.776506
XLOC_000645	0.767324
XLOC_003627	0.765457
XLOC_017862	0.764231
XLOC_012473	0.762966
XLOC_010890	0.759364
XLOC_017603	0.757147
XLOC_024761	0.75365
XLOC_020541	0.747813
XLOC_018987	0.747038
XLOC_009972	0.744576
XLOC_026218	0.734756
XLOC_025326	0.729426
XLOC_016391	0.727971
XLOC_002845	0.724285
XLOC_016849	0.716239
XLOC_025827	0.716183
XLOC_011402	0.715676
XLOC_003767	0.71531
XLOC_015866	0.714579
XLOC_004214	0.713691
XLOC_013129	0.712998
XLOC_014341	0.712886
XLOC_016392	0.706093
XLOC_008258	0.70468
XLOC_014146	0.694447
XLOC_011090	0.692695
XLOC_011644	0.692662
XLOC_013970	0.689309
XLOC_016726	0.686824
XLOC_014768	0.685359
XLOC_015088	0.674033
XLOC_018062	0.668207
XLOC_019080	0.667994
XLOC_007676	0.664945
XLOC_005357	0.661076
XLOC_025740	0.661074
XLOC_023669	0.659912
XLOC_020150	0.65603
XLOC_025107	0.651981
XLOC_012546	0.651317
XLOC_004609	0.650698
XLOC_022711	0.650212
XLOC_006800	0.649305
XLOC_013004	0.648513
XLOC_014982	0.646658
XLOC_008397	0.643957
XLOC_016610	0.643601
XLOC_005920	0.642941
XLOC_006890	0.640696
XLOC_015660	0.640228
XLOC_023163	0.636529
XLOC_015843	0.631129
XLOC_016929	0.630517
XLOC_002208	0.623987
XLOC_026490	0.622193
XLOC_025460	0.620968
XLOC_023823	0.619656
XLOC_004156	0.619595
XLOC_016393	0.618995
XLOC_012915	0.613842
XLOC_000359	0.613104
XLOC_008247	0.609356
XLOC_012843	0.609199
XLOC_014749	0.605691
XLOC_022686	0.604449
XLOC_012945	0.603004
XLOC_013169	0.602772
XLOC_025238	0.59986
XLOC_009329	0.589666
XLOC_014640	0.588213
XLOC_014558	0.583747
XLOC_011706	0.582633
XLOC_014661	0.581149
XLOC_000183	0.580364
XLOC_019103	0.572705
XLOC_016283	0.571571
XLOC_001882	0.57133
XLOC_014750	0.568033
XLOC_026678	0.567395
XLOC_022676	0.564722
XLOC_022802	0.563115
XLOC_014110	0.562063
XLOC_020205	0.55081
XLOC_005259	0.549068
XLOC_017525	0.548666
XLOC_023943	0.547187
XLOC_012231	0.544019
XLOC_001488	0.543207
XLOC_017007	0.543175
XLOC_019106	0.542911
XLOC_023115	0.5413
XLOC_019280	0.541173
XLOC_001917	0.534967
XLOC_022864	0.533345
XLOC_023629	0.532246
XLOC_018802	0.531097
XLOC_014336	0.529681
XLOC_008134	0.526253
XLOC_012966	0.521265
XLOC_020713	0.518369
XLOC_003721	0.517112
XLOC_001615	0.516353
XLOC_017611	0.514583
XLOC_020290	0.513753
XLOC_018865	0.513124
XLOC_007803	0.508279
XLOC_006728	0.503331
XLOC_021466	0.498905
XLOC_007677	0.497154
XLOC_004971	0.495749
XLOC_005260	0.495656
XLOC_001359	0.495018
XLOC_015745	0.494407
XLOC_010760	0.493964
XLOC_016277	0.493568
XLOC_025516	0.493546
XLOC_017570	0.493303
XLOC_013002	0.493187
XLOC_022025	0.492032
XLOC_006513	0.49094
XLOC_002840	0.487827
XLOC_009459	0.486302
XLOC_003934	0.484761
XLOC_021109	0.484133
XLOC_023680	0.48264
XLOC_010291	0.479417
XLOC_024306	0.476318
XLOC_014784	0.469875
XLOC_016962	0.463944
XLOC_022707	0.462521
XLOC_022622	0.4624
XLOC_014735	0.4579
XLOC_000620	0.456246
XLOC_005804	0.456069
XLOC_024731	0.453488
XLOC_007207	0.453221
XLOC_020309	0.449144
XLOC_022708	0.445874
XLOC_014763	0.444183
XLOC_022252	0.443364
XLOC_007910	0.43809
XLOC_012072	0.437682
XLOC_024862	0.43657
XLOC_023567	0.435723
XLOC_016775	0.435288
XLOC_001475	0.433811
XLOC_021947	0.432453
XLOC_019776	0.426752
XLOC_024777	0.426428
XLOC_016381	0.426062
XLOC_009699	0.425425
XLOC_023085	0.423749
XLOC_011560	0.421273
XLOC_018360	0.420325
XLOC_014924	0.42005
XLOC_016072	0.419928
XLOC_014356	0.41786
XLOC_016032	0.416589
XLOC_014923	0.415071
XLOC_019812	0.414593
XLOC_020977	0.414524
XLOC_015875	0.413709
XLOC_012928	0.409377
XLOC_017526	0.405752
XLOC_001753	0.403562
XLOC_024323	0.398061
XLOC_000054	0.396602
XLOC_021566	0.396137
XLOC_014328	0.395289
XLOC_007161	0.392989
XLOC_012820	0.390124
XLOC_017701	0.388156
XLOC_000757	0.387221
XLOC_018864	0.382241
XLOC_020657	0.382008
XLOC_008057	0.380415
XLOC_020825	0.379815
XLOC_016572	0.368917
XLOC_012759	0.368771
XLOC_021664	0.366925
XLOC_004350	0.365049
XLOC_005094	0.364656
XLOC_012849	0.364236
XLOC_005925	0.363405
XLOC_009555	0.360993
XLOC_014649	0.356194
XLOC_010037	0.355339
XLOC_004108	0.35522
XLOC_005141	0.353893
XLOC_023114	0.353775
XLOC_019107	0.351667
XLOC_017756	0.34797
XLOC_022796	0.346393
XLOC_017375	0.346286
XLOC_008146	0.345432
XLOC_017297	0.344415
XLOC_014357	0.343905
XLOC_014787	0.343711
XLOC_020359	0.342736
XLOC_005542	0.338116
XLOC_019814	0.336326
XLOC_014173	0.333842
XLOC_006970	0.332588
XLOC_015982	0.330342
XLOC_013445	0.329619
XLOC_011113	0.328954
XLOC_000854	0.326681
XLOC_015245	0.325046
XLOC_014059	0.319804
XLOC_011864	0.31804
XLOC_012019	0.318018
XLOC_027086	0.317596
XLOC_023805	0.317276
XLOC_003443	0.31139
XLOC_014373	0.305953
XLOC_002230	0.300184
XLOC_023679	0.299943
XLOC_016679	0.293759
XLOC_014106	0.290638
XLOC_016294	0.28979
XLOC_024957	0.288503
XLOC_006287	0.287547
XLOC_002058	0.287395
XLOC_008202	0.28496
XLOC_011643	0.280193
XLOC_008823	0.277164
XLOC_008238	0.276979
XLOC_022702	0.276594
XLOC_009965	0.276477
XLOC_023005	0.271221
XLOC_026488	0.270187
XLOC_007911	0.26624
XLOC_014205	0.266086
XLOC_016491	0.265447
XLOC_001986	0.265036
XLOC_016548	0.262687
XLOC_000149	0.262089
XLOC_023673	0.261623
XLOC_005945	0.260526
XLOC_024960	0.256987
XLOC_021995	0.256283
XLOC_002321	0.25614
XLOC_014537	0.255592
XLOC_024700	0.253148
XLOC_009300	0.249076
XLOC_025519	0.247619
XLOC_011184	0.245912
XLOC_016538	0.245116
XLOC_006971	0.243852
XLOC_015913	0.243019
XLOC_002651	0.241841
XLOC_014639	0.241745
XLOC_008066	0.24119
XLOC_002916	0.237936
XLOC_001895	0.237832
XLOC_011740	0.236763
XLOC_023962	0.236157
XLOC_008347	0.235571
XLOC_008764	0.235294
XLOC_008077	0.232765
XLOC_012665	0.229552
XLOC_017850	0.229348
XLOC_022988	0.226908
XLOC_025013	0.224177
XLOC_025071	0.223692
XLOC_004880	0.222792
XLOC_008246	0.222643
XLOC_009644	0.222525
XLOC_001528	0.222397
XLOC_020962	0.221731
XLOC_006141	0.219948
XLOC_011641	0.218843
XLOC_024546	0.217809
XLOC_021129	0.216559
XLOC_016232	0.215652
XLOC_022193	0.213972
XLOC_015901	0.213667
XLOC_002822	0.213551
XLOC_015581	0.21278
XLOC_014689	0.210142
XLOC_014348	0.209555
XLOC_007440	0.209541
XLOC_014638	0.209373
XLOC_002411	0.208913
XLOC_019035	0.208329
XLOC_011219	0.207291
XLOC_020062	0.202088
XLOC_026221	0.201437
XLOC_011642	0.200036
XLOC_025998	0.198571
XLOC_026888	0.197806
XLOC_016342	0.19649
XLOC_007385	0.196353
XLOC_021511	0.191637
XLOC_004755	0.191271
XLOC_015871	0.19121
XLOC_020204	0.190348
XLOC_019139	0.18998
XLOC_010055	0.189648
XLOC_003389	0.18913
XLOC_006199	0.187828
XLOC_019267	0.186115
XLOC_015949	0.185745
XLOC_013066	0.185696
XLOC_010288	0.185485
XLOC_001335	0.183892
XLOC_003189	0.183126
XLOC_016181	0.182941
XLOC_026815	0.182599
XLOC_013806	0.182028
XLOC_008446	0.181744
XLOC_001794	0.181491
XLOC_016371	0.180614
XLOC_004116	0.179914
XLOC_003790	0.176119
XLOC_021532	0.17386
XLOC_010792	0.16867
XLOC_000866	0.166121
XLOC_009758	0.163904
XLOC_007916	0.163778
XLOC_016200	0.16113
XLOC_022866	0.157692
XLOC_005240	0.15711
XLOC_020481	0.155875
XLOC_001775	0.155166
XLOC_001945	0.153343
XLOC_002618	0.15315
XLOC_014171	0.153078
XLOC_017519	0.151733
XLOC_017411	0.151148
XLOC_016665	0.149112
XLOC_016411	0.146571
XLOC_025193	0.14348
XLOC_008350	0.143322
XLOC_012365	0.142816
XLOC_014757	0.140661
XLOC_022855	0.139454
XLOC_010219	0.139195
XLOC_006442	0.138719
XLOC_005897	0.137116
XLOC_017199	0.135844
XLOC_010610	0.135421
XLOC_007893	0.133952
XLOC_016142	0.132636
XLOC_024806	0.129148
XLOC_010472	0.128555
XLOC_014598	0.127341
XLOC_022991	0.127142
XLOC_000873	0.127074
XLOC_023815	0.126606
XLOC_025941	0.12652
XLOC_003837	0.126515
XLOC_013178	0.125889
XLOC_022751	0.124932
XLOC_002176	0.121272
XLOC_015839	0.118546
XLOC_000256	0.118142
XLOC_012048	0.117128
XLOC_013533	0.116946
XLOC_015891	0.116157
XLOC_012922	0.115504
XLOC_005096	0.111375
XLOC_006270	0.1103
XLOC_010599	0.109725
XLOC_016042	0.109345
XLOC_006484	0.107718
XLOC_013916	0.106772
XLOC_022839	0.106091
XLOC_014021	0.106053
XLOC_007641	0.104863
XLOC_014165	0.104739
XLOC_014772	0.104689
XLOC_021976	0.10393
XLOC_024007	0.103535
XLOC_005257	0.103371
XLOC_013939	0.103255
XLOC_014163	0.102142
XLOC_009515	0.100832
XLOC_022161	0.0990274
XLOC_005864	0.0979521
XLOC_014322	0.0975852
XLOC_014175	0.0968657
XLOC_025308	0.0960999
XLOC_001985	0.0949795
XLOC_001782	0.0933306
XLOC_004618	0.0923564
XLOC_002137	0.0903912
XLOC_023425	0.088933
XLOC_009991	0.0861744
XLOC_011725	0.0859626
XLOC_004225	0.0857004
XLOC_027003	0.0855944
XLOC_005227	0.0852079
XLOC_015914	0.082974
XLOC_007319	0.0829038
XLOC_016612	0.082895
XLOC_001832	0.0824746
XLOC_009569	0.0800596
XLOC_000459	0.0799459
XLOC_016255	0.0789518
XLOC_025594	0.078363
XLOC_020305	0.0770918
XLOC_010329	0.0767696
XLOC_011586	0.0755175
XLOC_015288	0.0748454
XLOC_007528	0.0739394
XLOC_003940	0.0737931
XLOC_000543	0.0733028
XLOC_016390	0.0726845
XLOC_007435	0.0725427
XLOC_002123	0.0711403
XLOC_010212	0.0708632
XLOC_018700	0.0701927
XLOC_011861	0.0697863
XLOC_009976	0.0688394
XLOC_007674	0.06757
XLOC_007538	0.0668361
XLOC_005334	0.0659564
XLOC_004437	0.0652451
XLOC_012893	0.0640246
XLOC_014287	0.0630614
XLOC_014808	0.0605991
XLOC_000188	0.059528
XLOC_016677	0.0594988
XLOC_016537	0.0579588
XLOC_007828	0.0570302
XLOC_019244	0.0570072
XLOC_025074	0.0564289
XLOC_023992	0.0563481
XLOC_014931	0.0562774
XLOC_011012	0.0556075
XLOC_002911	0.0533548
XLOC_006178	0.0504643
XLOC_014022	0.0500324
XLOC_006498	0.0499908
XLOC_005698	0.0495965
XLOC_026588	0.0463146
XLOC_021624	0.0445257
XLOC_024665	0.0439097
XLOC_014686	0.0419167
XLOC_009623	0.0416528
XLOC_013184	0.0415639
XLOC_001849	0.0393683
XLOC_012436	0.0366289
XLOC_022746	0.0361055
XLOC_026964	0.0349157
XLOC_023004	0.0329373
XLOC_008109	0.0311545
XLOC_003865	0.0280566
XLOC_012014	0.0274464
XLOC_008906	0.0272438
XLOC_012023	0.0272026
XLOC_016068	0.0265591
XLOC_013001	0.0237449
XLOC_015812	0.0228848
XLOC_025389	0.0202027
XLOC_011688	0.0200945
XLOC_024852	0.0194312
XLOC_018657	0.0176068
XLOC_008055	0.0171449
XLOC_022037	0.0149554
XLOC_000939	0.0140787
XLOC_007569	0.0138083
XLOC_014117	0.0128979
XLOC_016617	0.0124985
XLOC_023782	0.0122507
XLOC_010510	0.0115513
XLOC_023902	0.0108433
XLOC_014777	0.00989109
XLOC_012168	0.00706072
XLOC_020539	0.00624103
XLOC_006624	0.00594945
XLOC_024899	0.00517258
XLOC_004815	0.00508324
XLOC_007442	0.00470854
XLOC_021732	0.0041785
XLOC_011674	0.0010752
XLOC_026909	-0.000572863
XLOC_005384	-0.00172597
XLOC_011677	-0.00213658
XLOC_025201	-0.0037241
XLOC_016259	-0.00397752
XLOC_002100	-0.00453434
XLOC_023638	-0.00491431
XLOC_023911	-0.0049291
XLOC_020791	-0.00601603
XLOC_017783	-0.00661441
XLOC_023067	-0.00665126
XLOC_011950	-0.00790314
XLOC_019440	-0.00926191
XLOC_016416	-0.00997552
XLOC_011824	-0.0134576
XLOC_019561	-0.0146467
XLOC_015813	-0.0160323
XLOC_001815	-0.016944
XLOC_016008	-0.0188893
XLOC_015874	-0.01942
XLOC_022082	-0.0196723
XLOC_000228	-0.0220885
XLOC_003302	-0.0223816
XLOC_022262	-0.0255589
XLOC_022015	-0.0262297
XLOC_018004	-0.0282898
XLOC_023390	-0.0284245
XLOC_000523	-0.0285599
XLOC_026376	-0.029137
XLOC_014643	-0.0292076
XLOC_000627	-0.0297142
XLOC_001770	-0.0298144
XLOC_019495	-0.029883
XLOC_023049	-0.0304828
XLOC_014089	-0.0328839
XLOC_026602	-0.0329262
XLOC_025996	-0.0346531
XLOC_023958	-0.0351347
XLOC_023700	-0.0367071
XLOC_017444	-0.0367118
XLOC_014270	-0.0373749
XLOC_026060	-0.0376196
XLOC_011013	-0.0379188
XLOC_019935	-0.0383219
XLOC_026467	-0.0395747
XLOC_022867	-0.0401576
XLOC_022907	-0.0415066
XLOC_014964	-0.0426075
XLOC_014122	-0.0433626
XLOC_023737	-0.0438898
XLOC_021059	-0.0457474
XLOC_001333	-0.0479687
XLOC_010342	-0.0508194
XLOC_020971	-0.0525234
XLOC_007148	-0.0525931
XLOC_017878	-0.0526902
XLOC_008961	-0.05305
XLOC_020948	-0.0530679
XLOC_013233	-0.0534424
XLOC_001437	-0.054343
XLOC_017168	-0.0546977
XLOC_006170	-0.0549201
XLOC_016534	-0.0561164
XLOC_016172	-0.0565112
XLOC_014243	-0.0596476
XLOC_009974	-0.0603957
XLOC_014688	-0.063478
XLOC_015430	-0.0634922
XLOC_026728	-0.0652386
XLOC_015621	-0.0712347
XLOC_012929	-0.0731438
XLOC_013621	-0.0739815
XLOC_021239	-0.0743034
XLOC_014217	-0.0747192
XLOC_015255	-0.0750875
XLOC_008988	-0.0779085
XLOC_021862	-0.0780961
XLOC_026646	-0.0781668
XLOC_003181	-0.0786188
XLOC_000324	-0.0795326
XLOC_014454	-0.0798376
XLOC_010365	-0.0799523
XLOC_001209	-0.0847293
XLOC_005628	-0.0854716
XLOC_015564	-0.0855433
XLOC_023568	-0.0866896
XLOC_000031	-0.0881028
XLOC_001620	-0.0891947
XLOC_002362	-0.090195
XLOC_020159	-0.0908944
XLOC_016137	-0.0963537
XLOC_017661	-0.0972244
XLOC_007269	-0.100402
XLOC_023026	-0.105319
XLOC_018752	-0.105665
XLOC_024846	-0.105695
XLOC_015931	-0.11038
XLOC_018065	-0.111923
XLOC_000587	-0.112187
XLOC_002532	-0.112754
XLOC_024628	-0.112923
XLOC_000521	-0.113355
XLOC_003938	-0.113541
XLOC_021035	-0.114056
XLOC_018192	-0.114956
XLOC_007470	-0.115677
XLOC_022200	-0.117695
XLOC_014339	-0.118243
XLOC_017092	-0.11997
XLOC_004170	-0.121543
XLOC_006891	-0.122394
XLOC_014177	-0.122489
XLOC_003651	-0.12399
XLOC_006203	-0.12617
XLOC_014791	-0.126616
XLOC_009487	-0.127739
XLOC_010493	-0.128813
XLOC_009624	-0.129203
XLOC_006045	-0.129469
XLOC_014358	-0.130084
XLOC_026081	-0.131136
XLOC_019441	-0.132107
XLOC_015967	-0.132209
XLOC_011727	-0.136035
XLOC_026457	-0.137441
XLOC_007238	-0.138397
XLOC_009843	-0.139688
XLOC_004356	-0.141318
XLOC_014085	-0.141387
XLOC_023862	-0.142464
XLOC_010982	-0.144542
XLOC_000366	-0.145566
XLOC_016367	-0.145729
XLOC_010249	-0.145981
XLOC_010626	-0.146581
XLOC_009745	-0.146891
XLOC_006389	-0.147613
XLOC_026579	-0.149634
XLOC_015868	-0.151471
XLOC_009348	-0.152588
XLOC_019782	-0.152906
XLOC_014111	-0.15356
XLOC_009631	-0.154455
XLOC_005772	-0.154585
XLOC_023741	-0.154961
XLOC_016108	-0.155499
XLOC_016931	-0.155731
XLOC_008739	-0.155847
XLOC_025217	-0.156896
XLOC_014765	-0.158054
XLOC_022391	-0.161407
XLOC_000508	-0.162488
XLOC_017798	-0.164167
XLOC_020702	-0.164445
XLOC_013160	-0.165591
XLOC_017644	-0.166406
XLOC_020460	-0.168096
XLOC_012979	-0.168831
XLOC_002766	-0.169143
XLOC_015987	-0.169627
XLOC_016540	-0.169799
XLOC_009603	-0.170672
XLOC_026216	-0.170944
XLOC_019155	-0.171352
XLOC_011990	-0.173131
XLOC_015730	-0.17494
XLOC_014083	-0.179067
XLOC_026048	-0.181069
XLOC_021279	-0.18152
XLOC_002530	-0.181654
XLOC_009756	-0.182433
XLOC_010388	-0.184334
XLOC_009690	-0.188199
XLOC_003200	-0.18987
XLOC_010306	-0.19332
XLOC_021917	-0.195124
XLOC_002237	-0.195556
XLOC_010772	-0.195712
XLOC_007274	-0.196089
XLOC_007534	-0.196173
XLOC_023956	-0.198194
XLOC_026550	-0.202434
XLOC_021745	-0.206513
XLOC_014113	-0.206574
XLOC_006499	-0.208045
XLOC_022902	-0.209847
XLOC_018164	-0.211995
XLOC_003989	-0.214224
XLOC_020754	-0.216764
XLOC_006390	-0.217835
XLOC_005692	-0.219043
XLOC_020569	-0.219597
XLOC_025966	-0.220988
XLOC_027116	-0.222443
XLOC_026041	-0.222719
XLOC_014766	-0.224001
XLOC_010390	-0.224268
XLOC_005283	-0.224475
XLOC_000880	-0.225616
XLOC_003129	-0.226104
XLOC_021858	-0.226155
XLOC_022846	-0.22662
XLOC_025090	-0.22865
XLOC_019615	-0.229096
XLOC_021798	-0.230443
XLOC_016360	-0.231999
XLOC_011514	-0.232913
XLOC_009712	-0.235598
XLOC_003935	-0.237879
XLOC_009615	-0.237952
XLOC_016680	-0.240382
XLOC_018872	-0.240452
XLOC_022842	-0.241527
XLOC_015994	-0.241591
XLOC_009082	-0.242239
XLOC_026938	-0.243011
XLOC_020972	-0.244274
XLOC_000506	-0.245024
XLOC_013157	-0.245291
XLOC_009622	-0.24627
XLOC_013768	-0.247436
XLOC_020568	-0.251097
XLOC_016272	-0.251162
XLOC_000553	-0.254375
XLOC_009895	-0.254988
XLOC_005033	-0.255051
XLOC_022788	-0.259823
XLOC_022706	-0.260085
XLOC_016273	-0.263556
XLOC_001097	-0.263575
XLOC_000972	-0.264288
XLOC_015896	-0.264614
XLOC_014068	-0.265261
XLOC_014116	-0.266944
XLOC_016450	-0.26765
XLOC_020703	-0.269378
XLOC_017612	-0.273071
XLOC_014037	-0.274701
XLOC_019371	-0.275183
XLOC_014334	-0.277031
XLOC_004736	-0.277605
XLOC_016373	-0.277741
XLOC_023555	-0.278572
XLOC_010296	-0.278586
XLOC_014087	-0.278652
XLOC_017296	-0.28049
XLOC_016210	-0.280493
XLOC_012627	-0.282282
XLOC_008164	-0.283895
XLOC_017299	-0.288219
XLOC_003955	-0.288452
XLOC_020804	-0.291959
XLOC_010327	-0.292075
XLOC_026323	-0.293199
XLOC_022898	-0.293948
XLOC_025006	-0.294164
XLOC_016742	-0.294676
XLOC_009813	-0.295782
XLOC_018688	-0.29758
XLOC_016325	-0.297781
XLOC_002836	-0.298885
XLOC_010656	-0.298905
XLOC_004726	-0.299138
XLOC_020424	-0.304904
XLOC_022829	-0.305962
XLOC_014041	-0.30706
XLOC_019522	-0.307188
XLOC_019090	-0.308157
XLOC_026477	-0.308881
XLOC_021591	-0.309685
XLOC_021873	-0.309804
XLOC_012047	-0.311418
XLOC_018834	-0.311508
XLOC_020638	-0.313394
XLOC_016066	-0.321206
XLOC_012710	-0.324241
XLOC_007244	-0.324466
XLOC_021499	-0.325482
XLOC_024952	-0.325735
XLOC_026413	-0.327175
XLOC_012603	-0.32984
XLOC_017913	-0.330633
XLOC_008192	-0.332469
XLOC_002881	-0.333352
XLOC_025317	-0.334035
XLOC_016162	-0.33408
XLOC_011276	-0.335862
XLOC_024889	-0.336542
XLOC_014201	-0.336749
XLOC_001306	-0.336789
XLOC_020136	-0.339812
XLOC_009966	-0.339842
XLOC_009585	-0.340908
XLOC_002993	-0.342286
XLOC_014580	-0.347111
XLOC_013522	-0.348741
XLOC_001450	-0.349058
XLOC_026392	-0.352834
XLOC_001903	-0.352915
XLOC_017571	-0.353047
XLOC_022838	-0.353485
XLOC_021590	-0.354367
XLOC_024863	-0.354792
XLOC_015156	-0.356232
XLOC_026663	-0.356411
XLOC_014112	-0.361628
XLOC_000643	-0.362418
XLOC_001757	-0.363518
XLOC_005184	-0.364518
XLOC_025314	-0.365566
XLOC_003424	-0.36816
XLOC_022088	-0.368315
XLOC_015239	-0.370064
XLOC_024135	-0.370278
XLOC_002120	-0.372375
XLOC_007799	-0.375584
XLOC_002139	-0.375613
XLOC_012903	-0.377697
XLOC_026446	-0.379296
XLOC_016176	-0.383166
XLOC_017128	-0.383743
XLOC_002732	-0.384573
XLOC_012892	-0.386957
XLOC_001636	-0.387143
XLOC_014025	-0.38775
XLOC_016725	-0.389559
XLOC_017578	-0.390037
XLOC_015780	-0.390151
XLOC_011025	-0.391301
XLOC_014309	-0.392183
XLOC_004953	-0.392411
XLOC_004601	-0.392693
XLOC_010592	-0.392695
XLOC_000509	-0.392897
XLOC_021300	-0.396841
XLOC_002815	-0.397325
XLOC_023808	-0.399521
XLOC_008546	-0.399599
XLOC_007691	-0.399654
XLOC_025962	-0.400219
XLOC_023234	-0.401261
XLOC_003603	-0.40152
XLOC_015895	-0.403488
XLOC_020788	-0.405873
XLOC_010084	-0.40846
XLOC_019515	-0.409309
XLOC_008031	-0.410087
XLOC_007413	-0.41025
XLOC_025742	-0.413114
XLOC_025250	-0.413716
XLOC_013525	-0.413795
XLOC_026735	-0.414312
XLOC_008165	-0.41459
XLOC_016536	-0.416885
XLOC_014097	-0.425427
XLOC_013542	-0.427216
XLOC_018637	-0.428128
XLOC_001117	-0.428156
XLOC_010904	-0.430744
XLOC_014907	-0.431405
XLOC_018031	-0.4321
XLOC_019374	-0.432945
XLOC_011461	-0.434936
XLOC_014785	-0.436985
XLOC_015583	-0.437013
XLOC_016271	-0.442458
XLOC_024134	-0.442799
XLOC_004434	-0.448398
XLOC_011537	-0.44871
XLOC_023972	-0.451039
XLOC_006714	-0.451947
XLOC_001677	-0.453054
XLOC_016740	-0.454621
XLOC_026230	-0.455108
XLOC_026217	-0.455779
XLOC_009696	-0.457239
XLOC_017298	-0.458686
XLOC_026138	-0.459485
XLOC_000648	-0.46018
XLOC_004772	-0.461703
XLOC_005436	-0.463072
XLOC_017782	-0.465842
XLOC_016033	-0.468514
XLOC_007411	-0.469497
XLOC_014908	-0.471736
XLOC_023857	-0.47304
XLOC_020733	-0.474058
XLOC_022987	-0.475542
XLOC_023827	-0.476445
XLOC_010391	-0.477726
XLOC_014363	-0.485007
XLOC_020604	-0.486166
XLOC_020731	-0.487487
XLOC_007628	-0.491585
XLOC_026415	-0.4957
XLOC_014043	-0.496671
XLOC_018955	-0.497183
XLOC_023138	-0.498582
XLOC_009545	-0.502464
XLOC_007149	-0.502603
XLOC_007886	-0.504146
XLOC_008781	-0.505161
XLOC_018687	-0.505454
XLOC_020714	-0.50688
XLOC_026944	-0.507663
XLOC_017933	-0.508726
XLOC_014073	-0.509807
XLOC_025180	-0.511293
XLOC_023961	-0.516202
XLOC_005411	-0.517546
XLOC_003957	-0.518298
XLOC_011844	-0.520444
XLOC_014644	-0.520686
XLOC_017636	-0.521522
XLOC_022130	-0.522616
XLOC_016678	-0.523662
XLOC_009614	-0.525246
XLOC_026084	-0.52888
XLOC_007678	-0.531204
XLOC_007384	-0.531773
XLOC_014782	-0.533816
XLOC_016262	-0.534628
XLOC_014693	-0.53785
XLOC_020593	-0.539385
XLOC_009520	-0.540411
XLOC_013249	-0.540967
XLOC_013786	-0.546242
XLOC_000719	-0.547879
XLOC_011852	-0.548378
XLOC_010727	-0.552673
XLOC_012291	-0.554349
XLOC_017083	-0.560235
XLOC_001966	-0.56093
XLOC_001735	-0.564039
XLOC_022684	-0.56446
XLOC_012913	-0.565363
XLOC_016204	-0.565406
XLOC_014157	-0.568214
XLOC_014663	-0.568568
XLOC_022251	-0.571333
XLOC_005559	-0.571425
XLOC_023596	-0.57317
XLOC_016613	-0.576236
XLOC_016715	-0.576467
XLOC_023997	-0.57857
XLOC_012984	-0.579626
XLOC_014030	-0.580945
XLOC_015260	-0.581685
XLOC_016112	-0.582903
XLOC_016861	-0.583027
XLOC_023268	-0.585088
XLOC_009474	-0.586609
XLOC_025323	-0.587563
XLOC_020724	-0.589168
XLOC_018675	-0.591191
XLOC_005936	-0.594727
XLOC_004777	-0.596649
XLOC_020732	-0.597269
XLOC_014314	-0.599851
XLOC_017428	-0.602851
XLOC_017293	-0.605388
XLOC_014044	-0.60817
XLOC_003433	-0.609896
XLOC_005832	-0.610824
XLOC_026976	-0.616344
XLOC_015802	-0.616965
XLOC_022081	-0.620403
XLOC_017762	-0.621336
XLOC_025076	-0.624613
XLOC_002895	-0.624953
XLOC_022705	-0.625618
XLOC_021431	-0.628194
XLOC_017326	-0.630924
XLOC_001907	-0.632483
XLOC_013513	-0.632846
XLOC_005825	-0.634705
XLOC_002462	-0.635813
XLOC_024372	-0.635892
XLOC_024073	-0.63669
XLOC_013013	-0.6371
XLOC_014743	-0.64129
XLOC_007654	-0.642056
XLOC_007532	-0.643806
XLOC_014088	-0.643823
XLOC_000755	-0.645032
XLOC_014046	-0.647744
XLOC_006826	-0.6492
XLOC_026943	-0.650874
XLOC_025623	-0.653915
XLOC_016298	-0.655905
XLOC_002896	-0.656082
XLOC_002074	-0.656369
XLOC_011701	-0.658136
XLOC_014547	-0.662764
XLOC_012982	-0.66399
XLOC_022410	-0.664417
XLOC_023950	-0.666718
XLOC_024232	-0.672865
XLOC_021930	-0.674089
XLOC_010530	-0.676474
XLOC_025291	-0.676602
XLOC_009578	-0.6803
XLOC_014326	-0.682507
XLOC_006176	-0.686714
XLOC_022832	-0.688133
XLOC_010406	-0.689182
XLOC_014114	-0.692062
XLOC_004379	-0.694105
XLOC_014084	-0.695941
XLOC_016400	-0.699818
XLOC_002145	-0.700059
XLOC_022725	-0.714553
XLOC_010043	-0.715799
XLOC_014086	-0.717219
XLOC_014725	-0.717462
XLOC_014360	-0.717571
XLOC_002148	-0.717722
XLOC_014646	-0.719616
XLOC_007224	-0.720287
XLOC_001537	-0.72047
XLOC_010944	-0.723871
XLOC_024181	-0.724563
XLOC_007891	-0.72509
XLOC_016410	-0.727314
XLOC_000584	-0.72838
XLOC_018066	-0.730502
XLOC_015905	-0.73148
XLOC_026158	-0.732704
XLOC_026904	-0.737049
XLOC_007845	-0.743755
XLOC_014164	-0.744012
XLOC_020156	-0.761559
XLOC_016093	-0.76455
XLOC_011460	-0.767894
XLOC_016409	-0.76822
XLOC_020715	-0.770774
XLOC_001587	-0.773649
XLOC_006866	-0.774922
XLOC_021533	-0.775875
XLOC_000355	-0.778209
XLOC_011547	-0.783515
XLOC_007574	-0.794256
XLOC_005610	-0.79575
XLOC_026401	-0.803012
XLOC_005748	-0.810705
XLOC_014169	-0.816108
XLOC_000773	-0.822541
XLOC_007456	-0.827625
XLOC_018794	-0.827862
XLOC_026410	-0.831979
XLOC_014691	-0.835864
XLOC_010072	-0.836766
XLOC_025316	-0.843732
XLOC_014958	-0.848589
XLOC_013684	-0.850469
XLOC_018686	-0.851733
XLOC_016338	-0.853328
XLOC_004769	-0.856756
XLOC_004134	-0.862848
XLOC_018815	-0.864905
XLOC_022704	-0.87227
XLOC_014160	-0.877419
XLOC_023845	-0.884444
XLOC_009739	-0.885959
XLOC_016010	-0.894111
XLOC_020882	-0.898594
XLOC_019747	-0.900205
XLOC_014783	-0.906871
XLOC_017758	-0.907998
XLOC_019971	-0.911992
XLOC_012097	-0.913099
XLOC_026186	-0.916993
XLOC_016713	-0.920141
XLOC_007445	-0.922612
XLOC_005964	-0.928591
XLOC_006257	-0.929571
XLOC_014158	-0.931081
XLOC_014039	-0.933241
XLOC_025287	-0.935779
XLOC_023008	-0.937432
XLOC_011649	-0.945607
XLOC_011382	-0.956507
XLOC_016561	-0.958431
XLOC_023963	-0.962368
XLOC_025131	-0.963704
XLOC_006198	-0.966751
XLOC_014159	-0.968006
XLOC_022183	-0.977739
XLOC_016341	-0.98024
XLOC_022296	-0.985064
XLOC_026473	-0.989755
XLOC_006471	-0.991189
XLOC_013032	-0.99149
XLOC_023755	-0.993245
XLOC_026461	-1.00163
XLOC_022644	-1.00571
XLOC_004359	-1.01201
XLOC_010035	-1.01291
XLOC_022182	-1.0221
XLOC_006472	-1.02511
XLOC_012860	-1.03259
XLOC_014123	-1.03974
XLOC_019246	-1.04904
XLOC_017418	-1.05662
XLOC_000195	-1.06198
XLOC_019751	-1.0722
XLOC_024631	-1.07322
XLOC_000492	-1.07881
XLOC_022198	-1.07973
XLOC_015403	-1.08691
XLOC_016396	-1.08729
XLOC_008545	-1.10936
XLOC_013991	-1.11151
XLOC_023645	-1.11389
XLOC_007474	-1.14186
XLOC_018074	-1.1501
XLOC_019612	-1.17202
XLOC_017651	-1.17212
XLOC_025632	-1.18114
XLOC_002024	-1.18657
XLOC_005128	-1.19361
XLOC_023492	-1.20001
XLOC_022660	-1.20099
XLOC_016339	-1.20316
XLOC_007892	-1.20375
XLOC_019966	-1.20709
XLOC_016344	-1.2103
XLOC_014774	-1.22979
XLOC_022977	-1.23184
XLOC_022980	-1.23894
XLOC_005042	-1.2406
XLOC_011842	-1.24912
XLOC_014172	-1.24999
XLOC_007715	-1.25273
XLOC_022184	-1.26867
XLOC_008365	-1.27778
XLOC_003503	-1.28174
XLOC_010000	-1.28446
XLOC_023704	-1.28898
XLOC_005592	-1.29602
XLOC_013715	-1.29868
XLOC_001035	-1.30205
XLOC_002839	-1.30888
XLOC_013317	-1.34449
XLOC_013805	-1.35575
XLOC_004649	-1.35688
XLOC_018825	-1.38288
XLOC_026509	-1.4083
XLOC_014973	-1.41673
XLOC_021646	-1.44632
XLOC_012654	-1.4483
XLOC_013987	-1.45196
XLOC_007293	-1.47312
XLOC_007728	-1.48266
XLOC_021621	-1.49156
XLOC_018079	-1.4924
XLOC_009613	-1.49329
XLOC_014058	-1.50266
XLOC_025430	-1.52233
XLOC_002864	-1.54654
XLOC_004548	-1.55034
XLOC_014362	-1.56136
XLOC_013981	-1.5698
XLOC_020533	-1.58463
XLOC_020559	-1.5854
XLOC_023773	-1.59759
XLOC_022248	-1.59866
XLOC_023098	-1.60749
XLOC_026989	-1.62538
XLOC_002862	-1.64143
XLOC_007975	-1.66022
XLOC_026238	-1.66218
XLOC_006526	-1.68954
XLOC_010001	-1.69288
XLOC_007360	-1.70666
XLOC_004851	-1.70835
XLOC_017980	-1.72916
XLOC_005746	-1.75423
XLOC_000157	-1.75518
XLOC_021863	-1.76764
XLOC_018226	-1.77046
XLOC_009914	-1.8156
XLOC_022798	-1.83402
XLOC_023452	-1.86624
XLOC_020705	-1.87126
XLOC_025159	-1.87137
XLOC_003225	-1.94176
XLOC_016544	-1.95186
XLOC_018563	-1.96915
XLOC_014095	-1.98594
XLOC_020370	-2.00694
XLOC_007322	-2.01804
XLOC_007794	-2.02314
XLOC_009912	-2.07234
XLOC_009737	-2.08222
XLOC_026636	-2.10149
XLOC_016343	-2.10235
XLOC_009017	-2.17143
XLOC_016029	-2.23471
XLOC_017468	-2.27543
XLOC_015103	-2.28386
XLOC_007278	-2.31838
XLOC_007762	-2.44374
XLOC_009911	-2.5583
XLOC_005185	-2.64394
XLOC_002712	-2.66356
XLOC_026571	-2.77899
XLOC_019282	-2.93931
XLOC_006099	-2.9644
XLOC_016030	-3.05737
XLOC_002705	-3.14045
XLOC_013263	-3.22423
XLOC_002820	-3.62804
XLOC_009810	-3.72121
XLOC_002704	-3.79221
XLOC_024276	-4.14306
XLOC_002763	-4.2551
XLOC_021859	-4.48434
XLOC_018111	-4.49627
XLOC_016944	-4.93545
XLOC_015359	-9.62943
