# Supplementary material for: Genome-Wide Identification of Long Non-coding RNA in Trifoliate Orange (Poncirus trifoliata (L.) Raf) Leaves in Response to Boron Deficiency
Source: Int J Mol Sci. 2019 Oct 31;20(21):5419. doi: 10.3390/ijms20215419 (PMC6862649; doi:10.3390/ijms20215419)
Supplement: Supplementary file 1 [file ijms-20-05419-s001.zip › Supplementary files/Supplementary data 3-Table S3.xlsx]

## Sheet: Sheet1
Table S3. Significantly differentially expressed target genes.
lncRNA name	Target gene	log2FC(BD/CK)	Regulate	Significant	Cor	Class	Distance	description
XLOC_000050	Ciclev10010159m	2.16498	up	yes	0.981874	overlapping	0	Cyclic nucleotide-gated ion channel
XLOC_000050	Ciclev10008929m	2.06395	up	yes	0.959029	downstream	13604	UDP-glucose transporter
XLOC_000050	Ciclev10007641m	2.4876	up	yes	0.874243	downstream	5216	Xyloglucan glycosyltransferase
XLOC_000050	Ciclev10007370m	3.57649	up	yes	0.996044	downstream	49342	Glutamate receptor 2;7
XLOC_000709	Ciclev10010197m	2.78271	up	yes	0.976116	upstream	-77386	Hypothetical protein
XLOC_000709	Ciclev10008644m	2.24861	up	yes	0.926053	downstream	48259	PAP-specific phosphatase HAL2-like
XLOC_000709	Ciclev10007445m	2.7159	up	yes	0.891421	downstream	96657	Receptor-like protein kinase
XLOC_001759	Ciclev10010208m	4.28764	up	yes	0.833884	downstream	69881	Aspartic proteinase
XLOC_002224	Ciclev10009529m	2.07795	up	yes	0.958496	upstream	-51919	Hypothetical protein
XLOC_002224	Ciclev10008338m	4.39685	up	yes	0.971872	antisense	0	Calcium-dependent protein kinase
XLOC_002705	Ciclev10010053m	-2.60363	down	yes	0.937297	downstream	667	Hypothetical protein
XLOC_002969	Ciclev10016753m	2.8306	up	yes	0.956959	downstream	90241	CASP-like protein
XLOC_003133	Ciclev10017132m	3.3148	up	yes	0.843665	downstream	26860	Histone H3.2
XLOC_003133	Ciclev10015185m	3.18719	up	yes	0.985698	downstream	78001	mitotic-specific cyclin-2
XLOC_003133	Ciclev10015056m	2.34207	up	yes	0.994834	upstream	-30277	DP-glycosyltransferase
XLOC_003133	Ciclev10014862m	2.44223	up	yes	0.998832	downstream	89352	Flavonoid 3'-monooxygenase
XLOC_003133	Ciclev10014858m	2.78275	up	yes	0.987633	downstream	84345	Flavonoid 3'-monooxygenase
XLOC_003142	Ciclev10017773m	2.63739	up	yes	0.999284	downstream	45569	Flavonoid 3'-monooxygenase
XLOC_003142	Ciclev10017132m	3.3148	up	yes	0.832739	upstream	-56983	Histone H3.2
XLOC_003142	Ciclev10015185m	3.18719	up	yes	0.976715	upstream	-2554	mitotic-specific cyclin-2
XLOC_003142	Ciclev10014862m	2.44223	up	yes	0.998291	overlapping	0	Flavonoid 3'-monooxygenase
XLOC_003142	Ciclev10014861m	2.18226	up	yes	0.996166	downstream	18091	Flavonoid 3'-monooxygenase
XLOC_003142	Ciclev10014858m	2.78275	up	yes	0.982639	overlapping	0	Flavonoid 3'-monooxygenase
XLOC_003172	Ciclev10017407m	3.52947	up	yes	0.994718	overlapping	0	Hypothetical protein
XLOC_003999	Ciclev10018228m	3.95419	up	yes	0.910442	overlapping	0	Hypothetical protein
XLOC_004717	Ciclev10017316m	2.13967	up	yes	0.995798	overlapping	0	Hypothetical protein
XLOC_004879	Ciclev10014352m	2.53938	up	yes	0.959664	downstream	32699	FT-interacting protein
XLOC_005629	Ciclev10018333m	3.67847	up	yes	0.970527	upstream	-19400	Subtilisin-like protease
XLOC_005629	Ciclev10017948m	2.75548	up	yes	0.982386	downstream	85303	Glycosyltransferase
XLOC_005629	Ciclev10017839m	3.30186	up	yes	0.997732	overlapping	0	Subtilisin-like protease
XLOC_005629	Ciclev10016486m	3.27211	up	yes	0.968696	downstream	90234	Heavy metal-associated isoprenylated plant protein
XLOC_005629	Ciclev10014355m	3.1229	up	yes	0.867568	downstream	70773	Subtilisin-like protease
XLOC_005634	Ciclev10014121m	2.24232	up	yes	0.875844	upstream	-87769	Hypothetical protein
XLOC_005645	Ciclev10014120m	2.86902	up	yes	0.986527	upstream	-57322	Formin-like protein
XLOC_005799	Ciclev10018385m	2.01361	up	yes	0.588699	downstream	3013	Hypothetical protein
XLOC_005799	Ciclev10016255m	2.93306	up	yes	0.864028	antisense	0	Rust resistance kinase
XLOC_005800	Ciclev10018385m	2.01361	up	yes	0.534627	downstream	11099	Hypothetical protein
XLOC_005800	Ciclev10016255m	2.93306	up	yes	0.854769	downstream	6706	Rust resistance kinase
XLOC_005802	Ciclev10018385m	2.01361	up	yes	0.69921	downstream	35595	Hypothetical protein
XLOC_005802	Ciclev10016255m	2.93306	up	yes	0.950345	downstream	31202	Rust resistance kinase
XLOC_006216	Ciclev10017106m	2.79222	up	yes	0.984397	downstream	15755	Glutaredoxin-C9
XLOC_006216	Ciclev10016995m	2.51772	up	yes	0.870326	upstream	-91631	Pathogenesis-related genes transcriptional activator
XLOC_006216	Ciclev10016200m	2.38317	up	yes	0.944444	downstream	90639	Hypothetical protein
XLOC_006216	Ciclev10014391m	2.81887	up	yes	0.975686	downstream	107	Auxin response factor
XLOC_006286	Ciclev10017020m	3.19763	up	yes	0.962116	upstream	-33720	Hypothetical protein
XLOC_006286	Ciclev10016513m	3.09706	up	yes	0.986701	upstream	-82928	Glucan endo-1,3-beta-glucosidase
XLOC_006286	Ciclev10014561m	2.37368	up	yes	0.951692	downstream	38592	Exonuclease
XLOC_006286	Ciclev10014058m	2.0967	up	yes	0.942801	upstream	-11022	ABC transporter B family member
XLOC_006888	Ciclev10018906m	2.67453	up	yes	0.991229	downstream	62959	Threonine-protein kinase
XLOC_006888	Ciclev10018902m	2.97905	up	yes	0.994884	downstream	1711	Threonine-protein kinase
XLOC_006888	Ciclev10018901m	2.53072	up	yes	0.987996	antisense	0	Threonine-protein kinase
XLOC_007083	Ciclev10020157m	2.10289	up	yes	0.965872	downstream	87361	Hypothetical protein
XLOC_007083	Ciclev10019991m	3.03914	up	yes	0.959786	upstream	-96362	UDP-glycosyltransferase
XLOC_007364	Ciclev10023287m	3.39839	up	yes	0.945286	overlapping	0	21 kDa seed protein
XLOC_007364	Ciclev10022129m	3.60412	up	yes	0.91841	overlapping	0	21 kDa seed protein
XLOC_007364	Ciclev10022124m	3.7059	up	yes	0.954937	overlapping	0	21 kDa seed protein
XLOC_007364	Ciclev10021095m	4.59967	up	yes	0.930639	upstream	-5593	Chlorophyllase
XLOC_007364	Ciclev10020874m	4.32361	up	yes	0.984629	downstream	30708	Caffeic acid 3-O-methyltransferase
XLOC_007744	Ciclev10022921m	4.55252	up	yes	0.834931	upstream	-28343	Hypothetical protein
XLOC_007744	Ciclev10020829m	3.02598	up	yes	0.85502	downstream	81596	Protein SRG1
XLOC_007762	Ciclev10023104m	-2.1506	down	yes	0.947976	overlapping	0	Hypothetical protein
XLOC_008150	Ciclev10024529m	3.36979	up	yes	0.971668	overlapping	0	Hypothetical protein
XLOC_008150	Ciclev10021255m	4.03991	up	yes	0.952368	downstream	58290	Syntaxin-related protein
XLOC_008150	Ciclev10020557m	3.57528	up	yes	0.98666	overlapping	0	Hypothetical protein
XLOC_008150	Ciclev10020321m	3.63112	up	yes	0.951043	downstream	16059	Hypothetical protein
XLOC_008150	Ciclev10019963m	2.4839	up	yes	0.86195	downstream	65840	Apyrase
XLOC_008929	Ciclev10024406m	3.32144	up	yes	0.82963	upstream	-92807	Uncharacterized protein
XLOC_008929	Ciclev10022546m	2.82818	up	yes	0.688665	downstream	77075	Hypothetical protein
XLOC_008929	Ciclev10020627m	2.89452	up	yes	0.747085	downstream	6907	Beta-1,6-galactosyltransferase
XLOC_009386	Ciclev10019047m	2.92419	up	yes	0.891953	upstream	-95928	Probable transcriptional regulator SLK2
XLOC_009916	Ciclev10023391m	2.14204	up	yes	0.928699	upstream	-87956	Disease resistance-like protein
XLOC_009916	Ciclev10019620m	3.16096	up	yes	0.914019	upstream	-21315	TMV resistance protein
XLOC_009916	Ciclev10019367m	3.11186	up	yes	0.930666	upstream	-18512	VARIATION IN COMPOUND TRIGGERED ROOT growth response
XLOC_009917	Ciclev10023391m	2.14204	up	yes	0.881649	upstream	-86003	Disease resistance-like protein
XLOC_009917	Ciclev10019620m	3.16096	up	yes	0.864543	upstream	-19362	TMV resistance protein
XLOC_009917	Ciclev10019367m	3.11186	up	yes	0.886621	upstream	-16559	VARIATION IN COMPOUND TRIGGERED ROOT growth response
XLOC_009964	Ciclev10022300m	2.39773	up	yes	0.762246	downstream	20691	Heat shock protein
XLOC_010479	Ciclev10023846m	6.13506	up	yes	0.979024	downstream	40208	Germin-like protein subfamily
XLOC_010479	Ciclev10022368m	3.74187	up	yes	0.959767	overlapping	0	Hypothetical protein
XLOC_010479	Ciclev10022117m	5.91796	up	yes	0.932093	downstream	86967	Germin-like protein subfamily
XLOC_010479	Ciclev10022113m	5.91061	up	yes	0.930337	downstream	78608	Germin-like protein subfamily
XLOC_010479	Ciclev10022111m	7.19077	up	yes	0.976408	downstream	24510	Germin-like protein subfamily
XLOC_011386	Ciclev10032524m	2.14166	up	yes	0.679902	downstream	65082	Expansin
XLOC_011386	Ciclev10031635m	2.45969	up	yes	0.992136	downstream	16113	Cytochrome P450
XLOC_011386	Ciclev10030744m	2.42638	up	yes	0.946134	upstream	-56811	Potassium transporter
XLOC_012209	Ciclev10033268m	2.90335	up	yes	0.976476	downstream	25154	Hypothetical protein
XLOC_012209	Ciclev10032816m	2.36547	up	yes	0.869218	upstream	-62978	WRKY transcription factor 75
XLOC_012209	Ciclev10031511m	4.00109	up	yes	0.981077	upstream	-43463	Probable DNA primase large subunit
XLOC_012466	Ciclev10033969m	3.06541	up	yes	0.950859	downstream	51375	Hypothetical protein
XLOC_012466	Ciclev10031223m	2.03048	up	yes	0.995048	downstream	90191	Zinc finger protein
XLOC_012612	Ciclev10030839m	2.46586	up	yes	0.729883	downstream	12353	Delta-1-pyrroline-5-carboxylate synthase
XLOC_012641	Ciclev10033074m	4.40451	up	yes	0.989343	upstream	-61708	Hypothetical protein
XLOC_012641	Ciclev10032298m	2.08805	up	yes	0.956478	overlapping	0	Aquaporin PIP1;2
XLOC_013263	Ciclev10031968m	-3.02692	down	yes	0.933754	upstream	-9	GDSL esterase/lipase
XLOC_014494	Ciclev10002980m	3.39409	up	yes	0.967747	downstream	16864	Hypothetical protein
XLOC_014495	Ciclev10002980m	3.39409	up	yes	0.959822	downstream	16151	Hypothetical protein
XLOC_015103	Ciclev10002925m	-2.40925	down	yes	0.867582	overlapping	0	Hypothetical protein
XLOC_016061	Ciclev10003941m	3.88971	up	yes	0.940218	upstream	-599	E3 ubiquitin-protein ligase
XLOC_016194	Ciclev10001450m	2.73958	up	yes	0.784307	upstream	-28506	Protein PIN-LIKES 1
XLOC_016368	Ciclev10003896m	6.82203	up	yes	0.996829	overlapping	0	Ethylene-responsive transcription factor WRI1
XLOC_016368	Ciclev10001638m	2.14693	up	yes	0.820936	upstream	-90299	Protein BREVIS RADIX
XLOC_016867	Ciclev10002882m	2.5518	up	yes	0.831587	upstream	-3430	Hypothetical protein
XLOC_016867	Ciclev10002805m	2.9852	up	yes	0.95462	upstream	-8178	Hypothetical protein
XLOC_016867	Ciclev10001249m	2.47317	up	yes	0.702142	upstream	-20812	Transcription factor bHLH74
XLOC_016867	Ciclev10000437m	2.19844	up	yes	0.874855	upstream	-49337	xyloglucan glycosyltransferase
XLOC_016898	Ciclev10000035m	3.49014	up	yes	0.956435	upstream	-70276	Serine/threonine-protein kinase
XLOC_017760	Ciclev10013498m	2.267	up	yes	0.987328	downstream	83005	ATPase 11
XLOC_017760	Ciclev10013434m	3.43948	up	yes	0.914371	downstream	396	Putative ALA-interacting subunit 4
XLOC_017760	Ciclev10011040m	2.8036	up	yes	0.974957	downstream	52914	ATPase 4
XLOC_017763	Ciclev10013498m	2.267	up	yes	0.969602	overlapping	0	ATPase 11
XLOC_017763	Ciclev10013434m	3.43948	up	yes	0.879248	upstream	-55762	Putative ALA-interacting subunit 4
XLOC_017763	Ciclev10011040m	2.8036	up	yes	0.961485	overlapping	0	ATPase 4
XLOC_017763	Ciclev10011010m	4.4112	up	yes	0.969839	overlapping	0	ATPase
XLOC_017763	Ciclev10010912m	2.06541	up	yes	0.927412	downstream	62726	Endoribonuclease Dicer homolog
XLOC_017763	Ciclev10010911m	2.74366	up	yes	0.943559	downstream	2024	Endoribonuclease Dicer homolog
XLOC_018111	Ciclev10013256m	-3.78385	down	yes	0.995727	overlapping	0	Hypothetical protein
XLOC_018499	Ciclev10013564m	3.70713	up	yes	0.978049	downstream	54422	GDSL esterase/lipase
XLOC_018499	Ciclev10013200m	5.04034	up	yes	0.97817	overlapping	0	Gibberellin-regulated protein
XLOC_018499	Ciclev10012847m	3.31741	up	yes	0.940179	upstream	-52558	Hypothetical protein
XLOC_018499	Ciclev10012265m	3.27777	up	yes	0.974638	downstream	93883	Transcription factor MYB20
XLOC_018499	Ciclev10011549m	3.38706	up	yes	0.947102	downstream	69507	Glucan endo-1,3-beta-glucosidase
XLOC_018499	Ciclev10011340m	3.1441	up	yes	0.987921	upstream	-30043	Protein GAMETE EXPRESSED
XLOC_020042	Ciclev10027194m	2.28206	up	yes	0.611588	downstream	5472	Transcription factor MYB7
XLOC_020042	Ciclev10026205m	2.04041	up	yes	0.928176	upstream	-119	L-ascorbate peroxidase
XLOC_020042	Ciclev10025357m	4.32506	up	yes	0.874171	downstream	501	Protein POLLENLESS 3-LIKE
XLOC_020306	Ciclev10027253m	5.08504	up	yes	0.987757	downstream	2503	Hypothetical protein
XLOC_020306	Ciclev10027204m	6.87828	up	yes	0.99586	antisense	0	Hypothetical protein
XLOC_020306	Ciclev10026991m	3.19006	up	yes	0.844047	upstream	-85122	Protein NETWORKED 2D
XLOC_020306	Ciclev10026662m	6.42034	up	yes	0.99709	overlapping	0	Hypothetical protein
XLOC_020306	Ciclev10026128m	2.05372	up	yes	0.869206	downstream	24486	Mitochondrial uncoupling protein
XLOC_020306	Ciclev10024755m	3.51115	up	yes	0.83557	upstream	-70670	Uncharacterized protein
XLOC_020306	Ciclev10024732m	2.6223	up	yes	0.716767	downstream	29124	Hypothetical protein
XLOC_021297	Ciclev10026284m	3.5235	up	yes	0.995004	upstream	-177	Salicylic acid-binding protein
XLOC_021297	Ciclev10026277m	3.56603	up	yes	0.996907	upstream	-21867	Salicylic acid-binding protein
XLOC_021297	Ciclev10025863m	6.4655	up	yes	0.981067	downstream	24514	GDSL esterase/lipase
XLOC_022289	Ciclev10028938m	3.84277	up	yes	0.998743	downstream	128	G2/mitotic-specific cyclin-2
XLOC_022289	Ciclev10028756m	2.55261	up	yes	0.979471	upstream	-80962	Protein EXORDIUM-like 5
XLOC_022289	Ciclev10028003m	4.09326	up	yes	0.989908	upstream	-2947	U-box domain-containing protein
XLOC_022358	Ciclev10028716m	4.55077	up	yes	0.990445	upstream	-77404	Thaumatin-like protein 1
XLOC_022358	Ciclev10028271m	2.3999	up	yes	0.947058	upstream	-55971	Auxin transporter-like protein 5
XLOC_022506	Ciclev10028742m	3.11089	up	yes	0.969971	downstream	79043	Hypothetical protein
XLOC_022628	Ciclev10030371m	3.25378	up	yes	0.976632	overlapping	0	Protein HYPER-SENSITIVITY-RELATED 4
XLOC_022628	Ciclev10029834m	2.26801	up	yes	0.989361	downstream	67311	bZIP transcription factor 44
XLOC_022628	Ciclev10028331m	3.64612	up	yes	0.932682	upstream	-7431	Protein HYPER-SENSITIVITY-RELATED 4
XLOC_023578	Ciclev10029695m	5.31884	up	yes	0.872212	downstream	19673	Snakin-1
XLOC_023578	Ciclev10028993m	2.50695	up	yes	0.879849	downstream	83593	Prolyl 4-hydroxylase 9
XLOC_023578	Ciclev10028058m	4.47227	up	yes	0.792	upstream	-28550	Indole-3-acetic acid-amido synthetase
XLOC_023578	Ciclev10027845m	3.14648	up	yes	0.65772	downstream	88865	Hypothetical protein
XLOC_023647	Ciclev10028742m	3.11089	up	yes	0.961086	upstream	-50833	Hypothetical protein
XLOC_023693	Ciclev10029919m	2.33222	up	yes	0.938385	antisense	0	RING-H2 finger protein
XLOC_023693	Ciclev10029512m	2.40787	up	yes	0.964154	downstream	33075	Hypothetical protein
XLOC_023693	Ciclev10029451m	2.70473	up	yes	0.938312	downstream	43732	Hemoglobin-2
XLOC_023693	Ciclev10028333m	4.1164	up	yes	0.884356	upstream	-12696	Allene oxide synthase
XLOC_023693	Ciclev10028156m	2.61294	up	yes	0.85285	downstream	51927	Hypothetical protein
XLOC_023907	Ciclev10028268m	3.37287	up	yes	0.993807	overlapping	0	Geraniol 8-hydroxylase
XLOC_023907	Ciclev10028257m	3.28311	up	yes	0.99143	overlapping	0	Hypothetical protein
XLOC_025377	Ciclev10006402m	2.19316	up	yes	0.967845	overlapping	0	Hypothetical protein
XLOC_026222	Ciclev10004434m	3.83492	up	yes	0.883564	upstream	-443	Kinesin-like protein
XLOC_026222	Ciclev10004390m	2.37067	up	yes	0.966403	upstream	-51098	Phosphate transporter
XLOC_026399	Ciclev10005530m	3.34151	up	yes	0.952723	upstream	-37921	Hypothetical protein
XLOC_026423	Ciclev10005466m	2.44356	up	yes	0.909867	overlapping	0	Myb family transcription factor
XLOC_026688	Ciclev10005720m	2.21167	up	yes	0.841311	downstream	94821	Kinesin-like protein
