# Supplementary material for: Genome-Wide Identification of Long Non-coding RNA in Trifoliate Orange (Poncirus trifoliata (L.) Raf) Leaves in Response to Boron Deficiency
Source: Int J Mol Sci. 2019 Oct 31;20(21):5419. doi: 10.3390/ijms20215419 (PMC6862649; doi:10.3390/ijms20215419)
Supplement: Supplementary file 1 [file ijms-20-05419-s001.zip › Supplementary files/Supplementary data 4-Table S4.xls]

## Sheet: Table S7
Table S4. LncRNA-mRNA interaction network analysis.
LncRNA ID	Log2FC(BD/CK)	Regulation	Co-expression target gene	Log2FC(BD/CK)	Regulation	Pearson's correlation coefficient
XLOC_000050	3.67828	up	Ciclev10004993m	2.45164	up	0.998063
XLOC_000050	3.67828	up	Ciclev10009118m	5.366	up	0.998972
XLOC_000050	3.67828	up	Ciclev10009119m	5.50357	up	0.999357
XLOC_000050	3.67828	up	Ciclev10010223m	2.53017	up	0.999267
XLOC_000050	3.67828	up	Ciclev10014861m	2.18226	up	0.998959
XLOC_000050	3.67828	up	Ciclev10014862m	2.44223	up	0.99808
XLOC_000050	3.67828	up	Ciclev10026139m	2.87826	up	0.998246
XLOC_000050	3.67828	up	Ciclev10027238m	2.08243	up	0.998203
XLOC_000050	3.67828	up	Ciclev10028922m	3.61705	up	0.99854
XLOC_000050	3.67828	up	Ciclev10029760m	2.13374	up	0.998541
XLOC_000050	3.67828	up	Ciclev10031162m	3.47102	up	0.998272
XLOC_000633	3.57174	up	Ciclev10003695m	3.86571	up	0.999359
XLOC_000633	3.57174	up	Ciclev10016802m	3.71567	up	0.998998
XLOC_000633	3.57174	up	Ciclev10024205m	2.354	up	0.998109
XLOC_000709	4.01052	up	Ciclev10000109m	2.40162	up	0.998437
XLOC_000709	4.01052	up	Ciclev10005530m	3.34151	up	0.998215
XLOC_000709	4.01052	up	Ciclev10010426m	5.66985	up	0.998351
XLOC_000709	4.01052	up	Ciclev10011584m	4.38234	up	0.999588
XLOC_000709	4.01052	up	Ciclev10012652m	2.43523	up	0.998771
XLOC_000709	4.01052	up	Ciclev10018903m	3.00169	up	0.999895
XLOC_000709	4.01052	up	Ciclev10020664m	2.30628	up	0.99866
XLOC_000709	4.01052	up	Ciclev10021095m	4.59967	up	0.9988
XLOC_000709	4.01052	up	Ciclev10022275m	4.17133	up	0.999695
XLOC_000709	4.01052	up	Ciclev10024205m	2.354	up	0.998735
XLOC_000709	4.01052	up	Ciclev10027044m	3.42278	up	0.998259
XLOC_000709	4.01052	up	Ciclev10033117m	2.45955	up	0.998497
XLOC_001503	3.19896	up	Ciclev10000098m	4.07512	up	0.998265
XLOC_001503	3.19896	up	Ciclev10000393m	3.10417	up	0.999823
XLOC_001503	3.19896	up	Ciclev10001947m	2.07094	up	0.998434
XLOC_001503	3.19896	up	Ciclev10005102m	3.63972	up	0.998271
XLOC_001503	3.19896	up	Ciclev10005912m	4.44602	up	0.999444
XLOC_001503	3.19896	up	Ciclev10005988m	5.63748	up	0.999459
XLOC_001503	3.19896	up	Ciclev10007445m	2.7159	up	0.99862
XLOC_001503	3.19896	up	Ciclev10007853m	2.28991	up	0.999601
XLOC_001503	3.19896	up	Ciclev10007869m	2.67681	up	0.998377
XLOC_001503	3.19896	up	Ciclev10008125m	3.78689	up	0.999119
XLOC_001503	3.19896	up	Ciclev10009178m	2.58771	up	0.999565
XLOC_001503	3.19896	up	Ciclev10011623m	3.24123	up	0.998557
XLOC_001503	3.19896	up	Ciclev10014887m	2.39894	up	0.998151
XLOC_001503	3.19896	up	Ciclev10015096m	2.90259	up	0.999319
XLOC_001503	3.19896	up	Ciclev10015536m	2.00274	up	0.998364
XLOC_001503	3.19896	up	Ciclev10015793m	4.51244	up	0.998469
XLOC_001503	3.19896	up	Ciclev10016765m	6.1984	up	0.999258
XLOC_001503	3.19896	up	Ciclev10018906m	2.67453	up	0.998004
XLOC_001503	3.19896	up	Ciclev10022241m	2.71507	up	0.998045
XLOC_001503	3.19896	up	Ciclev10022299m	3.88864	up	0.998198
XLOC_001503	3.19896	up	Ciclev10023285m	3.14257	up	0.999197
XLOC_001503	3.19896	up	Ciclev10026099m	4.86325	up	0.99921
XLOC_001503	3.19896	up	Ciclev10026573m	3.56755	up	0.998842
XLOC_001503	3.19896	up	Ciclev10026684m	4.37295	up	0.999043
XLOC_001503	3.19896	up	Ciclev10027333m	4.45485	up	0.998068
XLOC_001503	3.19896	up	Ciclev10028239m	5.69641	up	0.99873
XLOC_001503	3.19896	up	Ciclev10028465m	2.69931	up	0.998042
XLOC_001503	3.19896	up	Ciclev10028968m	3.59737	up	0.999487
XLOC_001503	3.19896	up	Ciclev10029139m	2.20747	up	0.998544
XLOC_001503	3.19896	up	Ciclev10029367m	3.33642	up	0.999426
XLOC_001503	3.19896	up	Ciclev10031881m	5.10976	up	0.998222
XLOC_001503	3.19896	up	Ciclev10033825m	4.75299	up	0.999068
XLOC_001759	2.84067	up	Ciclev10000816m	4.19177	up	0.998378
XLOC_001759	2.84067	up	Ciclev10007634m	2.54627	up	0.998347
XLOC_001759	2.84067	up	Ciclev10021984m	3.64838	up	0.998018
XLOC_001759	2.84067	up	Ciclev10024109m	6.14209	up	0.998317
XLOC_002013	3.01671	up	Ciclev10003213m	2.71399	up	0.998429
XLOC_002013	3.01671	up	Ciclev10005787m	2.36112	up	0.99895
XLOC_002013	3.01671	up	Ciclev10013052m	2.09233	up	0.998893
XLOC_002013	3.01671	up	Ciclev10014993m	2.74054	up	0.998408
XLOC_002013	3.01671	up	Ciclev10020980m	2.97653	up	0.99814
XLOC_002013	3.01671	up	Ciclev10023557m	3.92841	up	0.998593
XLOC_002013	3.01671	up	Ciclev10024783m	2.9639	up	0.998203
XLOC_002048	8.10847	up	Ciclev10000037m	3.57713	up	0.999689
XLOC_002048	8.10847	up	Ciclev10000816m	4.19177	up	0.998252
XLOC_002048	8.10847	up	Ciclev10001687m	6.23886	up	0.998762
XLOC_002048	8.10847	up	Ciclev10003092m	3.36631	up	0.998871
XLOC_002048	8.10847	up	Ciclev10003680m	2.12032	up	0.998226
XLOC_002048	8.10847	up	Ciclev10004155m	3.42485	up	0.999024
XLOC_002048	8.10847	up	Ciclev10005111m	3.1794	up	0.999301
XLOC_002048	8.10847	up	Ciclev10006056m	3.49886	up	0.998443
XLOC_002048	8.10847	up	Ciclev10007467m	3.82637	up	0.999113
XLOC_002048	8.10847	up	Ciclev10007510m	3.78145	up	0.99966
XLOC_002048	8.10847	up	Ciclev10007588m	4.12941	up	0.999652
XLOC_002048	8.10847	up	Ciclev10007618m	3.83251	up	0.998615
XLOC_002048	8.10847	up	Ciclev10009291m	5.70501	up	0.998539
XLOC_002048	8.10847	up	Ciclev10009431m	3.28613	up	0.99839
XLOC_002048	8.10847	up	Ciclev10010911m	2.74366	up	0.998455
XLOC_002048	8.10847	up	Ciclev10010994m	3.52291	up	0.999421
XLOC_002048	8.10847	up	Ciclev10011081m	3.99136	up	0.999696
XLOC_002048	8.10847	up	Ciclev10011549m	3.38706	up	0.998547
XLOC_002048	8.10847	up	Ciclev10014232m	4.91127	up	0.999429
XLOC_002048	8.10847	up	Ciclev10014269m	2.05499	up	0.998386
XLOC_002048	8.10847	up	Ciclev10014378m	2.61675	up	0.998742
XLOC_002048	8.10847	up	Ciclev10014501m	2.83874	up	0.998142
XLOC_002048	8.10847	up	Ciclev10015086m	3.35734	up	0.999156
XLOC_002048	8.10847	up	Ciclev10015514m	3.51468	up	0.999518
XLOC_002048	8.10847	up	Ciclev10016486m	3.27211	up	0.998104
XLOC_002048	8.10847	up	Ciclev10017750m	4.10717	up	0.999418
XLOC_002048	8.10847	up	Ciclev10018413m	4.3469	up	0.999081
XLOC_002048	8.10847	up	Ciclev10018793m	3.88597	up	0.999432
XLOC_002048	8.10847	up	Ciclev10019317m	3.60615	up	0.998788
XLOC_002048	8.10847	up	Ciclev10019367m	3.11186	up	0.998987
XLOC_002048	8.10847	up	Ciclev10019629m	3.8984	up	0.999319
XLOC_002048	8.10847	up	Ciclev10020979m	2.9665	up	0.99875
XLOC_002048	8.10847	up	Ciclev10021329m	3.42384	up	0.998115
XLOC_002048	8.10847	up	Ciclev10021984m	3.64838	up	0.998487
XLOC_002048	8.10847	up	Ciclev10023391m	2.14204	up	0.998128
XLOC_002048	8.10847	up	Ciclev10024109m	6.14209	up	0.999467
XLOC_002048	8.10847	up	Ciclev10024956m	5.22945	up	0.999564
XLOC_002048	8.10847	up	Ciclev10026439m	4.21142	up	0.998291
XLOC_002048	8.10847	up	Ciclev10026742m	5.45345	up	0.998077
XLOC_002048	8.10847	up	Ciclev10029371m	2.08243	up	0.998926
XLOC_002048	8.10847	up	Ciclev10029863m	3.72754	up	0.9981
XLOC_002048	8.10847	up	Ciclev10031523m	3.80565	up	0.998412
XLOC_002052	3.91916	up	Ciclev10004126m	3.00485	up	0.999288
XLOC_002052	3.91916	up	Ciclev10011313m	2.61284	up	0.99857
XLOC_002052	3.91916	up	Ciclev10011642m	4.03879	up	0.998158
XLOC_002052	3.91916	up	Ciclev10013403m	2.08548	up	0.998414
XLOC_002052	3.91916	up	Ciclev10014501m	2.83874	up	0.99821
XLOC_002052	3.91916	up	Ciclev10014837m	3.4812	up	0.998168
XLOC_002052	3.91916	up	Ciclev10027242m	3.64436	up	0.999497
XLOC_002224	2.64157	up	Ciclev10000337m	2.37257	up	0.998821
XLOC_002224	2.64157	up	Ciclev10004612m	2.14553	up	0.999543
XLOC_002224	2.64157	up	Ciclev10005787m	2.36112	up	0.998151
XLOC_002224	2.64157	up	Ciclev10014993m	2.74054	up	0.99865
XLOC_002224	2.64157	up	Ciclev10019371m	2.32804	up	0.998156
XLOC_002224	2.64157	up	Ciclev10019472m	3.99886	up	0.998082
XLOC_002224	2.64157	up	Ciclev10024783m	2.9639	up	0.998537
XLOC_002224	2.64157	up	Ciclev10026743m	2.34297	up	0.998787
XLOC_002224	2.64157	up	Ciclev10033268m	2.90335	up	0.998363
XLOC_002835	3.45609	up	Ciclev10017614m	5.94011	up	0.999291
XLOC_002884	5.47852	up	Ciclev10003671m	2.33794	up	0.998384
XLOC_002969	4.21805	up	Ciclev10000761m	2.38968	up	0.999469
XLOC_002969	4.21805	up	Ciclev10002464m	3.66463	up	0.998694
XLOC_002969	4.21805	up	Ciclev10003255m	4.17163	up	0.998097
XLOC_002969	4.21805	up	Ciclev10006211m	5.79776	up	0.998262
XLOC_002969	4.21805	up	Ciclev10008809m	2.60953	up	0.998836
XLOC_002969	4.21805	up	Ciclev10016145m	4.60128	up	0.999396
XLOC_002969	4.21805	up	Ciclev10020101m	3.3529	up	0.998388
XLOC_002969	4.21805	up	Ciclev10021130m	3.84992	up	0.998002
XLOC_002969	4.21805	up	Ciclev10032900m	3.99061	up	0.998053
XLOC_003019	3.55589	up	Ciclev10001854m	4.77014	up	0.999883
XLOC_003019	3.55589	up	Ciclev10001968m	3.94756	up	0.998283
XLOC_003019	3.55589	up	Ciclev10003343m	2.55434	up	0.998232
XLOC_003019	3.55589	up	Ciclev10003381m	3.08517	up	0.99838
XLOC_003019	3.55589	up	Ciclev10006674m	4.51785	up	0.998331
XLOC_003019	3.55589	up	Ciclev10016971m	2.88848	up	0.998089
XLOC_003019	3.55589	up	Ciclev10019477m	2.94645	up	0.999052
XLOC_003019	3.55589	up	Ciclev10025206m	2.8482	up	0.99885
XLOC_003019	3.55589	up	Ciclev10026991m	3.19006	up	0.999069
XLOC_003019	3.55589	up	Ciclev10028140m	4.27709	up	0.99919
XLOC_003019	3.55589	up	Ciclev10028941m	5.19448	up	0.998754
XLOC_003019	3.55589	up	Ciclev10031223m	2.03048	up	0.998264
XLOC_003133	3.73945	up	Ciclev10004993m	2.45164	up	0.999162
XLOC_003133	3.73945	up	Ciclev10005491m	3.61243	up	0.99877
XLOC_003133	3.73945	up	Ciclev10006633m	3.91202	up	0.99832
XLOC_003133	3.73945	up	Ciclev10007370m	3.57649	up	0.998317
XLOC_003133	3.73945	up	Ciclev10009118m	5.366	up	0.999833
XLOC_003133	3.73945	up	Ciclev10009119m	5.50357	up	0.99921
XLOC_003133	3.73945	up	Ciclev10009493m	4.04878	up	0.998541
XLOC_003133	3.73945	up	Ciclev10009529m	2.07795	up	0.998245
XLOC_003133	3.73945	up	Ciclev10010223m	2.53017	up	0.99888
XLOC_003133	3.73945	up	Ciclev10013026m	3.56748	up	0.999001
XLOC_003133	3.73945	up	Ciclev10014861m	2.18226	up	0.998136
XLOC_003133	3.73945	up	Ciclev10014862m	2.44223	up	0.998832
XLOC_003133	3.73945	up	Ciclev10019788m	5.0659	up	0.998116
XLOC_003133	3.73945	up	Ciclev10026223m	4.84691	up	0.998097
XLOC_003133	3.73945	up	Ciclev10026643m	5.02064	up	0.998933
XLOC_003133	3.73945	up	Ciclev10027238m	2.08243	up	0.998503
XLOC_003142	4.21718	up	Ciclev10002054m	6.60293	up	0.999374
XLOC_003142	4.21718	up	Ciclev10004995m	2.88313	up	0.998537
XLOC_003142	4.21718	up	Ciclev10005491m	3.61243	up	0.99834
XLOC_003142	4.21718	up	Ciclev10007370m	3.57649	up	0.999238
XLOC_003142	4.21718	up	Ciclev10009118m	5.366	up	0.99867
XLOC_003142	4.21718	up	Ciclev10009119m	5.50357	up	0.998598
XLOC_003142	4.21718	up	Ciclev10009529m	2.07795	up	0.998974
XLOC_003142	4.21718	up	Ciclev10014862m	2.44223	up	0.998291
XLOC_003142	4.21718	up	Ciclev10017773m	2.63739	up	0.999284
XLOC_003142	4.21718	up	Ciclev10019788m	5.0659	up	0.999236
XLOC_003172	5.78115	up	Ciclev10000098m	4.07512	up	0.998207
XLOC_003172	5.78115	up	Ciclev10000393m	3.10417	up	0.999689
XLOC_003172	5.78115	up	Ciclev10005102m	3.63972	up	0.999109
XLOC_003172	5.78115	up	Ciclev10005912m	4.44602	up	0.998899
XLOC_003172	5.78115	up	Ciclev10005988m	5.63748	up	0.999765
XLOC_003172	5.78115	up	Ciclev10007445m	2.7159	up	0.998081
XLOC_003172	5.78115	up	Ciclev10007853m	2.28991	up	0.998947
XLOC_003172	5.78115	up	Ciclev10008125m	3.78689	up	0.999922
XLOC_003172	5.78115	up	Ciclev10009178m	2.58771	up	0.999216
XLOC_003172	5.78115	up	Ciclev10012857m	3.55114	up	0.998322
XLOC_003172	5.78115	up	Ciclev10015096m	2.90259	up	0.998276
XLOC_003172	5.78115	up	Ciclev10015185m	3.18719	up	0.998516
XLOC_003172	5.78115	up	Ciclev10015536m	2.00274	up	0.998092
XLOC_003172	5.78115	up	Ciclev10015793m	4.51244	up	0.999268
XLOC_003172	5.78115	up	Ciclev10016765m	6.1984	up	0.999359
XLOC_003172	5.78115	up	Ciclev10018906m	2.67453	up	0.998717
XLOC_003172	5.78115	up	Ciclev10022100m	3.62141	up	0.998177
XLOC_003172	5.78115	up	Ciclev10022299m	3.88864	up	0.99831
XLOC_003172	5.78115	up	Ciclev10023285m	3.14257	up	0.99817
XLOC_003172	5.78115	up	Ciclev10024825m	4.42753	up	0.998278
XLOC_003172	5.78115	up	Ciclev10026099m	4.86325	up	0.999884
XLOC_003172	5.78115	up	Ciclev10026573m	3.56755	up	0.998061
XLOC_003172	5.78115	up	Ciclev10026684m	4.37295	up	0.999476
XLOC_003172	5.78115	up	Ciclev10027333m	4.45485	up	0.998495
XLOC_003172	5.78115	up	Ciclev10028239m	5.69641	up	0.998991
XLOC_003172	5.78115	up	Ciclev10028968m	3.59737	up	0.999838
XLOC_003172	5.78115	up	Ciclev10029139m	2.20747	up	0.99855
XLOC_003172	5.78115	up	Ciclev10029367m	3.33642	up	0.999129
XLOC_003172	5.78115	up	Ciclev10030322m	5.30272	up	0.998329
XLOC_003172	5.78115	up	Ciclev10033825m	4.75299	up	0.999022
XLOC_003999	8.30278	up	Ciclev10000035m	3.49014	up	0.998585
XLOC_003999	8.30278	up	Ciclev10000302m	2.24093	up	0.998727
XLOC_003999	8.30278	up	Ciclev10001416m	4.55761	up	0.999459
XLOC_003999	8.30278	up	Ciclev10002237m	3.52003	up	0.998498
XLOC_003999	8.30278	up	Ciclev10004866m	3.85103	up	0.998657
XLOC_003999	8.30278	up	Ciclev10010426m	5.66985	up	0.998069
XLOC_003999	8.30278	up	Ciclev10010603m	3.67344	up	0.999482
XLOC_003999	8.30278	up	Ciclev10011040m	2.8036	up	0.998161
XLOC_003999	8.30278	up	Ciclev10011383m	3.17212	up	0.999322
XLOC_003999	8.30278	up	Ciclev10011683m	4.92108	up	0.998153
XLOC_003999	8.30278	up	Ciclev10013564m	3.70713	up	0.999242
XLOC_003999	8.30278	up	Ciclev10014330m	2.318	up	0.999595
XLOC_003999	8.30278	up	Ciclev10015924m	4.45184	up	0.998982
XLOC_003999	8.30278	up	Ciclev10017624m	3.42403	up	0.99924
XLOC_003999	8.30278	up	Ciclev10018633m	4.09892	up	0.999344
XLOC_003999	8.30278	up	Ciclev10019274m	3.51793	up	0.998344
XLOC_003999	8.30278	up	Ciclev10019548m	2.85357	up	0.999456
XLOC_003999	8.30278	up	Ciclev10021524m	3.49639	up	0.999344
XLOC_003999	8.30278	up	Ciclev10022925m	4.65245	up	0.998044
XLOC_003999	8.30278	up	Ciclev10025326m	4.64375	up	0.998589
XLOC_003999	8.30278	up	Ciclev10026602m	7.32826	up	0.999858
XLOC_003999	8.30278	up	Ciclev10028003m	4.09326	up	0.999138
XLOC_003999	8.30278	up	Ciclev10031030m	4.79005	up	0.999559
XLOC_003999	8.30278	up	Ciclev10031591m	2.49703	up	0.998701
XLOC_003999	8.30278	up	Ciclev10031966m	7.32792	up	0.99907
XLOC_003999	8.30278	up	Ciclev10032585m	3.50843	up	0.998789
XLOC_003999	8.30278	up	Ciclev10033074m	4.40451	up	0.999293
XLOC_004717	3.71466	up	Ciclev10002054m	6.60293	up	0.998205
XLOC_004717	3.71466	up	Ciclev10007732m	6.42862	up	0.99864
XLOC_004879	5.23891	up	Ciclev10000761m	2.38968	up	0.999417
XLOC_004879	5.23891	up	Ciclev10006212m	5.7704	up	0.998731
XLOC_004879	5.23891	up	Ciclev10021130m	3.84992	up	0.998348
XLOC_004879	5.23891	up	Ciclev10031321m	4.01235	up	0.999888
XLOC_005629	5.02715	up	Ciclev10001854m	4.77014	up	0.998577
XLOC_005629	5.02715	up	Ciclev10003381m	3.08517	up	0.999036
XLOC_005629	5.02715	up	Ciclev10004519m	2.74919	up	0.999164
XLOC_005629	5.02715	up	Ciclev10006151m	2.1005	up	0.99914
XLOC_005629	5.02715	up	Ciclev10006674m	4.51785	up	0.999651
XLOC_005629	5.02715	up	Ciclev10015790m	2.88656	up	0.999833
XLOC_005629	5.02715	up	Ciclev10019477m	2.94645	up	0.998815
XLOC_005629	5.02715	up	Ciclev10019991m	3.03914	up	0.998205
XLOC_005629	5.02715	up	Ciclev10022921m	4.55252	up	0.999096
XLOC_005629	5.02715	up	Ciclev10023846m	6.13506	up	0.998424
XLOC_005629	5.02715	up	Ciclev10025967m	3.88695	up	0.99918
XLOC_005629	5.02715	up	Ciclev10026991m	3.19006	up	0.998704
XLOC_005629	5.02715	up	Ciclev10028140m	4.27709	up	0.998867
XLOC_005629	5.02715	up	Ciclev10028941m	5.19448	up	0.998005
XLOC_005634	5.96375	up	Ciclev10011358m	2.89187	up	0.998302
XLOC_005634	5.96375	up	Ciclev10018008m	3.7109	up	0.998937
XLOC_005645	2.60745	up	Ciclev10001854m	4.77014	up	0.999292
XLOC_005645	2.60745	up	Ciclev10001968m	3.94756	up	0.998155
XLOC_005645	2.60745	up	Ciclev10003343m	2.55434	up	0.998025
XLOC_005645	2.60745	up	Ciclev10004519m	2.74919	up	0.998698
XLOC_005645	2.60745	up	Ciclev10006674m	4.51785	up	0.99953
XLOC_005645	2.60745	up	Ciclev10015790m	2.88656	up	0.998453
XLOC_005645	2.60745	up	Ciclev10017839m	3.30186	up	0.998544
XLOC_005645	2.60745	up	Ciclev10022111m	7.19077	up	0.998276
XLOC_005645	2.60745	up	Ciclev10022921m	4.55252	up	0.99871
XLOC_005645	2.60745	up	Ciclev10023644m	8.20982	up	0.998242
XLOC_005645	2.60745	up	Ciclev10023846m	6.13506	up	0.999184
XLOC_005645	2.60745	up	Ciclev10025206m	2.8482	up	0.998771
XLOC_005645	2.60745	up	Ciclev10026991m	3.19006	up	0.999777
XLOC_005645	2.60745	up	Ciclev10028140m	4.27709	up	0.998911
XLOC_005645	2.60745	up	Ciclev10028941m	5.19448	up	0.998514
XLOC_005799	5.48357	up	Ciclev10003695m	3.86571	up	0.999063
XLOC_005799	5.48357	up	Ciclev10012626m	3.93925	up	0.998364
XLOC_005799	5.48357	up	Ciclev10016802m	3.71567	up	0.999353
XLOC_005799	5.48357	up	Ciclev10024205m	2.354	up	0.99831
XLOC_005800	2.91951	up	Ciclev10013559m	3.60832	up	0.999776
XLOC_005800	2.91951	up	Ciclev10014584m	3.52997	up	0.998244
XLOC_005800	2.91951	up	Ciclev10027763m	3.72855	up	0.998456
XLOC_005802	2.69696	up	Ciclev10002708m	2.41174	up	0.998162
XLOC_005802	2.69696	up	Ciclev10017022m	2.03092	up	0.998115
XLOC_005802	2.69696	up	Ciclev10022798m	2.86833	up	0.998001
XLOC_005802	2.69696	up	Ciclev10031591m	2.49703	up	0.998267
XLOC_006216	3.29345	up	Ciclev10004519m	2.74919	up	0.99947
XLOC_006216	3.29345	up	Ciclev10006151m	2.1005	up	0.998138
XLOC_006216	3.29345	up	Ciclev10006674m	4.51785	up	0.998238
XLOC_006216	3.29345	up	Ciclev10014993m	2.74054	up	0.998944
XLOC_006216	3.29345	up	Ciclev10015790m	2.88656	up	0.998821
XLOC_006216	3.29345	up	Ciclev10019991m	3.03914	up	0.998096
XLOC_006216	3.29345	up	Ciclev10022921m	4.55252	up	0.998846
XLOC_006216	3.29345	up	Ciclev10026991m	3.19006	up	0.998131
XLOC_006216	3.29345	up	Ciclev10029834m	2.26801	up	0.99805
XLOC_006216	3.29345	up	Ciclev10033268m	2.90335	up	0.998113
XLOC_006286	4.4531	up	Ciclev10011584m	4.38234	up	0.998484
XLOC_006286	4.4531	up	Ciclev10024205m	2.354	up	0.998571
XLOC_006286	4.4531	up	Ciclev10025451m	2.66355	up	0.999382
XLOC_006621	7.25547	up	Ciclev10009909m	4.01502	up	0.99918
XLOC_006621	7.25547	up	Ciclev10011384m	4.36532	up	0.999098
XLOC_006621	7.25547	up	Ciclev10015533m	3.7603	up	0.999526
XLOC_006621	7.25547	up	Ciclev10018997m	2.78569	up	0.998709
XLOC_006621	7.25547	up	Ciclev10019672m	3.48646	up	0.99937
XLOC_006621	7.25547	up	Ciclev10020691m	2.47357	up	0.99848
XLOC_006621	7.25547	up	Ciclev10022412m	6.57364	up	0.998418
XLOC_006621	7.25547	up	Ciclev10025863m	6.4655	up	0.999208
XLOC_006621	7.25547	up	Ciclev10028183m	3.43726	up	0.998521
XLOC_006621	7.25547	up	Ciclev10031654m	3.47903	up	0.998574
XLOC_006888	3.05618	up	Ciclev10004202m	2.65939	up	0.998122
XLOC_006888	3.05618	up	Ciclev10006032m	4.62502	up	0.999555
XLOC_006888	3.05618	up	Ciclev10006602m	3.22831	up	0.998307
XLOC_006888	3.05618	up	Ciclev10007245m	3.03821	up	0.999641
XLOC_006888	3.05618	up	Ciclev10011468m	3.98712	up	0.999574
XLOC_006888	3.05618	up	Ciclev10011828m	4.80041	up	0.998701
XLOC_006888	3.05618	up	Ciclev10012379m	4.58129	up	0.998172
XLOC_006888	3.05618	up	Ciclev10014787m	5.08845	up	0.999538
XLOC_006888	3.05618	up	Ciclev10017839m	3.30186	up	0.998326
XLOC_006888	3.05618	up	Ciclev10020247m	3.49088	up	0.999122
XLOC_006888	3.05618	up	Ciclev10021075m	2.07609	up	0.998786
XLOC_006888	3.05618	up	Ciclev10022789m	3.4873	up	0.999479
XLOC_006888	3.05618	up	Ciclev10023418m	2.20264	up	0.998208
XLOC_006888	3.05618	up	Ciclev10026128m	2.05372	up	0.998509
XLOC_006888	3.05618	up	Ciclev10026763m	6.48855	up	0.999092
XLOC_007083	8.21836	up	Ciclev10001807m	2.27961	up	0.999134
XLOC_007083	8.21836	up	Ciclev10003530m	4.34931	up	0.999308
XLOC_007083	8.21836	up	Ciclev10005102m	3.63972	up	0.999699
XLOC_007083	8.21836	up	Ciclev10005988m	5.63748	up	0.998492
XLOC_007083	8.21836	up	Ciclev10006912m	3.99106	up	0.999688
XLOC_007083	8.21836	up	Ciclev10008125m	3.78689	up	0.998848
XLOC_007083	8.21836	up	Ciclev10011147m	4.53679	up	0.998249
XLOC_007083	8.21836	up	Ciclev10011996m	2.74777	up	0.998947
XLOC_007083	8.21836	up	Ciclev10012857m	3.55114	up	0.998509
XLOC_007083	8.21836	up	Ciclev10015185m	3.18719	up	0.999704
XLOC_007083	8.21836	up	Ciclev10018228m	3.95419	up	0.998332
XLOC_007083	8.21836	up	Ciclev10020631m	3.8758	up	0.998904
XLOC_007083	8.21836	up	Ciclev10022100m	3.62141	up	0.998301
XLOC_007083	8.21836	up	Ciclev10022299m	3.88864	up	0.999175
XLOC_007083	8.21836	up	Ciclev10023297m	4.99046	up	0.998086
XLOC_007083	8.21836	up	Ciclev10025286m	2.39603	up	0.999093
XLOC_007083	8.21836	up	Ciclev10026099m	4.86325	up	0.998073
XLOC_007083	8.21836	up	Ciclev10029367m	3.33642	up	0.998396
XLOC_007083	8.21836	up	Ciclev10030322m	5.30272	up	0.999012
XLOC_007083	8.21836	up	Ciclev10031048m	2.80395	up	0.998115
XLOC_007364	5.45498	up	Ciclev10029536m	3.15129	up	0.99873
XLOC_007744	8.01971	up	Ciclev10017614m	5.94011	up	0.99813
XLOC_007744	8.01971	up	Ciclev10031592m	4.48288	up	0.998525
XLOC_007793	3.31492	up	Ciclev10005530m	3.34151	up	0.998398
XLOC_007793	3.31492	up	Ciclev10010426m	5.66985	up	0.998482
XLOC_007793	3.31492	up	Ciclev10011584m	4.38234	up	0.99908
XLOC_007793	3.31492	up	Ciclev10012652m	2.43523	up	0.999354
XLOC_007793	3.31492	up	Ciclev10017392m	2.1744	up	0.999005
XLOC_007793	3.31492	up	Ciclev10018903m	3.00169	up	0.999092
XLOC_007793	3.31492	up	Ciclev10021095m	4.59967	up	0.99937
XLOC_007793	3.31492	up	Ciclev10021701m	2.8003	up	0.998754
XLOC_007793	3.31492	up	Ciclev10022275m	4.17133	up	0.999375
XLOC_007793	3.31492	up	Ciclev10024205m	2.354	up	0.99879
XLOC_007793	3.31492	up	Ciclev10026703m	3.34361	up	0.998045
XLOC_007793	3.31492	up	Ciclev10027044m	3.42278	up	0.998116
XLOC_007793	3.31492	up	Ciclev10033117m	2.45955	up	0.998995
XLOC_007995	7.68925	up	Ciclev10033098m	5.14197	up	0.99954
XLOC_008150	5.84111	up	Ciclev10003695m	3.86571	up	0.998239
XLOC_008150	5.84111	up	Ciclev10016802m	3.71567	up	0.998164
XLOC_008150	5.84111	up	Ciclev10017068m	3.38073	up	0.999368
XLOC_008150	5.84111	up	Ciclev10023958m	5.46488	up	0.998429
XLOC_008929	4.00809	up	Ciclev10000510m	2.21506	up	0.998398
XLOC_008929	4.00809	up	Ciclev10002988m	3.1396	up	0.998008
XLOC_008929	4.00809	up	Ciclev10005833m	3.30234	up	0.998181
XLOC_008929	4.00809	up	Ciclev10007483m	2.1627	up	0.998659
XLOC_008929	4.00809	up	Ciclev10008810m	3.06282	up	0.998136
XLOC_008929	4.00809	up	Ciclev10009072m	2.12426	up	0.998812
XLOC_008929	4.00809	up	Ciclev10009990m	5.86414	up	0.999029
XLOC_008929	4.00809	up	Ciclev10010427m	4.69725	up	0.999861
XLOC_008929	4.00809	up	Ciclev10011115m	2.28079	up	0.99827
XLOC_008929	4.00809	up	Ciclev10012388m	2.34844	up	0.999287
XLOC_008929	4.00809	up	Ciclev10015066m	2.95686	up	0.998032
XLOC_008929	4.00809	up	Ciclev10019279m	3.00643	up	0.999277
XLOC_008929	4.00809	up	Ciclev10019426m	6.88421	up	0.999132
XLOC_008929	4.00809	up	Ciclev10020574m	2.33637	up	0.998534
XLOC_008929	4.00809	up	Ciclev10021897m	5.42962	up	0.999248
XLOC_009046	6.58836	up	Ciclev10000940m	2.63772	up	0.999491
XLOC_009046	6.58836	up	Ciclev10023937m	3.93339	up	0.999604
XLOC_009386	2.83516	up	Ciclev10020963m	2.14797	up	0.998909
XLOC_009386	2.83516	up	Ciclev10026128m	2.05372	up	0.99827
XLOC_009386	2.83516	up	Ciclev10026181m	3.36684	up	0.999557
XLOC_009916	3.57389	up	Ciclev10007435m	3.4906	up	0.998886
XLOC_009916	3.57389	up	Ciclev10011324m	5.14094	up	0.99918
XLOC_009917	3.31798	up	Ciclev10017614m	5.94011	up	0.998984
XLOC_010077	4.92807	up	Ciclev10001266m	5.25036	up	0.999099
XLOC_010077	4.92807	up	Ciclev10002239m	4.12505	up	0.998274
XLOC_010077	4.92807	up	Ciclev10003213m	2.71399	up	0.998536
XLOC_010077	4.92807	up	Ciclev10014993m	2.74054	up	0.998585
XLOC_010077	4.92807	up	Ciclev10021349m	3.45286	up	0.998545
XLOC_010479	6.90924	up	Ciclev10001130m	2.00274	up	0.998044
XLOC_010479	6.90924	up	Ciclev10004993m	2.45164	up	0.9981
XLOC_010479	6.90924	up	Ciclev10005617m	2.72633	up	0.999436
XLOC_010479	6.90924	up	Ciclev10006106m	2.36833	up	0.999215
XLOC_010479	6.90924	up	Ciclev10009493m	4.04878	up	0.998742
XLOC_010479	6.90924	up	Ciclev10014457m	4.03794	up	0.99886
XLOC_010479	6.90924	up	Ciclev10015056m	2.34207	up	0.999433
XLOC_010479	6.90924	up	Ciclev10015779m	4.13415	up	0.998738
XLOC_010479	6.90924	up	Ciclev10016043m	4.50117	up	0.998012
XLOC_010479	6.90924	up	Ciclev10017299m	3.74364	up	0.998242
XLOC_010479	6.90924	up	Ciclev10019935m	4.12356	up	0.998481
XLOC_010479	6.90924	up	Ciclev10021747m	2.54139	up	0.998887
XLOC_010479	6.90924	up	Ciclev10024067m	2.44948	up	0.998527
XLOC_010479	6.90924	up	Ciclev10024416m	4.03777	up	0.998282
XLOC_010479	6.90924	up	Ciclev10026223m	4.84691	up	0.999041
XLOC_010479	6.90924	up	Ciclev10026643m	5.02064	up	0.998508
XLOC_011386	3.21758	up	Ciclev10000554m	2.09881	up	0.998421
XLOC_011386	3.21758	up	Ciclev10001082m	3.18936	up	0.998655
XLOC_011386	3.21758	up	Ciclev10002509m	3.69792	up	0.998303
XLOC_011386	3.21758	up	Ciclev10002994m	3.93139	up	0.998795
XLOC_011386	3.21758	up	Ciclev10006362m	3.99043	up	0.998263
XLOC_011386	3.21758	up	Ciclev10006604m	2.83605	up	0.99921
XLOC_011386	3.21758	up	Ciclev10007369m	4.18188	up	0.998149
XLOC_011386	3.21758	up	Ciclev10008144m	2.84498	up	0.998727
XLOC_011386	3.21758	up	Ciclev10009092m	3.27218	up	0.998036
XLOC_011386	3.21758	up	Ciclev10009498m	3.59225	up	0.999298
XLOC_011386	3.21758	up	Ciclev10009649m	4.29788	up	0.998842
XLOC_011386	3.21758	up	Ciclev10010153m	2.30119	up	0.998345
XLOC_011386	3.21758	up	Ciclev10010591m	2.44143	up	0.998618
XLOC_011386	3.21758	up	Ciclev10011709m	4.87682	up	0.998294
XLOC_011386	3.21758	up	Ciclev10012202m	3.13846	up	0.998751
XLOC_011386	3.21758	up	Ciclev10012281m	2.30524	up	0.999703
XLOC_011386	3.21758	up	Ciclev10014034m	3.09242	up	0.99826
XLOC_011386	3.21758	up	Ciclev10014058m	2.0967	up	0.998183
XLOC_011386	3.21758	up	Ciclev10014313m	3.50754	up	0.998103
XLOC_011386	3.21758	up	Ciclev10014561m	2.37368	up	0.998157
XLOC_011386	3.21758	up	Ciclev10018348m	3.78552	up	0.998017
XLOC_011386	3.21758	up	Ciclev10018574m	4.24925	up	0.998457
XLOC_011386	3.21758	up	Ciclev10018724m	3.67567	up	0.998233
XLOC_011386	3.21758	up	Ciclev10021157m	2.46685	up	0.998659
XLOC_011386	3.21758	up	Ciclev10024755m	3.51115	up	0.999267
XLOC_011386	3.21758	up	Ciclev10025357m	4.32506	up	0.998703
XLOC_011386	3.21758	up	Ciclev10027574m	3.50857	up	0.998264
XLOC_011386	3.21758	up	Ciclev10027752m	2.36914	up	0.998301
XLOC_011386	3.21758	up	Ciclev10027769m	3.61034	up	0.998436
XLOC_011386	3.21758	up	Ciclev10028436m	2.99876	up	0.998314
XLOC_011386	3.21758	up	Ciclev10032088m	3.6874	up	0.998743
XLOC_011386	3.21758	up	Ciclev10033741m	2.12853	up	0.998139
XLOC_011517	2.90438	up	Ciclev10001450m	2.73958	up	0.998554
XLOC_012209	3.38443	up	Ciclev10002610m	2.88113	up	0.999428
XLOC_012209	3.38443	up	Ciclev10002708m	2.41174	up	0.999502
XLOC_012209	3.38443	up	Ciclev10009037m	2.72825	up	0.999301
XLOC_012209	3.38443	up	Ciclev10009298m	3.09109	up	0.998764
XLOC_012209	3.38443	up	Ciclev10010792m	2.51382	up	0.998434
XLOC_012209	3.38443	up	Ciclev10028428m	2.55896	up	0.998932
XLOC_012466	7.91043	up	Ciclev10001266m	5.25036	up	0.998341
XLOC_012466	7.91043	up	Ciclev10001854m	4.77014	up	0.99833
XLOC_012466	7.91043	up	Ciclev10003381m	3.08517	up	0.999535
XLOC_012466	7.91043	up	Ciclev10004519m	2.74919	up	0.999403
XLOC_012466	7.91043	up	Ciclev10006151m	2.1005	up	0.998816
XLOC_012466	7.91043	up	Ciclev10006674m	4.51785	up	0.998979
XLOC_012466	7.91043	up	Ciclev10008009m	3.48644	up	0.998675
XLOC_012466	7.91043	up	Ciclev10014993m	2.74054	up	0.998993
XLOC_012466	7.91043	up	Ciclev10015790m	2.88656	up	0.999287
XLOC_012466	7.91043	up	Ciclev10019477m	2.94645	up	0.999254
XLOC_012466	7.91043	up	Ciclev10019991m	3.03914	up	0.999265
XLOC_012466	7.91043	up	Ciclev10022921m	4.55252	up	0.998625
XLOC_012466	7.91043	up	Ciclev10025967m	3.88695	up	0.999209
XLOC_012466	7.91043	up	Ciclev10026991m	3.19006	up	0.998356
XLOC_012466	7.91043	up	Ciclev10028140m	4.27709	up	0.999215
XLOC_012641	2.62824	up	Ciclev10002239m	4.12505	up	0.999069
XLOC_012641	2.62824	up	Ciclev10002464m	3.66463	up	0.998824
XLOC_012641	2.62824	up	Ciclev10003255m	4.17163	up	0.998474
XLOC_012641	2.62824	up	Ciclev10005181m	4.81057	up	0.998548
XLOC_012641	2.62824	up	Ciclev10006211m	5.79776	up	0.99924
XLOC_012641	2.62824	up	Ciclev10006212m	5.7704	up	0.998408
XLOC_012641	2.62824	up	Ciclev10007122m	2.78981	up	0.999775
XLOC_012641	2.62824	up	Ciclev10021130m	3.84992	up	0.999221
XLOC_012641	2.62824	up	Ciclev10021349m	3.45286	up	0.998223
XLOC_012641	2.62824	up	Ciclev10022439m	3.83173	up	0.998151
XLOC_012641	2.62824	up	Ciclev10023025m	4.72673	up	0.998321
XLOC_012641	2.62824	up	Ciclev10026114m	3.09679	up	0.999238
XLOC_012641	2.62824	up	Ciclev10026695m	5.91325	up	0.99978
XLOC_012641	2.62824	up	Ciclev10030573m	2.65814	up	0.998813
XLOC_014208	6.63787	up	Ciclev10017068m	3.38073	up	0.998012
XLOC_014208	6.63787	up	Ciclev10023958m	5.46488	up	0.99958
XLOC_014208	6.63787	up	Ciclev10024568m	3.77868	up	0.999465
XLOC_014258	4.52999	up	Ciclev10001106m	3.69111	up	0.999223
XLOC_014258	4.52999	up	Ciclev10012847m	3.31741	up	0.999326
XLOC_014258	4.52999	up	Ciclev10012938m	5.64308	up	0.998614
XLOC_014258	4.52999	up	Ciclev10019477m	2.94645	up	0.998496
XLOC_014258	4.52999	up	Ciclev10020101m	3.3529	up	0.998609
XLOC_014258	4.52999	up	Ciclev10032833m	4.92507	up	0.99934
XLOC_014258	4.52999	up	Ciclev10032900m	3.99061	up	0.999001
XLOC_014494	5.44027	up	Ciclev10001416m	4.55761	up	0.998363
XLOC_014494	5.44027	up	Ciclev10005530m	3.34151	up	0.998848
XLOC_014494	5.44027	up	Ciclev10010426m	5.66985	up	0.999567
XLOC_014494	5.44027	up	Ciclev10011584m	4.38234	up	0.998469
XLOC_014494	5.44027	up	Ciclev10012265m	3.27777	up	0.998038
XLOC_014494	5.44027	up	Ciclev10012652m	2.43523	up	0.998865
XLOC_014494	5.44027	up	Ciclev10013564m	3.70713	up	0.998431
XLOC_014494	5.44027	up	Ciclev10017392m	2.1744	up	0.998641
XLOC_014494	5.44027	up	Ciclev10018903m	3.00169	up	0.998737
XLOC_014494	5.44027	up	Ciclev10021095m	4.59967	up	0.999779
XLOC_014494	5.44027	up	Ciclev10021524m	3.49639	up	0.998156
XLOC_014494	5.44027	up	Ciclev10022275m	4.17133	up	0.99897
XLOC_014494	5.44027	up	Ciclev10024205m	2.354	up	0.998005
XLOC_014494	5.44027	up	Ciclev10026703m	3.34361	up	0.998308
XLOC_014494	5.44027	up	Ciclev10027044m	3.42278	up	0.998054
XLOC_014494	5.44027	up	Ciclev10031966m	7.32792	up	0.999033
XLOC_014494	5.44027	up	Ciclev10033117m	2.45955	up	0.998651
XLOC_014495	6.3177	up	Ciclev10008809m	2.60953	up	0.998524
XLOC_014495	6.3177	up	Ciclev10016145m	4.60128	up	0.999517
XLOC_014495	6.3177	up	Ciclev10031737m	3.56424	up	0.998944
XLOC_015359	-7.23045	down	Ciclev10015770m	-5.7702	down	0.998227
XLOC_015840	5.56023	up	Ciclev10015024m	3.09452	up	0.998017
XLOC_016061	6.08234	up	Ciclev10000035m	3.49014	up	0.999087
XLOC_016061	6.08234	up	Ciclev10000302m	2.24093	up	0.998918
XLOC_016061	6.08234	up	Ciclev10001416m	4.55761	up	0.998017
XLOC_016061	6.08234	up	Ciclev10002237m	3.52003	up	0.998393
XLOC_016061	6.08234	up	Ciclev10002882m	2.5518	up	0.99882
XLOC_016061	6.08234	up	Ciclev10008257m	2.26549	up	0.998001
XLOC_016061	6.08234	up	Ciclev10010426m	5.66985	up	0.998716
XLOC_016061	6.08234	up	Ciclev10010603m	3.67344	up	0.998256
XLOC_016061	6.08234	up	Ciclev10011010m	4.4112	up	0.999668
XLOC_016061	6.08234	up	Ciclev10011040m	2.8036	up	0.998651
XLOC_016061	6.08234	up	Ciclev10012747m	3.02055	up	0.998112
XLOC_016061	6.08234	up	Ciclev10015924m	4.45184	up	0.999107
XLOC_016061	6.08234	up	Ciclev10016989m	3.51486	up	0.999008
XLOC_016061	6.08234	up	Ciclev10020441m	2.46032	up	0.998973
XLOC_016061	6.08234	up	Ciclev10020975m	2.86904	up	0.999493
XLOC_016061	6.08234	up	Ciclev10021524m	3.49639	up	0.998858
XLOC_016061	6.08234	up	Ciclev10024886m	3.38407	up	0.998291
XLOC_016061	6.08234	up	Ciclev10025326m	4.64375	up	0.999809
XLOC_016061	6.08234	up	Ciclev10026602m	7.32826	up	0.998996
XLOC_016061	6.08234	up	Ciclev10028003m	4.09326	up	0.998731
XLOC_016061	6.08234	up	Ciclev10030465m	2.56029	up	0.999593
XLOC_016061	6.08234	up	Ciclev10031030m	4.79005	up	0.998446
XLOC_016061	6.08234	up	Ciclev10031966m	7.32792	up	0.999599
XLOC_016061	6.08234	up	Ciclev10032575m	5.70866	up	0.998645
XLOC_016194	4.78132	up	Ciclev10003695m	3.86571	up	0.998906
XLOC_016194	4.78132	up	Ciclev10014480m	2.42907	up	0.998113
XLOC_016345	4.23458	up	Ciclev10031737m	3.56424	up	0.999382
XLOC_016368	8.97303	up	Ciclev10000510m	2.21506	up	0.998109
XLOC_016368	8.97303	up	Ciclev10002141m	3.69777	up	0.999142
XLOC_016368	8.97303	up	Ciclev10005833m	3.30234	up	0.998553
XLOC_016368	8.97303	up	Ciclev10006457m	4.07	up	0.99853
XLOC_016368	8.97303	up	Ciclev10009072m	2.12426	up	0.99825
XLOC_016368	8.97303	up	Ciclev10010427m	4.69725	up	0.998664
XLOC_016368	8.97303	up	Ciclev10011115m	2.28079	up	0.998045
XLOC_016368	8.97303	up	Ciclev10012388m	2.34844	up	0.998398
XLOC_016368	8.97303	up	Ciclev10012590m	5.61986	up	0.998815
XLOC_016368	8.97303	up	Ciclev10018357m	2.96835	up	0.999195
XLOC_016368	8.97303	up	Ciclev10020574m	2.33637	up	0.998964
XLOC_016399	2.73753	up	Ciclev10000337m	2.37257	up	0.999459
XLOC_016399	2.73753	up	Ciclev10001266m	5.25036	up	0.999501
XLOC_016399	2.73753	up	Ciclev10002239m	4.12505	up	0.999324
XLOC_016399	2.73753	up	Ciclev10014808m	4.68273	up	0.999098
XLOC_016399	2.73753	up	Ciclev10014993m	2.74054	up	0.998722
XLOC_016399	2.73753	up	Ciclev10021349m	3.45286	up	0.998853
XLOC_016399	2.73753	up	Ciclev10022439m	3.83173	up	0.9985
XLOC_016399	2.73753	up	Ciclev10026114m	3.09679	up	0.999343
XLOC_016399	2.73753	up	Ciclev10032833m	4.92507	up	0.998726
XLOC_016709	3.17202	up	Ciclev10001968m	3.94756	up	0.998839
XLOC_016709	3.17202	up	Ciclev10005466m	2.44356	up	0.998134
XLOC_016709	3.17202	up	Ciclev10005522m	2.47662	up	0.998661
XLOC_016709	3.17202	up	Ciclev10005878m	2.38848	up	0.998829
XLOC_016709	3.17202	up	Ciclev10009119m	5.50357	up	0.999164
XLOC_016709	3.17202	up	Ciclev10018219m	3.13346	up	0.999742
XLOC_016709	3.17202	up	Ciclev10023644m	8.20982	up	0.998334
XLOC_016709	3.17202	up	Ciclev10024877m	2.04165	up	0.99917
XLOC_016709	3.17202	up	Ciclev10028922m	3.61705	up	0.998912
XLOC_016709	3.17202	up	Ciclev10029760m	2.13374	up	0.999119
XLOC_016867	7.4486	up	Ciclev10001160m	3.14994	up	0.999681
XLOC_016867	7.4486	up	Ciclev10009511m	3.99354	up	0.998076
XLOC_016867	7.4486	up	Ciclev10014164m	2.2623	up	0.999101
XLOC_016867	7.4486	up	Ciclev10015066m	2.95686	up	0.998344
XLOC_016867	7.4486	up	Ciclev10019789m	3.36306	up	0.998563
XLOC_016898	2.9836	up	Ciclev10006032m	4.62502	up	0.99831
XLOC_016898	2.9836	up	Ciclev10007245m	3.03821	up	0.998657
XLOC_016898	2.9836	up	Ciclev10012342m	3.26221	up	0.998284
XLOC_016898	2.9836	up	Ciclev10020247m	3.49088	up	0.998835
XLOC_016898	2.9836	up	Ciclev10026128m	2.05372	up	0.99902
XLOC_016898	2.9836	up	Ciclev10028247m	2.97596	up	0.998483
XLOC_016898	2.9836	up	Ciclev10030030m	2.65712	up	0.998513
XLOC_017760	6.76116	up	Ciclev10001266m	5.25036	up	0.998083
XLOC_017760	6.76116	up	Ciclev10001854m	4.77014	up	0.999108
XLOC_017760	6.76116	up	Ciclev10003381m	3.08517	up	0.999458
XLOC_017760	6.76116	up	Ciclev10004519m	2.74919	up	0.998947
XLOC_017760	6.76116	up	Ciclev10006151m	2.1005	up	0.998189
XLOC_017760	6.76116	up	Ciclev10006674m	4.51785	up	0.999019
XLOC_017760	6.76116	up	Ciclev10008009m	3.48644	up	0.998012
XLOC_017760	6.76116	up	Ciclev10014993m	2.74054	up	0.998452
XLOC_017760	6.76116	up	Ciclev10015790m	2.88656	up	0.999127
XLOC_017760	6.76116	up	Ciclev10019477m	2.94645	up	0.999703
XLOC_017760	6.76116	up	Ciclev10019991m	3.03914	up	0.998647
XLOC_017760	6.76116	up	Ciclev10022921m	4.55252	up	0.998079
XLOC_017760	6.76116	up	Ciclev10025967m	3.88695	up	0.998767
XLOC_017760	6.76116	up	Ciclev10026991m	3.19006	up	0.998525
XLOC_017760	6.76116	up	Ciclev10028140m	4.27709	up	0.99925
XLOC_017760	6.76116	up	Ciclev10028941m	5.19448	up	0.998033
XLOC_017760	6.76116	up	Ciclev10032833m	4.92507	up	0.998378
XLOC_017763	5.72481	up	Ciclev10016802m	3.71567	up	0.999022
XLOC_017846	7.96994	up	Ciclev10002979m	4.255	up	0.999518
XLOC_017846	7.96994	up	Ciclev10007732m	6.42862	up	0.998465
XLOC_017846	7.96994	up	Ciclev10008951m	5.40399	up	0.99816
XLOC_017846	7.96994	up	Ciclev10012938m	5.64308	up	0.998582
XLOC_017846	7.96994	up	Ciclev10023937m	3.93339	up	0.998487
XLOC_017846	7.96994	up	Ciclev10031231m	5.77279	up	0.999573
XLOC_018050	3.61772	up	Ciclev10001415m	3.23799	up	0.998338
XLOC_018050	3.61772	up	Ciclev10005037m	2.70908	up	0.998099
XLOC_018050	3.61772	up	Ciclev10005617m	2.72633	up	0.999206
XLOC_018050	3.61772	up	Ciclev10006106m	2.36833	up	0.999249
XLOC_018050	3.61772	up	Ciclev10014457m	4.03794	up	0.998361
XLOC_018050	3.61772	up	Ciclev10014858m	2.78275	up	0.998174
XLOC_018050	3.61772	up	Ciclev10015056m	2.34207	up	0.99918
XLOC_018050	3.61772	up	Ciclev10019935m	4.12356	up	0.998429
XLOC_018050	3.61772	up	Ciclev10021747m	2.54139	up	0.998809
XLOC_018050	3.61772	up	Ciclev10024067m	2.44948	up	0.998629
XLOC_018050	3.61772	up	Ciclev10024416m	4.03777	up	0.998875
XLOC_018050	3.61772	up	Ciclev10026223m	4.84691	up	0.998342
XLOC_018199	3.83363	up	Ciclev10001547m	4.01713	up	0.998964
XLOC_018199	3.83363	up	Ciclev10009118m	5.366	up	0.998606
XLOC_018199	3.83363	up	Ciclev10009119m	5.50357	up	0.999576
XLOC_018199	3.83363	up	Ciclev10010223m	2.53017	up	0.998291
XLOC_018199	3.83363	up	Ciclev10018160m	2.67445	up	0.99805
XLOC_018199	3.83363	up	Ciclev10018219m	3.13346	up	0.998782
XLOC_018199	3.83363	up	Ciclev10019788m	5.0659	up	0.999318
XLOC_018199	3.83363	up	Ciclev10023644m	8.20982	up	0.99822
XLOC_018199	3.83363	up	Ciclev10029760m	2.13374	up	0.999388
XLOC_018499	6.75034	up	Ciclev10003695m	3.86571	up	0.999352
XLOC_018499	6.75034	up	Ciclev10013559m	3.60832	up	0.998495
XLOC_018499	6.75034	up	Ciclev10023958m	5.46488	up	0.99811
XLOC_018499	6.75034	up	Ciclev10024568m	3.77868	up	0.999102
XLOC_020042	7.79789	up	Ciclev10011324m	5.14094	up	0.998971
XLOC_020306	10.4855	up	Ciclev10001708m	4.31153	up	0.998648
XLOC_020306	10.4855	up	Ciclev10006720m	4.15945	up	0.998488
XLOC_020306	10.4855	up	Ciclev10006770m	4.69085	up	0.999785
XLOC_020306	10.4855	up	Ciclev10009575m	6.2579	up	0.999064
XLOC_020306	10.4855	up	Ciclev10009909m	4.01502	up	0.998996
XLOC_020306	10.4855	up	Ciclev10011384m	4.36532	up	0.99873
XLOC_020306	10.4855	up	Ciclev10012953m	3.07408	up	0.998431
XLOC_020306	10.4855	up	Ciclev10017512m	3.18211	up	0.998168
XLOC_020306	10.4855	up	Ciclev10019672m	3.48646	up	0.998067
XLOC_020306	10.4855	up	Ciclev10033998m	5.20035	up	0.998084
XLOC_020914	2.54052	up	Ciclev10000554m	2.09881	up	0.99812
XLOC_020914	2.54052	up	Ciclev10000783m	6.02591	up	0.99867
XLOC_020914	2.54052	up	Ciclev10002132m	3.97941	up	0.999452
XLOC_020914	2.54052	up	Ciclev10004202m	2.65939	up	0.998146
XLOC_020914	2.54052	up	Ciclev10004419m	3.67009	up	0.998734
XLOC_020914	2.54052	up	Ciclev10007213m	3.02761	up	0.998638
XLOC_020914	2.54052	up	Ciclev10007917m	2.84175	up	0.998208
XLOC_020914	2.54052	up	Ciclev10009092m	3.27218	up	0.998453
XLOC_020914	2.54052	up	Ciclev10009498m	3.59225	up	0.998148
XLOC_020914	2.54052	up	Ciclev10009649m	4.29788	up	0.998734
XLOC_020914	2.54052	up	Ciclev10011709m	4.87682	up	0.998546
XLOC_020914	2.54052	up	Ciclev10017652m	4.97263	up	0.999389
XLOC_020914	2.54052	up	Ciclev10019301m	3.90801	up	0.998828
XLOC_020914	2.54052	up	Ciclev10019854m	2.96311	up	0.998046
XLOC_020914	2.54052	up	Ciclev10020157m	2.10289	up	0.998199
XLOC_020914	2.54052	up	Ciclev10022946m	7.46139	up	0.998562
XLOC_020914	2.54052	up	Ciclev10023418m	2.20264	up	0.999492
XLOC_020914	2.54052	up	Ciclev10025949m	4.11274	up	0.998812
XLOC_020914	2.54052	up	Ciclev10027752m	2.36914	up	0.999396
XLOC_020914	2.54052	up	Ciclev10028277m	3.12643	up	0.99922
XLOC_020914	2.54052	up	Ciclev10028436m	2.99876	up	0.998779
XLOC_020914	2.54052	up	Ciclev10033551m	3.56316	up	0.999043
XLOC_021297	5.66417	up	Ciclev10008810m	3.06282	up	0.999584
XLOC_021297	5.66417	up	Ciclev10009990m	5.86414	up	0.99983
XLOC_021297	5.66417	up	Ciclev10010427m	4.69725	up	0.999536
XLOC_021297	5.66417	up	Ciclev10012388m	2.34844	up	0.998713
XLOC_021297	5.66417	up	Ciclev10015066m	2.95686	up	0.998852
XLOC_021297	5.66417	up	Ciclev10019279m	3.00643	up	0.999688
XLOC_021297	5.66417	up	Ciclev10019426m	6.88421	up	0.999685
XLOC_021297	5.66417	up	Ciclev10021897m	5.42962	up	0.999368
XLOC_021328	3.4542	up	Ciclev10005466m	2.44356	up	0.9996
XLOC_021328	3.4542	up	Ciclev10006032m	4.62502	up	0.999162
XLOC_021328	3.4542	up	Ciclev10007245m	3.03821	up	0.999193
XLOC_021328	3.4542	up	Ciclev10011468m	3.98712	up	0.998544
XLOC_021328	3.4542	up	Ciclev10011828m	4.80041	up	0.999564
XLOC_021328	3.4542	up	Ciclev10012342m	3.26221	up	0.998364
XLOC_021328	3.4542	up	Ciclev10014204m	8.3014	up	0.998981
XLOC_021328	3.4542	up	Ciclev10014787m	5.08845	up	0.999351
XLOC_021328	3.4542	up	Ciclev10017839m	3.30186	up	0.999093
XLOC_021328	3.4542	up	Ciclev10018160m	2.67445	up	0.99828
XLOC_021328	3.4542	up	Ciclev10021075m	2.07609	up	0.998431
XLOC_021328	3.4542	up	Ciclev10022789m	3.4873	up	0.999908
XLOC_021328	3.4542	up	Ciclev10023846m	6.13506	up	0.998029
XLOC_021328	3.4542	up	Ciclev10028922m	3.61705	up	0.999295
XLOC_021328	3.4542	up	Ciclev10031162m	3.47102	up	0.9981
XLOC_021859	-3.5604	down	Ciclev10009522m	-3.08541	down	0.999451
XLOC_022289	8.94089	up	Ciclev10000337m	2.37257	up	0.998956
XLOC_022289	8.94089	up	Ciclev10001266m	5.25036	up	0.998627
XLOC_022289	8.94089	up	Ciclev10003213m	2.71399	up	0.998749
XLOC_022289	8.94089	up	Ciclev10004519m	2.74919	up	0.998311
XLOC_022289	8.94089	up	Ciclev10008009m	3.48644	up	0.99882
XLOC_022289	8.94089	up	Ciclev10009470m	3.77309	up	0.998215
XLOC_022289	8.94089	up	Ciclev10009532m	3.8682	up	0.999168
XLOC_022289	8.94089	up	Ciclev10009711m	2.22535	up	0.998009
XLOC_022289	8.94089	up	Ciclev10014324m	4.02283	up	0.999634
XLOC_022289	8.94089	up	Ciclev10014993m	2.74054	up	0.999075
XLOC_022289	8.94089	up	Ciclev10019472m	3.99886	up	0.998691
XLOC_022289	8.94089	up	Ciclev10019991m	3.03914	up	0.999401
XLOC_022289	8.94089	up	Ciclev10020980m	2.97653	up	0.99912
XLOC_022289	8.94089	up	Ciclev10023895m	2.45766	up	0.998537
XLOC_022289	8.94089	up	Ciclev10026007m	3.06614	up	0.998365
XLOC_022289	8.94089	up	Ciclev10028938m	3.84277	up	0.998743
XLOC_022289	8.94089	up	Ciclev10029845m	2.72019	up	0.998978
XLOC_022289	8.94089	up	Ciclev10032737m	7.32534	up	0.998153
XLOC_022289	8.94089	up	Ciclev10033268m	2.90335	up	0.998868
XLOC_022358	4.62007	up	Ciclev10032401m	5.61487	up	0.998173
XLOC_022506	3.607	up	Ciclev10026646m	2.35645	up	0.998015
XLOC_022628	6.08352	up	Ciclev10004202m	2.65939	up	0.999179
XLOC_022628	6.08352	up	Ciclev10004274m	3.59874	up	0.998746
XLOC_022628	6.08352	up	Ciclev10004419m	3.67009	up	0.999052
XLOC_022628	6.08352	up	Ciclev10004519m	2.74919	up	0.998615
XLOC_022628	6.08352	up	Ciclev10008009m	3.48644	up	0.999223
XLOC_022628	6.08352	up	Ciclev10009470m	3.77309	up	0.998435
XLOC_022628	6.08352	up	Ciclev10009711m	2.22535	up	0.998237
XLOC_022628	6.08352	up	Ciclev10017652m	4.97263	up	0.999392
XLOC_022628	6.08352	up	Ciclev10019991m	3.03914	up	0.999098
XLOC_022628	6.08352	up	Ciclev10022921m	4.55252	up	0.998215
XLOC_022628	6.08352	up	Ciclev10022946m	7.46139	up	0.998829
XLOC_022628	6.08352	up	Ciclev10025949m	4.11274	up	0.999578
XLOC_022628	6.08352	up	Ciclev10025967m	3.88695	up	0.998402
XLOC_022628	6.08352	up	Ciclev10026007m	3.06614	up	0.998453
XLOC_022628	6.08352	up	Ciclev10026763m	6.48855	up	0.998941
XLOC_022628	6.08352	up	Ciclev10028277m	3.12643	up	0.999192
XLOC_022628	6.08352	up	Ciclev10028356m	2.92001	up	0.998095
XLOC_022628	6.08352	up	Ciclev10029845m	2.72019	up	0.999532
XLOC_022628	6.08352	up	Ciclev10033268m	2.90335	up	0.998707
XLOC_022886	2.95911	up	Ciclev10000109m	2.40162	up	0.99857
XLOC_022886	2.95911	up	Ciclev10008338m	4.39685	up	0.998975
XLOC_022886	2.95911	up	Ciclev10009739m	3.01125	up	0.998414
XLOC_022886	2.95911	up	Ciclev10012017m	3.90339	up	0.998317
XLOC_022886	2.95911	up	Ciclev10016513m	3.09706	up	0.998368
XLOC_022886	2.95911	up	Ciclev10018256m	3.17885	up	0.998589
XLOC_022886	2.95911	up	Ciclev10020787m	3.51468	up	0.99876
XLOC_022886	2.95911	up	Ciclev10020975m	2.86904	up	0.998594
XLOC_022886	2.95911	up	Ciclev10024929m	2.54746	up	0.999056
XLOC_022886	2.95911	up	Ciclev10026703m	3.34361	up	0.998211
XLOC_022886	2.95911	up	Ciclev10027044m	3.42278	up	0.998366
XLOC_022886	2.95911	up	Ciclev10030465m	2.56029	up	0.99845
XLOC_022886	2.95911	up	Ciclev10030744m	2.42638	up	0.999164
XLOC_022886	2.95911	up	Ciclev10032611m	5.08452	up	0.999371
XLOC_023647	2.6136	up	Ciclev10002069m	3.48314	up	0.998221
XLOC_023647	2.6136	up	Ciclev10005024m	3.28765	up	0.998035
XLOC_023693	4.46434	up	Ciclev10001266m	5.25036	up	0.998294
XLOC_023693	4.46434	up	Ciclev10003381m	3.08517	up	0.999007
XLOC_023693	4.46434	up	Ciclev10004202m	2.65939	up	0.998397
XLOC_023693	4.46434	up	Ciclev10004519m	2.74919	up	0.999655
XLOC_023693	4.46434	up	Ciclev10006151m	2.1005	up	0.998729
XLOC_023693	4.46434	up	Ciclev10006674m	4.51785	up	0.998342
XLOC_023693	4.46434	up	Ciclev10008009m	3.48644	up	0.999166
XLOC_023693	4.46434	up	Ciclev10014324m	4.02283	up	0.998051
XLOC_023693	4.46434	up	Ciclev10014993m	2.74054	up	0.999393
XLOC_023693	4.46434	up	Ciclev10015790m	2.88656	up	0.998769
XLOC_023693	4.46434	up	Ciclev10019477m	2.94645	up	0.99825
XLOC_023693	4.46434	up	Ciclev10019991m	3.03914	up	0.999718
XLOC_023693	4.46434	up	Ciclev10022921m	4.55252	up	0.998803
XLOC_023693	4.46434	up	Ciclev10025967m	3.88695	up	0.998938
XLOC_023693	4.46434	up	Ciclev10028140m	4.27709	up	0.998831
XLOC_023693	4.46434	up	Ciclev10029845m	2.72019	up	0.998967
XLOC_023693	4.46434	up	Ciclev10033268m	2.90335	up	0.998947
XLOC_023907	4.31754	up	Ciclev10001374m	2.06828	up	0.999076
XLOC_023907	4.31754	up	Ciclev10001415m	3.23799	up	0.999
XLOC_023907	4.31754	up	Ciclev10005037m	2.70908	up	0.998676
XLOC_023907	4.31754	up	Ciclev10008537m	3.32139	up	0.9999
XLOC_023907	4.31754	up	Ciclev10008826m	5.45406	up	0.999768
XLOC_023907	4.31754	up	Ciclev10009593m	5.12075	up	0.998209
XLOC_023907	4.31754	up	Ciclev10010208m	4.28764	up	0.998495
XLOC_023907	4.31754	up	Ciclev10011534m	2.08177	up	0.999023
XLOC_023907	4.31754	up	Ciclev10012971m	3.17098	up	0.998118
XLOC_023907	4.31754	up	Ciclev10014858m	2.78275	up	0.998062
XLOC_023907	4.31754	up	Ciclev10018230m	4.27807	up	0.999541
XLOC_023907	4.31754	up	Ciclev10019319m	2.76554	up	0.998522
XLOC_023907	4.31754	up	Ciclev10020765m	3.25801	up	0.99966
XLOC_023907	4.31754	up	Ciclev10022050m	5.85196	up	0.998407
XLOC_023907	4.31754	up	Ciclev10026277m	3.56603	up	0.998176
XLOC_023907	4.31754	up	Ciclev10026284m	3.5235	up	0.998303
XLOC_023907	4.31754	up	Ciclev10026344m	3.4591	up	0.998295
XLOC_023907	4.31754	up	Ciclev10030393m	3.16356	up	0.998264
XLOC_023907	4.31754	up	Ciclev10031490m	3.16639	up	0.998974
XLOC_023907	4.31754	up	Ciclev10032816m	2.36547	up	0.999754
XLOC_024185	8.18103	up	Ciclev10005133m	3.87848	up	0.999335
XLOC_025304	5.05338	up	Ciclev10003695m	3.86571	up	0.998128
XLOC_025304	5.05338	up	Ciclev10013559m	3.60832	up	0.99828
XLOC_025334	2.85953	up	Ciclev10002813m	3.34802	up	0.999337
XLOC_025334	2.85953	up	Ciclev10004434m	3.83492	up	0.998129
XLOC_025334	2.85953	up	Ciclev10010795m	2.33071	up	0.99822
XLOC_025377	3.49203	up	Ciclev10002994m	3.93139	up	0.998442
XLOC_025377	3.49203	up	Ciclev10004419m	3.67009	up	0.999592
XLOC_025377	3.49203	up	Ciclev10007977m	2.87261	up	0.998727
XLOC_025377	3.49203	up	Ciclev10008009m	3.48644	up	0.998028
XLOC_025377	3.49203	up	Ciclev10009285m	3.42299	up	0.99869
XLOC_025377	3.49203	up	Ciclev10009470m	3.77309	up	0.998543
XLOC_025377	3.49203	up	Ciclev10009649m	4.29788	up	0.998852
XLOC_025377	3.49203	up	Ciclev10011974m	2.8127	up	0.999408
XLOC_025377	3.49203	up	Ciclev10013137m	3.74491	up	0.999032
XLOC_025377	3.49203	up	Ciclev10014120m	2.86902	up	0.998977
XLOC_025377	3.49203	up	Ciclev10014346m	3.38765	up	0.998275
XLOC_025377	3.49203	up	Ciclev10016835m	2.2512	up	0.998326
XLOC_025377	3.49203	up	Ciclev10017652m	4.97263	up	0.998641
XLOC_025377	3.49203	up	Ciclev10019371m	2.32804	up	0.998307
XLOC_025377	3.49203	up	Ciclev10019472m	3.99886	up	0.998123
XLOC_025377	3.49203	up	Ciclev10020087m	2.14269	up	0.99878
XLOC_025377	3.49203	up	Ciclev10020157m	2.10289	up	0.998269
XLOC_025377	3.49203	up	Ciclev10020829m	3.02598	up	0.998938
XLOC_025377	3.49203	up	Ciclev10022946m	7.46139	up	0.999134
XLOC_025377	3.49203	up	Ciclev10023895m	2.45766	up	0.99849
XLOC_025377	3.49203	up	Ciclev10024285m	2.11001	up	0.998697
XLOC_025377	3.49203	up	Ciclev10025357m	4.32506	up	0.998399
XLOC_025377	3.49203	up	Ciclev10025949m	4.11274	up	0.999185
XLOC_025377	3.49203	up	Ciclev10026007m	3.06614	up	0.999822
XLOC_025377	3.49203	up	Ciclev10028277m	3.12643	up	0.998445
XLOC_025377	3.49203	up	Ciclev10028851m	5.61958	up	0.998513
XLOC_025377	3.49203	up	Ciclev10029845m	2.72019	up	0.99902
XLOC_025377	3.49203	up	Ciclev10030947m	3.93303	up	0.99818
XLOC_025377	3.49203	up	Ciclev10031939m	2.09636	up	0.999019
XLOC_025377	3.49203	up	Ciclev10032737m	7.32534	up	0.998888
XLOC_025377	3.49203	up	Ciclev10032763m	3.73561	up	0.998485
XLOC_025377	3.49203	up	Ciclev10032765m	3.60514	up	0.998838
XLOC_025377	3.49203	up	Ciclev10033268m	2.90335	up	0.998453
XLOC_026222	5.5516	up	Ciclev10006770m	4.69085	up	0.999122
XLOC_026222	5.5516	up	Ciclev10009575m	6.2579	up	0.999203
XLOC_026222	5.5516	up	Ciclev10012953m	3.07408	up	0.998865
XLOC_026222	5.5516	up	Ciclev10016767m	4.43119	up	0.998311
XLOC_026399	2.8002	up	Ciclev10000438m	2.00822	up	0.99847
XLOC_026399	2.8002	up	Ciclev10000554m	2.09881	up	0.999553
XLOC_026399	2.8002	up	Ciclev10009649m	4.29788	up	0.998536
XLOC_026399	2.8002	up	Ciclev10012358m	2.96175	up	0.998738
XLOC_026399	2.8002	up	Ciclev10014120m	2.86902	up	0.998656
XLOC_026399	2.8002	up	Ciclev10019779m	2.40427	up	0.998663
XLOC_026399	2.8002	up	Ciclev10023918m	4.46954	up	0.998074
XLOC_026399	2.8002	up	Ciclev10025849m	2.71078	up	0.998933
XLOC_026399	2.8002	up	Ciclev10027752m	2.36914	up	0.998029
XLOC_026423	5.46448	up	Ciclev10011340m	3.1441	up	0.99859
XLOC_026836	3.06508	up	Ciclev10002239m	4.12505	up	0.998986
XLOC_026836	3.06508	up	Ciclev10002464m	3.66463	up	0.999581
XLOC_026836	3.06508	up	Ciclev10003255m	4.17163	up	0.998414
XLOC_026836	3.06508	up	Ciclev10006211m	5.79776	up	0.999072
XLOC_026836	3.06508	up	Ciclev10007122m	2.78981	up	0.999239
XLOC_026836	3.06508	up	Ciclev10008809m	2.60953	up	0.99914
XLOC_026836	3.06508	up	Ciclev10021130m	3.84992	up	0.998712
XLOC_026836	3.06508	up	Ciclev10021349m	3.45286	up	0.998414
XLOC_026836	3.06508	up	Ciclev10026114m	3.09679	up	0.998926
XLOC_026836	3.06508	up	Ciclev10026695m	5.91325	up	0.999248
XLOC_026836	3.06508	up	Ciclev10030573m	2.65814	up	0.998543
XLOC_026836	3.06508	up	Ciclev10032833m	4.92507	up	0.998458
XLOC_026836	3.06508	up	Ciclev10032900m	3.99061	up	0.998324
