# Supplementary material for: Genome-Wide Identification of Long Non-coding RNA in Trifoliate Orange (Poncirus trifoliata (L.) Raf) Leaves in Response to Boron Deficiency
Source: Int J Mol Sci. 2019 Oct 31;20(21):5419. doi: 10.3390/ijms20215419 (PMC6862649; doi:10.3390/ijms20215419)
Supplement: Supplementary file 1 [file ijms-20-05419-s001.zip › Supplementary files/Supplementary data 5-Table S5.xls]

#Qeury_name	Qeury_length	NR_tophit_name	NR_tophit_description	NR_tophit_similarity	Swissprot_tophit_name	Swissprot_tophit_description	Swissprot_tophit_similarity	String_tophit_name	String_tophit_description	String_tophit_similarity	COG	KOG	NOG	GO_molecular_function	GO_biological_process	GO_cellular_component	KEGG_gene_id	KEGG_gene_name	KEGG_pathway	CDS	CDS_type	Pfam
Ciclev10000001m	11457	XP_006433786.1	hypothetical protein CICLE_v10000001mg [Citrus clementina]	100%	sp|Q8GY23|UPL1_ARATH	E3 ubiquitin-protein ligase UPL1 OS=Arabidopsis thaliana GN=UPL1 PE=1 SV=3	56%	59689.Al_scaffold_0008_1303	annotation not avaliable	81%	COG5021	KOG0939	_	GO:0000209|protein polyubiquitination;GO:0000278|mitotic cell cycle;GO:0000447|endonucleolytic cleavage in ITS1 to separate SSU-rRNA from 5.8S rRNA and LSU-rRNA from tricistronic rRNA transcript (SSU-rRNA, 5.8S rRNA, LSU-rRNA);GO:0000448|cleavage in ITS2 between 5.8S rRNA and LSU-rRNA of tricistronic rRNA transcript (SSU-rRNA, 5.8S rRNA, LSU-rRNA);GO:0000472|endonucleolytic cleavage to generate m…	GO:0000139|Golgi membrane;GO:0005576|extracellular region;GO:0005634|nucleus;GO:0005654|nucleoplasm;GO:0005730|nucleolus;GO:0005737|cytoplasm;GO:0005739|mitochondrion;GO:0005783|endoplasmic reticulum;GO:0005794|Golgi apparatus;GO:0005829|cytosol;GO:0016020|membrane;GO:0030479|actin cortical patch;GO:0032580|Golgi cisterna membrane;GO:0034774|secretory granule lumen;GO:0070062|extracellular exosom…	GO:0003677|DNA binding;GO:0003723|RNA binding;GO:0004842|ubiquitin-protein transferase activity;GO:0005543|phospholipid binding;GO:0017137|Rab GTPase binding;GO:0048365|Rac GTPase binding;GO:0061630|ubiquitin protein ligase activity	ko:K10592	HUWE1, MULE, ARF-BP1	path:ko04120	_	_	PF00632.22|HECT|HECT-domain (ubiquitin-transferase)|Ciclev10000001m|m.6:3389-3699;PF06025.9|DUF913|Domain of Unknown Function (DUF913)|Ciclev10000001m|m.6:473-820;PF06012.9|DUF908|Domain of Unknown Function (DUF908)|Ciclev10000001m|m.6:109-410;PF14377.3|DUF4414|Domain of unknown function (DUF4414)|Ciclev10000001m|m.6:2612-2711;PF00627.28|UBA|UBA/TS-N domain|Ciclev10000001m|m.6:1318-1355
Ciclev10000002m	9983	XP_006472437.1	PREDICTED: BEACH domain-containing protein B isoform X1 [Citrus sinensis]	98%	sp|F4I9T0|BCHB_ARATH	BEACH domain-containing protein B OS=Arabidopsis thaliana GN=BCHB PE=4 SV=1	81%	_	_	_	_	_	_	GO:0000281|mitotic cytokinesis;GO:0000915|actomyosin contractile ring assembly;GO:0001845|phagolysosome assembly;GO:0006605|protein targeting;GO:0006672|ceramide metabolic process;GO:0006874|cellular calcium ion homeostasis;GO:0006887|exocytosis;GO:0006892|post-Golgi vesicle-mediated transport;GO:0006907|pinocytosis;GO:0006909|phagocytosis;GO:0006914|autophagy;GO:0006970|response to osmotic stres…	GO:0000324|fungal-type vacuole;GO:0000331|contractile vacuole;GO:0000932|P-body;GO:0005622|intracellular;GO:0005634|nucleus;GO:0005635|nuclear envelope;GO:0005730|nucleolus;GO:0005737|cytoplasm;GO:0005739|mitochondrion;GO:0005764|lysosome;GO:0005768|endosome;GO:0005776|autophagosome;GO:0005783|endoplasmic reticulum;GO:0005794|Golgi apparatus;GO:0005802|trans-Golgi network;GO:0005829|cytosol;GO:00…	GO:0003831|beta-N-acetylglucosaminylglycopeptide beta-1,4-galactosyltransferase activity;GO:0005057|signal transducer activity, downstream of receptor;GO:0005123|death receptor binding;GO:0005545|1-phosphatidylinositol binding;GO:0008289|lipid binding;GO:0016230|sphingomyelin phosphodiesterase activator activity;GO:0019901|protein kinase binding;GO:0035091|phosphatidylinositol binding;GO:0046872|…	_	_	_	m.15|Ciclev10000002m:1-9600(+)	complete	PF02138.15|Beach|Beige/BEACH domain|Ciclev10000002m|m.15:2541-2818;PF15787.2|DUF4704|Domain of unknown function (DUF4704)|Ciclev10000002m|m.15:1314-1593;PF00400.29|WD40|WD domain, G-beta repeat|Ciclev10000002m|m.15:2953-2989;PF00400.29|WD40|WD domain, G-beta repeat|Ciclev10000002m|m.15:3018-3052;PF14844.3|PH_BEACH|PH domain associated with Beige/BEACH|Ciclev10000002m|m.15:2360-2501;PF16057.2|DUF4…
Ciclev10000003m	9540	XP_006433785.1	hypothetical protein CICLE_v10000001mg [Citrus clementina]	100%	sp|Q8GY23|UPL1_ARATH	E3 ubiquitin-protein ligase UPL1 OS=Arabidopsis thaliana GN=UPL1 PE=1 SV=3	52%	59689.Al_scaffold_0008_1303	annotation not avaliable	79%	COG5021	KOG0939	_		GO:0005634|nucleus;GO:0005739|mitochondrion;GO:0005829|cytosol	GO:0061630|ubiquitin protein ligase activity	ko:K10592	HUWE1, MULE, ARF-BP1	path:ko04120	m.11|Ciclev10000003m:56-9442(+)	complete	PF06025.9|DUF913|Domain of Unknown Function (DUF913)|Ciclev10000003m|m.11:473-820;PF06012.9|DUF908|Domain of Unknown Function (DUF908)|Ciclev10000003m|m.11:109-410;PF14377.3|DUF4414|Domain of unknown function (DUF4414)|Ciclev10000003m|m.11:2612-2711;PF00627.28|UBA|UBA/TS-N domain|Ciclev10000003m|m.11:1318-1355
Ciclev10000004m	8578	XP_006433793.1	hypothetical protein CICLE_v10000004mg [Citrus clementina]	100%	sp|Q6IMT1|SAB_ARATH	Protein SABRE OS=Arabidopsis thaliana GN=SAB PE=1 SV=1	81%	59689.fgenesh2_kg.2__569__AT1G58250.1	annotation not avaliable	81%	_	KOG1910	_	GO:0007275|multicellular organism development;GO:0009860|pollen tube growth;GO:0010105|negative regulation of ethylene-activated signaling pathway;GO:0016036|cellular response to phosphate starvation;GO:0030307|positive regulation of cell growth;GO:0048768|root hair cell tip growth;GO:0048868|pollen tube development	GO:0005576|extracellular region;GO:0005794|Golgi apparatus;GO:0035619|root hair tip;GO:0090404|pollen tube tip	_	_	_	_	m.18|Ciclev10000004m:311-8257(+)	complete	PF10351.6|Apt1|Golgi-body localisation protein domain|Ciclev10000004m|m.18:1938-2480
Ciclev10000005m	7786	XP_006434292.1	hypothetical protein CICLE_v10000005mg [Citrus clementina]	100%	sp|Q2LAE1|ASHH2_ARATH	Histone-lysine N-methyltransferase ASHH2 OS=Arabidopsis thaliana GN=ASHH2 PE=1 SV=1	50%	59689.fgenesh2_kg.2__2024__AT1G77300.1	annotation not avaliable	47%	COG2940	KOG4442	_	GO:0000122|negative regulation of transcription by RNA polymerase II;GO:0000414|regulation of histone H3-K36 methylation;GO:0001501|skeletal system development;GO:0001525|angiogenesis;GO:0001570|vasculogenesis;GO:0001702|gastrulation with mouth forming second;GO:0001763|morphogenesis of a branching structure;GO:0001843|neural tube closure;GO:0002168|instar larval development;GO:0002674|negative r…	GO:0000228|nuclear chromosome;GO:0000775|chromosome, centromeric region;GO:0000785|chromatin;GO:0005634|nucleus;GO:0005654|nucleoplasm;GO:0005694|chromosome;GO:0005700|polytene chromosome;GO:0005721|pericentric heterochromatin;GO:0005737|cytoplasm;GO:0005794|Golgi apparatus;GO:0005923|bicellular tight junction;GO:0035097|histone methyltransferase complex;GO:0070062|extracellular exosome	GO:0000979|RNA polymerase II core promoter sequence-specific DNA binding;GO:0003677|DNA binding;GO:0003682|chromatin binding;GO:0003712|transcription cofactor activity;GO:0003714|transcription corepressor activity;GO:0008168|methyltransferase activity;GO:0008270|zinc ion binding;GO:0016279|protein-lysine N-methyltransferase activity;GO:0018024|histone-lysine N-methyltransferase activity;GO:003033…	ko:K11423	SETD2, SET2	path:ko00310	m.22|Ciclev10000005m:272-7657(+)	complete	PF00856.25|SET|SET domain|Ciclev10000005m|m.22:1577-1683;PF07496.12|zf-CW|CW-type Zinc Finger|Ciclev10000005m|m.22:1410-1454
Ciclev10000006m	7130	XP_006468172.1	PREDICTED: MAG2-interacting protein 2 [Citrus sinensis]	98%	sp|Q9FIN7|MIP2_ARATH	MAG2-interacting protein 2 OS=Arabidopsis thaliana GN=MIP2 PE=1 SV=1	71%	59689.scaffold_602527.1	At5g24350-like protein Fragment	71%	_	KOG1797	_	GO:0006624|vacuolar protein processing;GO:0006890|retrograde vesicle-mediated transport, Golgi to ER;GO:0015031|protein transport;GO:0051604|protein maturation	GO:0005773|vacuole;GO:0005789|endoplasmic reticulum membrane	_	ko:K20473	NBAS		m.25|Ciclev10000006m:1-7128(+)	complete	PF08314.8|Sec39|Secretory pathway protein Sec39|Ciclev10000006m|m.25:586-873;PF08314.8|Sec39|Secretory pathway protein Sec39|Ciclev10000006m|m.25:898-1175
Ciclev10000007m	7398	XP_006434031.1	hypothetical protein CICLE_v10000007mg [Citrus clementina]	100%	sp|Q38970|ACC1_ARATH	Acetyl-CoA carboxylase 1 OS=Arabidopsis thaliana GN=ACC1 PE=1 SV=1	91%	59689.scaffold_104048.1	annotation not avaliable	90%	COG0439;COG0511;COG4799	KOG0368	_	GO:0001894|tissue homeostasis;GO:0006084|acetyl-CoA metabolic process;GO:0006085|acetyl-CoA biosynthetic process;GO:0006552|leucine catabolic process;GO:0006606|protein import into nucleus;GO:0006629|lipid metabolic process;GO:0006633|fatty acid biosynthetic process;GO:0006768|biotin metabolic process;GO:0006810|transport;GO:0006853|carnitine shuttle;GO:0006998|nuclear envelope organization;GO:00…	GO:0000329|fungal-type vacuole membrane;GO:0001650|fibrillar center;GO:0005623|cell;GO:0005634|nucleus;GO:0005737|cytoplasm;GO:0005739|mitochondrion;GO:0005741|mitochondrial outer membrane;GO:0005759|mitochondrial matrix;GO:0005789|endoplasmic reticulum membrane;GO:0005829|cytosol;GO:0005886|plasma membrane;GO:0009317|acetyl-CoA carboxylase complex;GO:0012505|endomembrane system;GO:0015629|actin …	GO:0003989|acetyl-CoA carboxylase activity;GO:0004075|biotin carboxylase activity;GO:0004485|methylcrotonoyl-CoA carboxylase activity;GO:0005102|signaling receptor binding;GO:0005524|ATP binding;GO:0009374|biotin binding;GO:0016743|carboxyl- or carbamoyltransferase activity;GO:0019900|kinase binding;GO:0032810|sterol response element binding;GO:0042802|identical protein binding;GO:0042803|protein…	ko:K11262	ACACA	path:ko00061;path:ko00254;path:ko00620;path:ko00640;path:ko01100;path:ko01110;path:ko01212;path:ko04152;path:ko04910;path:ko04922	m.27|Ciclev10000007m:214-7017(+)	complete	PF08326.9|ACC_central|Acetyl-CoA carboxylase, central region|Ciclev10000007m|m.27:755-1498;PF01039.19|Carboxyl_trans|Carboxyl transferase domain|Ciclev10000007m|m.27:1599-2150;PF02786.14|CPSase_L_D2|Carbamoyl-phosphate synthase L chain, ATP binding domain|Ciclev10000007m|m.27:215-397;PF00289.19|Biotin_carb_N|Biotin carboxylase, N-terminal domain|Ciclev10000007m|m.27:48-167;PF02785.16|Biotin_carb_…
Ciclev10000008m	6752	XP_006431949.1	hypothetical protein CICLE_v10000008mg [Citrus clementina]	100%	sp|Q5IBC5|ESP1_ARATH	Separase OS=Arabidopsis thaliana GN=ESP1 PE=2 SV=1	62%	59689.fgenesh2_kg.7__2002__AT4G22970.1	annotation not avaliable	62%	COG5155	KOG1849	_	GO:0000070|mitotic sister chromatid segregation;GO:0000212|meiotic spindle organization;GO:0000278|mitotic cell cycle;GO:0000910|cytokinesis;GO:0000911|cytokinesis by cell plate formation;GO:0006887|exocytosis;GO:0006915|apoptotic process;GO:0006974|cellular response to DNA damage stimulus;GO:0007059|chromosome segregation;GO:0007096|regulation of exit from mitosis;GO:0007127|meiosis I;GO:0009749…	GO:0005634|nucleus;GO:0005737|cytoplasm;GO:0005813|centrosome;GO:0005816|spindle pole body;GO:0005819|spindle;GO:0005829|cytosol;GO:0005874|microtubule;GO:0044732|mitotic spindle pole body;GO:0072686|mitotic spindle;GO:1990023|mitotic spindle midzone;GO:1990520|separase-securin complex	GO:0003824|catalytic activity;GO:0004175|endopeptidase activity;GO:0004197|cysteine-type endopeptidase activity;GO:0008233|peptidase activity;GO:0008234|cysteine-type peptidase activity	ko:K02365	ESP1	path:ko04110;path:ko04111;path:ko04113;path:ko04114	m.28|Ciclev10000008m:1-6507(+)	complete	PF03568.14|Peptidase_C50|Peptidase family C50|Ciclev10000008m|m.28:1647-2064
Ciclev10000009m	6498	XP_006434296.1	hypothetical protein CICLE_v10000009mg [Citrus clementina]	100%	sp|Q3ED78|C3H7_ARATH	Zinc finger CCCH domain-containing protein 7 OS=Arabidopsis thaliana GN=At1g21570 PE=1 SV=1	72%	59689.fgenesh1_pm.C_scaffold_1001829	annotation not avaliable	43%	COG5084	KOG1492	_	GO:0006378|mRNA polyadenylation;GO:0010793|regulation of mRNA export from nucleus;GO:0016973|poly(A)+ mRNA export from nucleus;GO:0031124|mRNA 3'-end processing;GO:0032927|positive regulation of activin receptor signaling pathway;GO:0098789|pre-mRNA cleavage required for polyadenylation	GO:0005634|nucleus;GO:0005847|mRNA cleavage and polyadenylation specificity factor complex	GO:0003677|DNA binding;GO:0003723|RNA binding;GO:0004521|endoribonuclease activity;GO:0046332|SMAD binding;GO:0046872|metal ion binding;GO:0070412|R-SMAD binding	_	_	_	m.32|Ciclev10000009m:1-6498(+)	complete	_
Ciclev10000010m	6759	XP_006434239.1	hypothetical protein CICLE_v10000010mg [Citrus clementina]	100%	sp|F4I718|CSI3_ARATH	Protein CELLULOSE SYNTHASE INTERACTIVE 3 OS=Arabidopsis thaliana GN=CSI3 PE=1 SV=1	80%	59689.fgenesh2_kg.2__2040__AT1G77460.1	annotation not avaliable	80%	_	KOG0167	_	GO:0007275|multicellular organism development;GO:0008360|regulation of cell shape;GO:0009414|response to water deprivation;GO:0009826|unidimensional cell growth;GO:0009833|plant-type primary cell wall biogenesis;GO:0009901|anther dehiscence;GO:0010208|pollen wall assembly;GO:0010215|cellulose microfibril organization;GO:0030244|cellulose biosynthetic process;GO:0040008|regulation of growth;GO:004…	GO:0005634|nucleus;GO:0005737|cytoplasm;GO:0005794|Golgi apparatus;GO:0005856|cytoskeleton;GO:0005886|plasma membrane;GO:0009506|plasmodesma;GO:0009898|cytoplasmic side of plasma membrane;GO:0010330|cellulose synthase complex;GO:0012505|endomembrane system;GO:0036449|microtubule minus-end;GO:0055028|cortical microtubule	GO:0008017|microtubule binding	_	_	_	m.36|Ciclev10000010m:1-6327(+)	complete	PF00514.20|Arm|Armadillo/beta-catenin-like repeat|Ciclev10000010m|m.36:95-120;PF00168.27|C2|C2 domain|Ciclev10000010m|m.36:1981-2080
Ciclev10000011m	7163	XP_006435121.1	hypothetical protein CICLE_v10000011mg [Citrus clementina]	100%	sp|F4JLS1|LDL3_ARATH	Lysine-specific histone demethylase 1 homolog 3 OS=Arabidopsis thaliana GN=LDL3 PE=2 SV=1	65%	59689.fgenesh2_kg.7__2687__AT4G16310.1	annotation not avaliable	65%	COG1231	KOG0029	_	GO:0000122|negative regulation of transcription by RNA polymerase II;GO:0000380|alternative mRNA splicing, via spliceosome;GO:0001701|in utero embryonic development;GO:0006325|chromatin organization;GO:0006349|regulation of gene expression by genetic imprinting;GO:0006351|transcription, DNA-templated;GO:0006355|regulation of transcription, DNA-templated;GO:0006357|regulation of transcription by R…	GO:0000784|nuclear chromosome, telomeric region;GO:0000786|nucleosome;GO:0000790|nuclear chromatin;GO:0005576|extracellular region;GO:0005634|nucleus;GO:0005654|nucleoplasm;GO:0005667|transcription factor complex;GO:0005694|chromosome;GO:0005737|cytoplasm;GO:0005764|lysosome;GO:0005777|peroxisome;GO:0005782|peroxisomal matrix;GO:0005829|cytosol;GO:0017053|transcriptional repressor complex;GO:0031…	GO:0001085|RNA polymerase II transcription factor binding;GO:0001716|L-amino-acid oxidase activity;GO:0002039|p53 binding;GO:0003677|DNA binding;GO:0003682|chromatin binding;GO:0003700|DNA binding transcription factor activity;GO:0004407|histone deacetylase activity;GO:0005102|signaling receptor binding;GO:0008134|transcription factor binding;GO:0008270|zinc ion binding;GO:0016491|oxidoreductase …	_	_	_	m.39|Ciclev10000011m:220-6093(+)	complete	PF01593.21|Amino_oxidase|Flavin containing amine oxidoreductase|Ciclev10000011m|m.39:917-1394;PF13450.3|NAD_binding_8|NAD(P)-binding Rossmann-like domain|Ciclev10000011m|m.39:911-967;PF04433.14|SWIRM|SWIRM domain|Ciclev10000011m|m.39:667-742;PF01266.21|DAO|FAD dependent oxidoreductase|Ciclev10000011m|m.39:909-943;PF03486.11|HI0933_like|HI0933-like protein|Ciclev10000011m|m.39:908-944;PF00890.21|F…
Ciclev10000012m	6803	XP_006435121.1	hypothetical protein CICLE_v10000011mg [Citrus clementina]	100%	sp|F4JLS1|LDL3_ARATH	Lysine-specific histone demethylase 1 homolog 3 OS=Arabidopsis thaliana GN=LDL3 PE=2 SV=1	65%	59689.fgenesh2_kg.7__2687__AT4G16310.1	annotation not avaliable	65%	COG1231	KOG0029	_	GO:0000122|negative regulation of transcription by RNA polymerase II;GO:0000380|alternative mRNA splicing, via spliceosome;GO:0001701|in utero embryonic development;GO:0006325|chromatin organization;GO:0006349|regulation of gene expression by genetic imprinting;GO:0006351|transcription, DNA-templated;GO:0006355|regulation of transcription, DNA-templated;GO:0006357|regulation of transcription by R…	GO:0000784|nuclear chromosome, telomeric region;GO:0000786|nucleosome;GO:0000790|nuclear chromatin;GO:0005576|extracellular region;GO:0005634|nucleus;GO:0005654|nucleoplasm;GO:0005667|transcription factor complex;GO:0005694|chromosome;GO:0005737|cytoplasm;GO:0005764|lysosome;GO:0005777|peroxisome;GO:0005782|peroxisomal matrix;GO:0005829|cytosol;GO:0017053|transcriptional repressor complex;GO:0031…	GO:0001085|RNA polymerase II transcription factor binding;GO:0001716|L-amino-acid oxidase activity;GO:0002039|p53 binding;GO:0003677|DNA binding;GO:0003682|chromatin binding;GO:0003700|DNA binding transcription factor activity;GO:0004407|histone deacetylase activity;GO:0005102|signaling receptor binding;GO:0008134|transcription factor binding;GO:0008270|zinc ion binding;GO:0016491|oxidoreductase …	_	_	_	m.42|Ciclev10000012m:220-6093(+)	complete	PF01593.21|Amino_oxidase|Flavin containing amine oxidoreductase|Ciclev10000012m|m.42:917-1394;PF13450.3|NAD_binding_8|NAD(P)-binding Rossmann-like domain|Ciclev10000012m|m.42:911-967;PF04433.14|SWIRM|SWIRM domain|Ciclev10000012m|m.42:667-742;PF01266.21|DAO|FAD dependent oxidoreductase|Ciclev10000012m|m.42:909-943;PF03486.11|HI0933_like|HI0933-like protein|Ciclev10000012m|m.42:908-944;PF00890.21|F…
Ciclev10000013m	5841	XP_006434968.1	hypothetical protein CICLE_v10000013mg [Citrus clementina]	100%	sp|Q6Y7W6|GGYF2_HUMAN	GRB10-interacting GYF protein 2 OS=Homo sapiens GN=GIGYF2 PE=1 SV=1	69%	59689.fgenesh2_kg.8__540__AT5G42950.1	annotation not avaliable	58%	_	KOG1862	_	GO:0007631|feeding behavior;GO:0008344|adult locomotory behavior;GO:0009791|post-embryonic development;GO:0016441|posttranscriptional gene silencing;GO:0017148|negative regulation of translation;GO:0021522|spinal cord motor neuron differentiation;GO:0031571|mitotic G1 DNA damage checkpoint;GO:0035264|multicellular organism growth;GO:0044267|cellular protein metabolic process;GO:0048009|insulin-li…	GO:0005737|cytoplasm;GO:0005768|endosome;GO:0005783|endoplasmic reticulum;GO:0005794|Golgi apparatus;GO:0005829|cytosol;GO:0010494|cytoplasmic stress granule;GO:0016020|membrane;GO:0016021|integral component of membrane;GO:0031982|vesicle;GO:0043204|perikaryon;GO:1990635|proximal dendrite	GO:0003723|RNA binding;GO:0045296|cadherin binding;GO:0070064|proline-rich region binding	_	_	_	m.45|Ciclev10000013m:2-5605(+)	5prime_partial	PF02213.13|GYF|GYF domain|Ciclev10000013m|m.45:626-676
Ciclev10000014m	6201	XP_006432925.1	hypothetical protein CICLE_v10000014mg [Citrus clementina]	100%	sp|Q9SR02|MED14_ARATH	Mediator of RNA polymerase II transcription subunit 14 OS=Arabidopsis thaliana GN=MED14 PE=1 SV=1	75%	59689.fgenesh2_kg.3__444__AT3G04740.1	annotation not avaliable	76%	_	KOG1875	_	GO:0006351|transcription, DNA-templated;GO:0006367|transcription initiation from RNA polymerase II promoter;GO:0007275|multicellular organism development;GO:0008284|positive regulation of cell proliferation;GO:0009627|systemic acquired resistance;GO:0009631|cold acclimation;GO:0040008|regulation of growth	GO:0009506|plasmodesma;GO:0016592|mediator complex;GO:0070847|core mediator complex	GO:0001104|RNA polymerase II transcription cofactor activity	ko:K15156	MED14, RGR1	path:ko04919	m.66|Ciclev10000014m:246-5708(+)	complete	PF08638.8|Med14|Mediator complex subunit MED14|Ciclev10000014m|m.66:8-197
Ciclev10000015m	5812	XP_006431973.1	hypothetical protein CICLE_v10000015mg [Citrus clementina]	100%	sp|Q9FGI1|LTN1_ARATH	E3 ubiquitin-protein ligase listerin OS=Arabidopsis thaliana GN=At5g58410 PE=3 SV=1	66%	59689.fgenesh2_kg.8__1774__AT5G58410.1	annotation not avaliable	66%	COG5219	KOG0803	_	GO:0016567|protein ubiquitination;GO:0030431|sleep;GO:0051865|protein autoubiquitination;GO:1990116|ribosome-associated ubiquitin-dependent protein catabolic process	GO:0005829|cytosol	GO:0004842|ubiquitin-protein transferase activity;GO:0005319|lipid transporter activity;GO:0008270|zinc ion binding;GO:0016740|transferase activity;GO:0046872|metal ion binding;GO:0061630|ubiquitin protein ligase activity	_	_	_	m.68|Ciclev10000015m:150-5537(+)	complete	PF13639.3|zf-RING_2|Ring finger domain|Ciclev10000015m|m.68:1744-1792;PF11793.5|FANCL_C|FANCL C-terminal domain|Ciclev10000015m|m.68:1744-1786;PF00097.22|zf-C3HC4|Zinc finger, C3HC4 type (RING finger)|Ciclev10000015m|m.68:1745-1791
Ciclev10000016m	6114	XP_006431972.1	hypothetical protein CICLE_v10000015mg [Citrus clementina]	100%	sp|Q9FGI1|LTN1_ARATH	E3 ubiquitin-protein ligase listerin OS=Arabidopsis thaliana GN=At5g58410 PE=3 SV=1	65%	59689.fgenesh2_kg.8__1774__AT5G58410.1	annotation not avaliable	65%	COG5219	KOG0803	_	GO:0016567|protein ubiquitination;GO:0030431|sleep;GO:0051865|protein autoubiquitination;GO:1990116|ribosome-associated ubiquitin-dependent protein catabolic process	GO:0005829|cytosol	GO:0004842|ubiquitin-protein transferase activity;GO:0005319|lipid transporter activity;GO:0008270|zinc ion binding;GO:0016740|transferase activity;GO:0046872|metal ion binding;GO:0061630|ubiquitin protein ligase activity	_	_	_	m.70|Ciclev10000016m:1-5382(+)	complete	PF13639.3|zf-RING_2|Ring finger domain|Ciclev10000016m|m.70:1742-1790;PF11793.5|FANCL_C|FANCL C-terminal domain|Ciclev10000016m|m.70:1742-1784;PF00097.22|zf-C3HC4|Zinc finger, C3HC4 type (RING finger)|Ciclev10000016m|m.70:1743-1789
Ciclev10000017m	5424	XP_006434969.1	hypothetical protein CICLE_v10000013mg [Citrus clementina]	100%	sp|Q6Y7W6|GGYF2_HUMAN	GRB10-interacting GYF protein 2 OS=Homo sapiens GN=GIGYF2 PE=1 SV=1	69%	59689.fgenesh2_kg.8__540__AT5G42950.1	annotation not avaliable	57%	_	KOG1862	_	GO:0007631|feeding behavior;GO:0008344|adult locomotory behavior;GO:0009791|post-embryonic development;GO:0016441|posttranscriptional gene silencing;GO:0017148|negative regulation of translation;GO:0021522|spinal cord motor neuron differentiation;GO:0031571|mitotic G1 DNA damage checkpoint;GO:0035264|multicellular organism growth;GO:0044267|cellular protein metabolic process;GO:0048009|insulin-li…	GO:0005737|cytoplasm;GO:0005768|endosome;GO:0005783|endoplasmic reticulum;GO:0005794|Golgi apparatus;GO:0005829|cytosol;GO:0010494|cytoplasmic stress granule;GO:0016020|membrane;GO:0016021|integral component of membrane;GO:0031982|vesicle;GO:0043204|perikaryon;GO:1990635|proximal dendrite	GO:0003723|RNA binding;GO:0045296|cadherin binding;GO:0070064|proline-rich region binding	_	_	_	m.50|Ciclev10000017m:2-5386(+)	5prime_partial	PF02213.13|GYF|GYF domain|Ciclev10000017m|m.50:626-676
Ciclev10000018m	5317	XP_006432235.1	hypothetical protein CICLE_v10000018mg [Citrus clementina]	100%	sp|Q3B724|CALS5_ARATH	Callose synthase 5 OS=Arabidopsis thaliana GN=CALS5 PE=1 SV=1	90%	59689.scaffold_303571.1	annotation not avaliable	90%	_	KOG0916	_	GO:0000003|reproduction;GO:0000747|conjugation with cellular fusion;GO:0006075|(1->3)-beta-D-glucan biosynthetic process;GO:0006952|defense response;GO:0007623|circadian rhythm;GO:0008360|regulation of cell shape;GO:0008361|regulation of cell size;GO:0009272|fungal-type cell wall biogenesis;GO:0009555|pollen development;GO:0009556|microsporogenesis;GO:0009620|response to fungus;GO:0009846|pollen …	GO:0000148|1,3-beta-D-glucan synthase complex;GO:0000935|division septum;GO:0000936|primary cell septum;GO:0005628|prospore membrane;GO:0005737|cytoplasm;GO:0005739|mitochondrion;GO:0005783|endoplasmic reticulum;GO:0005794|Golgi apparatus;GO:0005826|actomyosin contractile ring;GO:0005886|plasma membrane;GO:0005934|cellular bud tip;GO:0005935|cellular bud neck;GO:0009277|fungal-type cell wall;GO:0…	GO:0003843|1,3-beta-D-glucan synthase activity	ko:K11000	CALS		m.73|Ciclev10000018m:2-5164(+)	5prime_partial	PF02364.12|Glucan_synthase|1,3-beta-glucan synthase component|Ciclev10000018m|m.73:837-1530;PF14288.3|FKS1_dom1|1,3-beta-glucan synthase subunit FKS1, domain-1|Ciclev10000018m|m.73:131-242
Ciclev10000019m	5505	XP_006434969.1	hypothetical protein CICLE_v10000013mg [Citrus clementina]	98%	sp|Q6Y7W6|GGYF2_HUMAN	GRB10-interacting GYF protein 2 OS=Homo sapiens GN=GIGYF2 PE=1 SV=1	69%	59689.fgenesh2_kg.8__540__AT5G42950.1	annotation not avaliable	56%	_	KOG1862	_	GO:0007631|feeding behavior;GO:0008344|adult locomotory behavior;GO:0009791|post-embryonic development;GO:0016441|posttranscriptional gene silencing;GO:0017148|negative regulation of translation;GO:0021522|spinal cord motor neuron differentiation;GO:0031571|mitotic G1 DNA damage checkpoint;GO:0035264|multicellular organism growth;GO:0044267|cellular protein metabolic process;GO:0048009|insulin-li…	GO:0005737|cytoplasm;GO:0005768|endosome;GO:0005783|endoplasmic reticulum;GO:0005794|Golgi apparatus;GO:0005829|cytosol;GO:0010494|cytoplasmic stress granule;GO:0016020|membrane;GO:0016021|integral component of membrane;GO:0031982|vesicle;GO:0043204|perikaryon;GO:1990635|proximal dendrite	GO:0003723|RNA binding;GO:0045296|cadherin binding;GO:0070064|proline-rich region binding	_	_	_	m.61|Ciclev10000019m:2-5209(+)	5prime_partial	PF02213.13|GYF|GYF domain|Ciclev10000019m|m.61:626-676
Ciclev10000020m	5922	XP_006434968.1	hypothetical protein CICLE_v10000013mg [Citrus clementina]	99%	sp|Q6Y7W6|GGYF2_HUMAN	GRB10-interacting GYF protein 2 OS=Homo sapiens GN=GIGYF2 PE=1 SV=1	69%	59689.fgenesh2_kg.8__540__AT5G42950.1	annotation not avaliable	57%	_	KOG1862	_	GO:0007631|feeding behavior;GO:0008344|adult locomotory behavior;GO:0009791|post-embryonic development;GO:0016441|posttranscriptional gene silencing;GO:0017148|negative regulation of translation;GO:0021522|spinal cord motor neuron differentiation;GO:0031571|mitotic G1 DNA damage checkpoint;GO:0035264|multicellular organism growth;GO:0044267|cellular protein metabolic process;GO:0048009|insulin-li…	GO:0005737|cytoplasm;GO:0005768|endosome;GO:0005783|endoplasmic reticulum;GO:0005794|Golgi apparatus;GO:0005829|cytosol;GO:0010494|cytoplasmic stress granule;GO:0016020|membrane;GO:0016021|integral component of membrane;GO:0031982|vesicle;GO:0043204|perikaryon;GO:1990635|proximal dendrite	GO:0003723|RNA binding;GO:0045296|cadherin binding;GO:0070064|proline-rich region binding	_	_	_	m.55|Ciclev10000020m:2-5209(+);m.59|Ciclev10000020m:5243-5686(+)	5prime_partial;complete	PF02213.13|GYF|GYF domain|Ciclev10000020m|m.55:626-676
Ciclev10000021m	5575	XP_006434650.1	hypothetical protein CICLE_v10000021mg [Citrus clementina]	100%	sp|Q9XID0|FAB1D_ARATH	Putative 1-phosphatidylinositol-3-phosphate 5-kinase FAB1D OS=Arabidopsis thaliana GN=FAB1D PE=3 SV=1	64%	_	_	_	_	_	_	GO:0000750|pheromone-dependent signal transduction involved in conjugation with cellular fusion;GO:0006644|phospholipid metabolic process;GO:0006661|phosphatidylinositol biosynthetic process;GO:0007033|vacuole organization;GO:0008333|endosome to lysosome transport;GO:0009555|pollen development;GO:0010256|endomembrane system organization;GO:0016310|phosphorylation;GO:0032147|activation of protein …	GO:0000139|Golgi membrane;GO:0000329|fungal-type vacuole membrane;GO:0005739|mitochondrion;GO:0005768|endosome;GO:0005829|cytosol;GO:0005886|plasma membrane;GO:0005911|cell-cell junction;GO:0010008|endosome membrane;GO:0012506|vesicle membrane;GO:0030659|cytoplasmic vesicle membrane;GO:0031410|cytoplasmic vesicle;GO:0031901|early endosome membrane;GO:0031902|late endosome membrane;GO:0045121|memb…	GO:0000285|1-phosphatidylinositol-3-phosphate 5-kinase activity;GO:0005524|ATP binding;GO:0008270|zinc ion binding;GO:0016307|phosphatidylinositol phosphate kinase activity;GO:0016308|1-phosphatidylinositol-4-phosphate 5-kinase activity;GO:0032266|phosphatidylinositol-3-phosphate binding;GO:0043813|phosphatidylinositol-3,5-bisphosphate 5-phosphatase activity;GO:0046872|metal ion binding;GO:005281…	ko:K00921	PIKFYVE, FAB1	path:ko00562;path:ko04070;path:ko04145;path:ko04810	m.74|Ciclev10000021m:213-5228(+)	complete	PF01504.15|PIP5K|Phosphatidylinositol-4-phosphate 5-Kinase|Ciclev10000021m|m.74:1427-1646;PF00118.21|Cpn60_TCP1|TCP-1/cpn60 chaperonin family|Ciclev10000021m|m.74:270-528
Ciclev10000022m	5401	XP_006433070.1	hypothetical protein CICLE_v10000022mg [Citrus clementina]	100%	sp|Q6GP04|MON2_XENLA	Protein MON2 homolog OS=Xenopus laevis GN=mon2 PE=2 SV=1	44%	59689.fgenesh1_pm.C_scaffold_6002211	annotation not avaliable	77%	_	KOG1848	_	GO:0006895|Golgi to endosome transport;GO:0007318|pole plasm protein localization;GO:0015031|protein transport;GO:0031532|actin cytoskeleton reorganization	GO:0005768|endosome;GO:0005794|Golgi apparatus;GO:0005829|cytosol;GO:0070062|extracellular exosome	GO:0005519|cytoskeletal regulatory protein binding	_	_	_	m.76|Ciclev10000022m:2-4972(+)	5prime_partial	PF16206.2|Mon2_C|C-terminal region of Mon2 protein|Ciclev10000022m|m.76:878-1142;PF16206.2|Mon2_C|C-terminal region of Mon2 protein|Ciclev10000022m|m.76:1325-1580;PF16213.2|DCB|Dimerisation and cyclophilin-binding domain of Mon2|Ciclev10000022m|m.76:6-175;PF12783.4|Sec7_N|Guanine nucleotide exchange factor in Golgi transport N-terminal|Ciclev10000022m|m.76:234-390;PF09324.7|DUF1981|Domain of unkn…
Ciclev10000023m	5724	XP_006432434.1	hypothetical protein CICLE_v10000023mg [Citrus clementina]	100%	sp|Q9FY48|KEG_ARATH	E3 ubiquitin-protein ligase KEG OS=Arabidopsis thaliana GN=KEG PE=1 SV=2	84%	4558.Sb09g019370.1	hypothetical protein	76%	COG0515;COG0666	KOG0198;KOG0504;KOG4185	_	GO:0000165|MAPK cascade;GO:0001934|positive regulation of protein phosphorylation;GO:0006357|regulation of transcription by RNA polymerase II;GO:0006468|protein phosphorylation;GO:0006935|chemotaxis;GO:0006952|defense response;GO:0006954|inflammatory response;GO:0006970|response to osmotic stress;GO:0007204|positive regulation of cytosolic calcium ion concentration;GO:0007346|regulation of mitoti…	GO:0005615|extracellular space;GO:0005634|nucleus;GO:0005737|cytoplasm;GO:0005739|mitochondrion;GO:0005768|endosome;GO:0005769|early endosome;GO:0005802|trans-Golgi network;GO:0005815|microtubule organizing center;GO:0005829|cytosol;GO:0005886|plasma membrane;GO:0009536|plastid;GO:0016020|membrane	GO:0003677|DNA binding;GO:0003712|transcription cofactor activity;GO:0004623|phospholipase A2 activity;GO:0004672|protein kinase activity;GO:0004674|protein serine/threonine kinase activity;GO:0004707|MAP kinase activity;GO:0004709|MAP kinase kinase kinase activity;GO:0004842|ubiquitin-protein transferase activity;GO:0004864|protein phosphatase inhibitor activity;GO:0005516|calmodulin binding;GO:…	ko:K16279	KEG		m.78|Ciclev10000023m:206-5164(+)	complete	PF13637.3|Ank_4|Ankyrin repeats (many copies)|Ciclev10000023m|m.78:494-551;PF13637.3|Ank_4|Ankyrin repeats (many copies)|Ciclev10000023m|m.78:604-653;PF13637.3|Ank_4|Ankyrin repeats (many copies)|Ciclev10000023m|m.78:710-764;PF13637.3|Ank_4|Ankyrin repeats (many copies)|Ciclev10000023m|m.78:747-800;PF13637.3|Ank_4|Ankyrin repeats (many copies)|Ciclev10000023m|m.78:783-821;PF12796.4|Ank_2|Ankyrin …
Ciclev10000024m	5635	XP_006431834.1	hypothetical protein CICLE_v10000024mg [Citrus clementina]	100%	sp|Q0WL80|UGGG_ARATH	UDP-glucose:glycoprotein glucosyltransferase OS=Arabidopsis thaliana GN=UGGT PE=1 SV=1	83%	59689.scaffold_202034.1	annotation not avaliable	83%	_	KOG1879	_	GO:0006078|(1->6)-beta-D-glucan biosynthetic process;GO:0006457|protein folding;GO:0006486|protein glycosylation;GO:0009626|plant-type hypersensitive response;GO:0009751|response to salicylic acid;GO:0010204|defense response signaling pathway, resistance gene-independent;GO:0018279|protein N-linked glycosylation via asparagine;GO:0030587|sorocarp development;GO:0030968|endoplasmic reticulum unfol…	GO:0005635|nuclear envelope;GO:0005737|cytoplasm;GO:0005783|endoplasmic reticulum;GO:0005788|endoplasmic reticulum lumen;GO:0005791|rough endoplasmic reticulum;GO:0005793|endoplasmic reticulum-Golgi intermediate compartment;GO:0012505|endomembrane system;GO:0044322|endoplasmic reticulum quality control compartment;GO:0070062|extracellular exosome	GO:0003980|UDP-glucose:glycoprotein glucosyltransferase activity;GO:0005509|calcium ion binding;GO:0005537|mannose binding;GO:0051082|unfolded protein binding;GO:0051787|misfolded protein binding	ko:K11718	HUGT	path:ko04141	m.85|Ciclev10000024m:91-5031(+)	complete	PF06427.8|UDP-g_GGTase|UDP-glucose:Glycoprotein Glucosyltransferase|Ciclev10000024m|m.85:34-1287;PF01501.17|Glyco_transf_8|Glycosyl transferase family 8|Ciclev10000024m|m.85:1352-1559
Ciclev10000025m	5647	XP_006431950.1	hypothetical protein CICLE_v10000008mg [Citrus clementina]	100%	sp|Q5IBC5|ESP1_ARATH	Separase OS=Arabidopsis thaliana GN=ESP1 PE=2 SV=1	63%	59689.fgenesh2_kg.7__2002__AT4G22970.1	annotation not avaliable	63%	COG5155	KOG1849	_	GO:0000070|mitotic sister chromatid segregation;GO:0000212|meiotic spindle organization;GO:0000278|mitotic cell cycle;GO:0000910|cytokinesis;GO:0000911|cytokinesis by cell plate formation;GO:0006887|exocytosis;GO:0006915|apoptotic process;GO:0006974|cellular response to DNA damage stimulus;GO:0007059|chromosome segregation;GO:0007096|regulation of exit from mitosis;GO:0007127|meiosis I;GO:0009749…	GO:0005634|nucleus;GO:0005737|cytoplasm;GO:0005813|centrosome;GO:0005816|spindle pole body;GO:0005819|spindle;GO:0005829|cytosol;GO:0005874|microtubule;GO:0044732|mitotic spindle pole body;GO:0072686|mitotic spindle;GO:1990023|mitotic spindle midzone;GO:1990520|separase-securin complex	GO:0003824|catalytic activity;GO:0004175|endopeptidase activity;GO:0004197|cysteine-type endopeptidase activity;GO:0008233|peptidase activity;GO:0008234|cysteine-type peptidase activity	ko:K02365	ESP1	path:ko04110;path:ko04111;path:ko04113;path:ko04114	m.31|Ciclev10000025m:4959-5402(+);m.30|Ciclev10000025m:2-4762(+)	complete;5prime_partial	PF03568.14|Peptidase_C50|Peptidase family C50|Ciclev10000025m|m.30:1240-1562;PF03568.14|Peptidase_C50|Peptidase family C50|Ciclev10000025m|m.31:1-43
Ciclev10000026m	4734	XP_006431340.1	hypothetical protein CICLE_v10000026mg [Citrus clementina]	100%	sp|Q9C811|NU160_ARATH	Nuclear pore complex protein NUP160 OS=Arabidopsis thaliana GN=NUP160 PE=1 SV=2	70%	59689.fgenesh2_kg.1__3468__AT1G33410.1	annotation not avaliable	68%	_	KOG4521	_	GO:0006110|regulation of glycolytic process;GO:0006406|mRNA export from nucleus;GO:0006409|tRNA export from nucleus;GO:0006952|defense response;GO:0007062|sister chromatid cohesion;GO:0007077|mitotic nuclear envelope disassembly;GO:0009409|response to cold;GO:0009733|response to auxin;GO:0016032|viral process;GO:0016925|protein sumoylation;GO:0016973|poly(A)+ mRNA export from nucleus;GO:0019083|v…	GO:0000776|kinetochore;GO:0005635|nuclear envelope;GO:0005643|nuclear pore;GO:0005829|cytosol;GO:0031080|nuclear pore outer ring;GO:0031965|nuclear membrane;GO:0043657|host cell	_	ko:K14303	NUP160, NUP120	path:ko03013	m.86|Ciclev10000026m:1-4491(+)	complete	PF11715.5|Nup160|Nucleoporin Nup120/160|Ciclev10000026m|m.86:40-522
Ciclev10000027m	5374	XP_006434102.1	hypothetical protein CICLE_v10000027mg [Citrus clementina]	100%	sp|Q6IE82|JADE3_MOUSE	Protein Jade-3 OS=Mus musculus GN=Jade3 PE=1 SV=1	58%	59689.fgenesh2_kg.2__2076__AT1G77800.1	annotation not avaliable	61%	COG5141	KOG0954	_	GO:0009908|flower development;GO:0035556|intracellular signal transduction;GO:0043966|histone H3 acetylation;GO:0043981|histone H4-K5 acetylation;GO:0043982|histone H4-K8 acetylation;GO:0043983|histone H4-K12 acetylation;GO:0048578|positive regulation of long-day photoperiodism, flowering	GO:0000123|histone acetyltransferase complex;GO:0005634|nucleus	GO:0018024|histone-lysine N-methyltransferase activity;GO:0042054|histone methyltransferase activity;GO:0046872|metal ion binding	_	_	_	m.87|Ciclev10000027m:363-4799(+);m.88|Ciclev10000027m:4828-5280(-)	complete;complete	PF13832.3|zf-HC5HC2H_2|PHD-zinc-finger like domain|Ciclev10000027m|m.87:362-475;PF13832.3|zf-HC5HC2H_2|PHD-zinc-finger like domain|Ciclev10000027m|m.87:1138-1244;PF13771.3|zf-HC5HC2H|PHD-like zinc-binding domain|Ciclev10000027m|m.87:385-476;PF13771.3|zf-HC5HC2H|PHD-like zinc-binding domain|Ciclev10000027m|m.87:1159-1245;PF13831.3|PHD_2|PHD-finger|Ciclev10000027m|m.87:316-348;PF13831.3|PHD_2|PHD-f…
Ciclev10000028m	5056	XP_006434605.1	hypothetical protein CICLE_v10000028mg [Citrus clementina]	100%	sp|Q3B7T1|EDRF1_HUMAN	Erythroid differentiation-related factor 1 OS=Homo sapiens GN=EDRF1 PE=1 SV=1	45%	39947.LOC_Os01g65320.1	expressed protein	65%	_	_	NOG79617	GO:0006351|transcription, DNA-templated;GO:0006355|regulation of transcription, DNA-templated;GO:0045893|positive regulation of transcription, DNA-templated	GO:0005634|nucleus	_	_	_	_	m.91|Ciclev10000028m:182-4573(+)	complete	_
Ciclev10000029m	4768	XP_006432353.1	hypothetical protein CICLE_v10000029mg [Citrus clementina]	100%	sp|Q9LRR4|R13L1_ARATH	Putative disease resistance RPP13-like protein 1 OS=Arabidopsis thaliana GN=RPPL1 PE=3 SV=1	54%	_	_	_	_	_	_	GO:0006952|defense response;GO:0007165|signal transduction;GO:0009626|plant-type hypersensitive response;GO:0009814|defense response, incompatible interaction	GO:0005737|cytoplasm;GO:0005886|plasma membrane;GO:0012505|endomembrane system;GO:0019897|extrinsic component of plasma membrane	GO:0000166|nucleotide binding;GO:0005524|ATP binding;GO:0043531|ADP binding	_	_	_	m.92|Ciclev10000029m:1-4512(+)	5prime_partial	PF00931.19|NB-ARC|NB-ARC domain|Ciclev10000029m|m.92:240-509
Ciclev10000030m	4979	XP_006494370.1	PREDICTED: DExH-box ATP-dependent RNA helicase DExH7, chloroplastic isoform X1 [Citrus sinensis]	100%	sp|F4I9Q5|DEXH7_ARATH	DExH-box ATP-dependent RNA helicase DExH7, chloroplastic OS=Arabidopsis thaliana GN=At1g58060 PE=2 SV=1	80%	59689.scaffold_200743.1	annotation not avaliable	80%	COG1643	KOG0920	_	GO:0000380|alternative mRNA splicing, via spliceosome;GO:0000398|mRNA splicing, via spliceosome;GO:0001503|ossification;GO:0001649|osteoblast differentiation;GO:0006259|DNA metabolic process;GO:0006260|DNA replication;GO:0006351|transcription, DNA-templated;GO:0006353|DNA-templated transcription, termination;GO:0006357|regulation of transcription by RNA polymerase II;GO:0006396|RNA processing;GO:…	GO:0000228|nuclear chromosome;GO:0000781|chromosome, telomeric region;GO:0000785|chromatin;GO:0000805|X chromosome;GO:0005634|nucleus;GO:0005654|nucleoplasm;GO:0005694|chromosome;GO:0005700|polytene chromosome;GO:0005726|perichromatin fibrils;GO:0005730|nucleolus;GO:0005737|cytoplasm;GO:0005739|mitochondrion;GO:0005783|endoplasmic reticulum;GO:0005813|centrosome;GO:0005815|microtubule organizing …	GO:0000993|RNA polymerase II core binding;GO:0001047|core promoter binding;GO:0001069|regulatory region RNA binding;GO:0001085|RNA polymerase II transcription factor binding;GO:0001104|RNA polymerase II transcription cofactor activity;GO:0001105|RNA polymerase II transcription coactivator activity;GO:0002151|G-quadruplex RNA binding;GO:0003676|nucleic acid binding;GO:0003677|DNA binding;GO:000367…	ko:K18995	DHX29		m.94|Ciclev10000030m:90-4457(+)	complete	PF07717.13|OB_NTP_bind|Oligonucleotide/oligosaccharide-binding (OB)-fold|Ciclev10000030m|m.94:1238-1384;PF04408.20|HA2|Helicase associated domain (HA2)|Ciclev10000030m|m.94:1095-1196;PF00270.26|DEAD|DEAD/DEAH box helicase|Ciclev10000030m|m.94:624-784;PF00271.28|Helicase_C|Helicase conserved C-terminal domain|Ciclev10000030m|m.94:910-1030
Ciclev10000031m	5546	XP_006494370.1	PREDICTED: DExH-box ATP-dependent RNA helicase DExH7, chloroplastic isoform X1 [Citrus sinensis]	99%	sp|F4I9Q5|DEXH7_ARATH	DExH-box ATP-dependent RNA helicase DExH7, chloroplastic OS=Arabidopsis thaliana GN=At1g58060 PE=2 SV=1	80%	59689.scaffold_200743.1	annotation not avaliable	80%	COG1643	KOG0920	_	GO:0000380|alternative mRNA splicing, via spliceosome;GO:0000398|mRNA splicing, via spliceosome;GO:0001503|ossification;GO:0001649|osteoblast differentiation;GO:0006259|DNA metabolic process;GO:0006260|DNA replication;GO:0006351|transcription, DNA-templated;GO:0006353|DNA-templated transcription, termination;GO:0006357|regulation of transcription by RNA polymerase II;GO:0006396|RNA processing;GO:…	GO:0000228|nuclear chromosome;GO:0000781|chromosome, telomeric region;GO:0000785|chromatin;GO:0000805|X chromosome;GO:0005634|nucleus;GO:0005654|nucleoplasm;GO:0005694|chromosome;GO:0005700|polytene chromosome;GO:0005726|perichromatin fibrils;GO:0005730|nucleolus;GO:0005737|cytoplasm;GO:0005739|mitochondrion;GO:0005783|endoplasmic reticulum;GO:0005813|centrosome;GO:0005815|microtubule organizing …	GO:0000993|RNA polymerase II core binding;GO:0001047|core promoter binding;GO:0001069|regulatory region RNA binding;GO:0001085|RNA polymerase II transcription factor binding;GO:0001104|RNA polymerase II transcription cofactor activity;GO:0001105|RNA polymerase II transcription coactivator activity;GO:0002151|G-quadruplex RNA binding;GO:0003676|nucleic acid binding;GO:0003677|DNA binding;GO:000367…	ko:K18995	DHX29		m.96|Ciclev10000031m:90-4391(+)	complete	PF07717.13|OB_NTP_bind|Oligonucleotide/oligosaccharide-binding (OB)-fold|Ciclev10000031m|m.96:1238-1384;PF04408.20|HA2|Helicase associated domain (HA2)|Ciclev10000031m|m.96:1095-1196;PF00270.26|DEAD|DEAD/DEAH box helicase|Ciclev10000031m|m.96:624-784;PF00271.28|Helicase_C|Helicase conserved C-terminal domain|Ciclev10000031m|m.96:910-1030
Ciclev10000032m	5471	XP_006434103.1	hypothetical protein CICLE_v10000027mg [Citrus clementina]	100%	sp|Q6IE82|JADE3_MOUSE	Protein Jade-3 OS=Mus musculus GN=Jade3 PE=1 SV=1	58%	59689.fgenesh2_kg.2__2076__AT1G77800.1	annotation not avaliable	61%	COG5141	KOG0954	_	GO:0009908|flower development;GO:0035556|intracellular signal transduction;GO:0043966|histone H3 acetylation;GO:0043981|histone H4-K5 acetylation;GO:0043982|histone H4-K8 acetylation;GO:0043983|histone H4-K12 acetylation;GO:0048578|positive regulation of long-day photoperiodism, flowering	GO:0000123|histone acetyltransferase complex;GO:0005634|nucleus	GO:0018024|histone-lysine N-methyltransferase activity;GO:0042054|histone methyltransferase activity;GO:0046872|metal ion binding	_	_	_	m.90|Ciclev10000032m:4925-5377(-);m.89|Ciclev10000032m:363-4637(+)	complete;complete	PF13832.3|zf-HC5HC2H_2|PHD-zinc-finger like domain|Ciclev10000032m|m.89:362-475;PF13832.3|zf-HC5HC2H_2|PHD-zinc-finger like domain|Ciclev10000032m|m.89:1138-1244;PF13771.3|zf-HC5HC2H|PHD-like zinc-binding domain|Ciclev10000032m|m.89:385-476;PF13771.3|zf-HC5HC2H|PHD-like zinc-binding domain|Ciclev10000032m|m.89:1159-1245;PF13831.3|PHD_2|PHD-finger|Ciclev10000032m|m.89:316-348;PF13831.3|PHD_2|PHD-f…
Ciclev10000033m	4403	XP_006434588.1	hypothetical protein CICLE_v10000033mg [Citrus clementina]	100%	sp|I3XHK1|FANCM_ARATH	DEAD-box ATP-dependent RNA helicase FANCM OS=Arabidopsis thaliana GN=FANCM PE=2 SV=1	64%	59689.fgenesh2_kg.1__3636__AT1G35530.1	annotation not avaliable	60%	COG1111	KOG0354	_	GO:0000712|resolution of meiotic recombination intermediates;GO:0000725|recombinational repair;GO:0000732|strand displacement;GO:0006281|DNA repair;GO:0006310|DNA recombination;GO:0007535|donor selection;GO:0031297|replication fork processing;GO:0033567|DNA replication, Okazaki fragment processing;GO:0036297|interstrand cross-link repair;GO:0045128|negative regulation of reciprocal meiotic recomb…	GO:0000781|chromosome, telomeric region;GO:0005634|nucleus;GO:0005654|nucleoplasm;GO:0005730|nucleolus;GO:0005829|cytosol;GO:0035861|site of double-strand break;GO:0043240|Fanconi anaemia nuclear complex;GO:0071821|FANCM-MHF complex	GO:0000400|four-way junction DNA binding;GO:0003677|DNA binding;GO:0003682|chromatin binding;GO:0004386|helicase activity;GO:0004518|nuclease activity;GO:0005524|ATP binding;GO:0009378|four-way junction helicase activity;GO:0033677|DNA/RNA helicase activity;GO:0043138|3'-5' DNA helicase activity;GO:0043140|ATP-dependent 3'-5' DNA helicase activity;GO:0070336|flap-structured DNA binding;GO:1990163…	ko:K10896	FANCM	path:ko03460	m.102|Ciclev10000033m:1-4230(+)	complete	PF00271.28|Helicase_C|Helicase conserved C-terminal domain|Ciclev10000033m|m.102:471-579;PF04851.12|ResIII|Type III restriction enzyme, res subunit|Ciclev10000033m|m.102:124-272;PF00270.26|DEAD|DEAD/DEAH box helicase|Ciclev10000033m|m.102:114-275
Ciclev10000034m	4806	XP_006434442.1	hypothetical protein CICLE_v10000034mg [Citrus clementina]	100%	sp|Q10251|IF2P_SCHPO	Eukaryotic translation initiation factor 5B OS=Schizosaccharomyces pombe (strain 972 / ATCC 24843) GN=SPAC56F8.03 PE=1 SV=1	73%	59689.scaffold_202628.1	annotation not avaliable	82%	COG0532	KOG1144	_	GO:0000462|maturation of SSU-rRNA from tricistronic rRNA transcript (SSU-rRNA, 5.8S rRNA, LSU-rRNA);GO:0001732|formation of cytoplasmic translation initiation complex;GO:0002183|cytoplasmic translational initiation;GO:0006413|translational initiation;GO:0006446|regulation of translational initiation;GO:0042255|ribosome assembly	GO:0005622|intracellular;GO:0005737|cytoplasm;GO:0005829|cytosol;GO:0010494|cytoplasmic stress granule;GO:0022627|cytosolic small ribosomal subunit;GO:0033290|eukaryotic 48S preinitiation complex	GO:0003723|RNA binding;GO:0003743|translation initiation factor activity;GO:0003924|GTPase activity;GO:0005525|GTP binding;GO:0031369|translation initiation factor binding;GO:0043022|ribosome binding;GO:0046872|metal ion binding	ko:K03243	EIF5B	path:ko03013	m.105|Ciclev10000034m:1-4155(+)	complete	PF00009.24|GTP_EFTU|Elongation factor Tu GTP binding domain|Ciclev10000034m|m.105:796-1004;PF11987.5|IF-2|Translation-initiation factor 2|Ciclev10000034m|m.105:1131-1232;PF03144.22|GTP_EFTU_D2|Elongation factor Tu domain 2|Ciclev10000034m|m.105:1031-1106;PF01926.20|MMR_HSR1|50S ribosome-binding GTPase|Ciclev10000034m|m.105:797-918
Ciclev10000035m	4320	XP_006433784.1	hypothetical protein CICLE_v10000035mg [Citrus clementina]	100%	sp|Q2QAV0|TIO_ARATH	Serine/threonine-protein kinase TIO OS=Arabidopsis thaliana GN=TIO PE=1 SV=1	79%	59689.fgenesh2_kg.1__4107__AT1G50240.2	annotation not avaliable	80%	COG0515	KOG0597	_	GO:0000002|mitochondrial genome maintenance;GO:0000122|negative regulation of transcription by RNA polymerase II;GO:0000187|activation of MAPK activity;GO:0000278|mitotic cell cycle;GO:0000911|cytokinesis by cell plate formation;GO:0001558|regulation of cell growth;GO:0001751|compound eye photoreceptor cell differentiation;GO:0002903|negative regulation of B cell apoptotic process;GO:0003351|epit…	GO:0000775|chromosome, centromeric region;GO:0000776|kinetochore;GO:0000779|condensed chromosome, centromeric region;GO:0000780|condensed nuclear chromosome, centromeric region;GO:0000790|nuclear chromatin;GO:0000922|spindle pole;GO:0005622|intracellular;GO:0005634|nucleus;GO:0005654|nucleoplasm;GO:0005694|chromosome;GO:0005737|cytoplasm;GO:0005769|early endosome;GO:0005813|centrosome;GO:0005814|…	GO:0000287|magnesium ion binding;GO:0004672|protein kinase activity;GO:0004674|protein serine/threonine kinase activity;GO:0004702|signal transducer, downstream of receptor, with serine/threonine kinase activity;GO:0004712|protein serine/threonine/tyrosine kinase activity;GO:0005246|calcium channel regulator activity;GO:0005524|ATP binding;GO:0008022|protein C-terminus binding;GO:0008134|transcri…	ko:K06228	FU	path:ko04341;path:ko05200;path:ko05217	m.110|Ciclev10000035m:1-4029(+)	complete	PF00069.22|Pkinase|Protein kinase domain|Ciclev10000035m|m.110:6-256;PF07714.14|Pkinase_Tyr|Protein tyrosine kinase|Ciclev10000035m|m.110:8-252;PF02985.19|HEAT|HEAT repeat|Ciclev10000035m|m.110:1136-1163
Ciclev10000036m	3981	XP_006432211.1	hypothetical protein CICLE_v10000036mg [Citrus clementina]	100%	sp|C0LGP4|Y3475_ARATH	Probable LRR receptor-like serine/threonine-protein kinase At3g47570 OS=Arabidopsis thaliana GN=At3g47570 PE=2 SV=1	72%	_	_	_	_	_	_	GO:0001578|microtubule bundle formation;GO:0001944|vasculature development;GO:0002764|immune response-regulating signaling pathway;GO:0006468|protein phosphorylation;GO:0006833|water transport;GO:0006898|receptor-mediated endocytosis;GO:0006952|defense response;GO:0007166|cell surface receptor signaling pathway;GO:0009553|embryo sac development;GO:0009556|microsporogenesis;GO:0009611|response to …	GO:0005634|nucleus;GO:0005768|endosome;GO:0005789|endoplasmic reticulum membrane;GO:0005886|plasma membrane;GO:0009507|chloroplast;GO:0010008|endosome membrane;GO:0012505|endomembrane system;GO:0016020|membrane;GO:0016021|integral component of membrane;GO:0032541|cortical endoplasmic reticulum;GO:0048226|Casparian strip;GO:1990578|perinuclear endoplasmic reticulum membrane	GO:0001653|peptide receptor activity;GO:0004383|guanylate cyclase activity;GO:0004672|protein kinase activity;GO:0004674|protein serine/threonine kinase activity;GO:0004675|transmembrane receptor protein serine/threonine kinase activity;GO:0004714|transmembrane receptor protein tyrosine kinase activity;GO:0004888|transmembrane signaling receptor activity;GO:0005199|structural constituent of cell …	_	_	_	m.114|Ciclev10000036m:1-3981(+)	complete	PF00069.22|Pkinase|Protein kinase domain|Ciclev10000036m|m.114:707-946;PF07714.14|Pkinase_Tyr|Protein tyrosine kinase|Ciclev10000036m|m.114:708-928;PF13855.3|LRR_8|Leucine rich repeat|Ciclev10000036m|m.114:542-600;PF08263.9|LRRNT_2|Leucine rich repeat N-terminal domain|Ciclev10000036m|m.114:34-70;PF08263.9|LRRNT_2|Leucine rich repeat N-terminal domain|Ciclev10000036m|m.114:789-797;PF00560.30|LRR_…
Ciclev10000037m	3912	XP_006433824.1	hypothetical protein CICLE_v10000037mg [Citrus clementina]	100%	sp|F4K0J3|KN4C_ARATH	Kinesin-like protein KIN-4C OS=Arabidopsis thaliana GN=KIN4C PE=2 SV=2	67%	59689.fgenesh1_pg.C_scaffold_8002087	annotation not avaliable	64%	COG5059	KOG0244	_	GO:0000281|mitotic cytokinesis;GO:0003279|cardiac septum development;GO:0003351|epithelial cilium movement;GO:0006351|transcription, DNA-templated;GO:0006810|transport;GO:0006890|retrograde vesicle-mediated transport, Golgi to ER;GO:0006996|organelle organization;GO:0007018|microtubule-based movement;GO:0007049|cell cycle;GO:0008089|anterograde axonal transport;GO:0009832|plant-type cell wall bio…	GO:0005634|nucleus;GO:0005654|nucleoplasm;GO:0005694|chromosome;GO:0005737|cytoplasm;GO:0005813|centrosome;GO:0005819|spindle;GO:0005829|cytosol;GO:0005856|cytoskeleton;GO:0005871|kinesin complex;GO:0005874|microtubule;GO:0005876|spindle microtubule;GO:0005929|cilium;GO:0005930|axoneme;GO:0009506|plasmodesma;GO:0015630|microtubule cytoskeleton;GO:0016020|membrane;GO:0016363|nuclear matrix;GO:0016…	GO:0003677|DNA binding;GO:0003777|microtubule motor activity;GO:0005524|ATP binding;GO:0008017|microtubule binding;GO:0008574|ATP-dependent microtubule motor activity, plus-end-directed;GO:0016887|ATPase activity;GO:0017048|Rho GTPase binding;GO:0042802|identical protein binding;GO:0043565|sequence-specific DNA binding	ko:K10395	KIF4_21_27		m.115|Ciclev10000037m:1-3912(+)	complete	PF00225.20|Kinesin|Kinesin motor domain|Ciclev10000037m|m.115:44-321;PF00225.20|Kinesin|Kinesin motor domain|Ciclev10000037m|m.115:350-389;PF16796.2|Microtub_bd|Microtubule binding|Ciclev10000037m|m.115:12-153
Ciclev10000038m	4095	XP_006473531.1	PREDICTED: auxilin-like protein 1 isoform X2 [Citrus sinensis]	93%	sp|Q9FWS1|AUL1_ARATH	Auxilin-like protein 1 OS=Arabidopsis thaliana GN=AUL1 PE=2 SV=2	89%	_	_	_	_	_	_	GO:0006898|receptor-mediated endocytosis;GO:0007015|actin filament organization;GO:0007029|endoplasmic reticulum organization;GO:0007030|Golgi organization;GO:0007049|cell cycle;GO:0009903|chloroplast avoidance movement;GO:0009904|chloroplast accumulation movement;GO:0009913|epidermal cell differentiation;GO:0010977|negative regulation of neuron projection development;GO:0016191|synaptic vesicle …	GO:0005622|intracellular;GO:0005737|cytoplasm;GO:0005783|endoplasmic reticulum;GO:0005794|Golgi apparatus;GO:0005829|cytosol;GO:0005886|plasma membrane;GO:0005925|focal adhesion;GO:0014069|postsynaptic density;GO:0016020|membrane;GO:0031410|cytoplasmic vesicle;GO:0031982|vesicle;GO:0043231|intracellular membrane-bounded organelle;GO:0045202|synapse;GO:0048471|perinuclear region of cytoplasm	GO:0004674|protein serine/threonine kinase activity;GO:0004725|protein tyrosine phosphatase activity;GO:0005524|ATP binding;GO:0017124|SH3 domain binding;GO:0019904|protein domain specific binding;GO:0030276|clathrin binding;GO:0030332|cyclin binding;GO:0032050|clathrin heavy chain binding	_	_	_	m.122|Ciclev10000038m:1-3900(+)	complete	_
Ciclev10000039m	4136	XP_006435367.1	hypothetical protein CICLE_v10000039mg [Citrus clementina]	100%	sp|P56941|NPC1_PIG	Niemann-Pick C1 protein OS=Sus scrofa GN=NPC1 PE=2 SV=1	55%	_	_	_	_	_	_	GO:0000122|negative regulation of transcription by RNA polymerase II;GO:0001649|osteoblast differentiation;GO:0001658|branching involved in ureteric bud morphogenesis;GO:0001701|in utero embryonic development;GO:0001709|cell fate determination;GO:0001841|neural tube formation;GO:0001843|neural tube closure;GO:0003007|heart morphogenesis;GO:0006486|protein glycosylation;GO:0006665|sphingolipid met…	GO:0000329|fungal-type vacuole membrane;GO:0005576|extracellular region;GO:0005634|nucleus;GO:0005635|nuclear envelope;GO:0005764|lysosome;GO:0005765|lysosomal membrane;GO:0005768|endosome;GO:0005783|endoplasmic reticulum;GO:0005794|Golgi apparatus;GO:0005886|plasma membrane;GO:0005887|integral component of plasma membrane;GO:0005901|caveola;GO:0005912|adherens junction;GO:0005929|cilium;GO:00140…	GO:0001618|virus receptor activity;GO:0004888|transmembrane signaling receptor activity;GO:0005113|patched binding;GO:0005119|smoothened binding;GO:0005319|lipid transporter activity;GO:0008144|drug binding;GO:0008158|hedgehog receptor activity;GO:0008201|heparin binding;GO:0008270|zinc ion binding;GO:0015248|sterol transporter activity;GO:0015485|cholesterol binding;GO:0017137|Rab GTPase binding…	ko:K12385	NPC1	path:ko04142	m.126|Ciclev10000039m:3-3920(+)	5prime_partial	PF02460.15|Patched|Patched family|Ciclev10000039m|m.126:467-919;PF02460.15|Patched|Patched family|Ciclev10000039m|m.126:1040-1284;PF16414.2|NPC1_N|Niemann-Pick C1 N terminus|Ciclev10000039m|m.126:60-289;PF12349.5|Sterol-sensing|Sterol-sensing domain of SREBP cleavage-activation|Ciclev10000039m|m.126:671-821
Ciclev10000040m	6286	XP_006435508.1	hypothetical protein CICLE_v10000043mg [Citrus clementina]	100%	sp|F4K1J4|ATXR7_ARATH	Histone-lysine N-methyltransferase ATXR7 OS=Arabidopsis thaliana GN=ATXR7 PE=2 SV=1	48%	59689.fgenesh2_kg.8__611__AT5G42400.1	annotation not avaliable	50%	COG2940	KOG1080	_	GO:0000122|negative regulation of transcription by RNA polymerase II;GO:0000723|telomere maintenance;GO:0002244|hematopoietic progenitor cell differentiation;GO:0006348|chromatin silencing at telomere;GO:0006351|transcription, DNA-templated;GO:0006355|regulation of transcription, DNA-templated;GO:0008340|determination of adult lifespan;GO:0009405|pathogenesis;GO:0009908|flower development;GO:0009…	GO:0000781|chromosome, telomeric region;GO:0000790|nuclear chromatin;GO:0000791|euchromatin;GO:0005634|nucleus;GO:0005654|nucleoplasm;GO:0005694|chromosome;GO:0005700|polytene chromosome;GO:0005719|nuclear euchromatin;GO:0005737|cytoplasm;GO:0005829|cytosol;GO:0016607|nuclear speck;GO:0035097|histone methyltransferase complex;GO:0035327|transcriptionally active chromatin;GO:0048188|Set1C/COMPASS …	GO:0003676|nucleic acid binding;GO:0003723|RNA binding;GO:0008013|beta-catenin binding;GO:0008134|transcription factor binding;GO:0016279|protein-lysine N-methyltransferase activity;GO:0018024|histone-lysine N-methyltransferase activity;GO:0042054|histone methyltransferase activity;GO:0042800|histone methyltransferase activity (H3-K4 specific);GO:1990188|euchromatin binding	ko:K11422	SETD1, SET1	path:ko00310	m.134|Ciclev10000040m:134-4021(+)	complete	PF00856.25|SET|SET domain|Ciclev10000040m|m.134:1168-1272
Ciclev10000041m	4223	XP_006435508.1	hypothetical protein CICLE_v10000043mg [Citrus clementina]	100%	sp|F4K1J4|ATXR7_ARATH	Histone-lysine N-methyltransferase ATXR7 OS=Arabidopsis thaliana GN=ATXR7 PE=2 SV=1	48%	59689.fgenesh2_kg.8__611__AT5G42400.1	annotation not avaliable	50%	COG2940	KOG1080	_	GO:0000122|negative regulation of transcription by RNA polymerase II;GO:0000723|telomere maintenance;GO:0002244|hematopoietic progenitor cell differentiation;GO:0006348|chromatin silencing at telomere;GO:0006351|transcription, DNA-templated;GO:0006355|regulation of transcription, DNA-templated;GO:0008340|determination of adult lifespan;GO:0009405|pathogenesis;GO:0009908|flower development;GO:0009…	GO:0000781|chromosome, telomeric region;GO:0000790|nuclear chromatin;GO:0000791|euchromatin;GO:0005634|nucleus;GO:0005654|nucleoplasm;GO:0005694|chromosome;GO:0005700|polytene chromosome;GO:0005719|nuclear euchromatin;GO:0005737|cytoplasm;GO:0005829|cytosol;GO:0016607|nuclear speck;GO:0035097|histone methyltransferase complex;GO:0035327|transcriptionally active chromatin;GO:0048188|Set1C/COMPASS …	GO:0003676|nucleic acid binding;GO:0003723|RNA binding;GO:0008013|beta-catenin binding;GO:0008134|transcription factor binding;GO:0016279|protein-lysine N-methyltransferase activity;GO:0018024|histone-lysine N-methyltransferase activity;GO:0042054|histone methyltransferase activity;GO:0042800|histone methyltransferase activity (H3-K4 specific);GO:1990188|euchromatin binding	ko:K11422	SETD1, SET1	path:ko00310	m.141|Ciclev10000041m:134-4021(+)	complete	PF00856.25|SET|SET domain|Ciclev10000041m|m.141:1168-1272
Ciclev10000042m	6428	XP_006435508.1	hypothetical protein CICLE_v10000043mg [Citrus clementina]	100%	sp|F4K1J4|ATXR7_ARATH	Histone-lysine N-methyltransferase ATXR7 OS=Arabidopsis thaliana GN=ATXR7 PE=2 SV=1	48%	59689.fgenesh2_kg.8__611__AT5G42400.1	annotation not avaliable	50%	COG2940	KOG1080	_	GO:0000122|negative regulation of transcription by RNA polymerase II;GO:0000723|telomere maintenance;GO:0002244|hematopoietic progenitor cell differentiation;GO:0006348|chromatin silencing at telomere;GO:0006351|transcription, DNA-templated;GO:0006355|regulation of transcription, DNA-templated;GO:0008340|determination of adult lifespan;GO:0009405|pathogenesis;GO:0009908|flower development;GO:0009…	GO:0000781|chromosome, telomeric region;GO:0000790|nuclear chromatin;GO:0000791|euchromatin;GO:0005634|nucleus;GO:0005654|nucleoplasm;GO:0005694|chromosome;GO:0005700|polytene chromosome;GO:0005719|nuclear euchromatin;GO:0005737|cytoplasm;GO:0005829|cytosol;GO:0016607|nuclear speck;GO:0035097|histone methyltransferase complex;GO:0035327|transcriptionally active chromatin;GO:0048188|Set1C/COMPASS …	GO:0003676|nucleic acid binding;GO:0003723|RNA binding;GO:0008013|beta-catenin binding;GO:0008134|transcription factor binding;GO:0016279|protein-lysine N-methyltransferase activity;GO:0018024|histone-lysine N-methyltransferase activity;GO:0042054|histone methyltransferase activity;GO:0042800|histone methyltransferase activity (H3-K4 specific);GO:1990188|euchromatin binding	ko:K11422	SETD1, SET1	path:ko00310	m.140|Ciclev10000042m:3936-4238(-);m.137|Ciclev10000042m:134-4021(+)	complete;complete	PF00856.25|SET|SET domain|Ciclev10000042m|m.137:1168-1272
Ciclev10000043m	6434	XP_006435508.1	hypothetical protein CICLE_v10000043mg [Citrus clementina]	100%	sp|F4K1J4|ATXR7_ARATH	Histone-lysine N-methyltransferase ATXR7 OS=Arabidopsis thaliana GN=ATXR7 PE=2 SV=1	48%	59689.fgenesh2_kg.8__611__AT5G42400.1	annotation not avaliable	50%	COG2940	KOG1080	_	GO:0000122|negative regulation of transcription by RNA polymerase II;GO:0000723|telomere maintenance;GO:0002244|hematopoietic progenitor cell differentiation;GO:0006348|chromatin silencing at telomere;GO:0006351|transcription, DNA-templated;GO:0006355|regulation of transcription, DNA-templated;GO:0008340|determination of adult lifespan;GO:0009405|pathogenesis;GO:0009908|flower development;GO:0009…	GO:0000781|chromosome, telomeric region;GO:0000790|nuclear chromatin;GO:0000791|euchromatin;GO:0005634|nucleus;GO:0005654|nucleoplasm;GO:0005694|chromosome;GO:0005700|polytene chromosome;GO:0005719|nuclear euchromatin;GO:0005737|cytoplasm;GO:0005829|cytosol;GO:0016607|nuclear speck;GO:0035097|histone methyltransferase complex;GO:0035327|transcriptionally active chromatin;GO:0048188|Set1C/COMPASS …	GO:0003676|nucleic acid binding;GO:0003723|RNA binding;GO:0008013|beta-catenin binding;GO:0008134|transcription factor binding;GO:0016279|protein-lysine N-methyltransferase activity;GO:0018024|histone-lysine N-methyltransferase activity;GO:0042054|histone methyltransferase activity;GO:0042800|histone methyltransferase activity (H3-K4 specific);GO:1990188|euchromatin binding	ko:K11422	SETD1, SET1	path:ko00310	m.130|Ciclev10000043m:140-4027(+);m.133|Ciclev10000043m:3942-4244(-)	complete;complete	PF00856.25|SET|SET domain|Ciclev10000043m|m.130:1168-1272
Ciclev10000044m	6413	XP_006435511.1	hypothetical protein CICLE_v10000043mg [Citrus clementina]	100%	sp|F4K1J4|ATXR7_ARATH	Histone-lysine N-methyltransferase ATXR7 OS=Arabidopsis thaliana GN=ATXR7 PE=2 SV=1	48%	59689.fgenesh2_kg.8__611__AT5G42400.1	annotation not avaliable	50%	COG2940	KOG1080	_	GO:0000122|negative regulation of transcription by RNA polymerase II;GO:0000723|telomere maintenance;GO:0002244|hematopoietic progenitor cell differentiation;GO:0006348|chromatin silencing at telomere;GO:0006351|transcription, DNA-templated;GO:0006355|regulation of transcription, DNA-templated;GO:0008340|determination of adult lifespan;GO:0009405|pathogenesis;GO:0009908|flower development;GO:0009…	GO:0000781|chromosome, telomeric region;GO:0000790|nuclear chromatin;GO:0000791|euchromatin;GO:0005634|nucleus;GO:0005654|nucleoplasm;GO:0005694|chromosome;GO:0005700|polytene chromosome;GO:0005719|nuclear euchromatin;GO:0005737|cytoplasm;GO:0005829|cytosol;GO:0016607|nuclear speck;GO:0035097|histone methyltransferase complex;GO:0035327|transcriptionally active chromatin;GO:0048188|Set1C/COMPASS …	GO:0003676|nucleic acid binding;GO:0003723|RNA binding;GO:0008013|beta-catenin binding;GO:0008134|transcription factor binding;GO:0016279|protein-lysine N-methyltransferase activity;GO:0018024|histone-lysine N-methyltransferase activity;GO:0042054|histone methyltransferase activity;GO:0042800|histone methyltransferase activity (H3-K4 specific);GO:1990188|euchromatin binding	ko:K11422	SETD1, SET1	path:ko00310	m.144|Ciclev10000044m:134-4006(+);m.148|Ciclev10000044m:3921-4223(-)	complete;complete	PF00856.25|SET|SET domain|Ciclev10000044m|m.144:1163-1267
Ciclev10000045m	4916	XP_006473805.1	PREDICTED: Fanconi anemia group J protein homolog isoform X1 [Citrus sinensis]	98%	sp|Q5SXJ3|FANCJ_MOUSE	Fanconi anemia group J protein homolog OS=Mus musculus GN=Brip1 PE=2 SV=1	49%	59689.scaffold_102320.1	annotation not avaliable	62%	COG1199	KOG1132	_	GO:0000077|DNA damage checkpoint;GO:0000723|telomere maintenance;GO:0000731|DNA synthesis involved in DNA repair;GO:0000732|strand displacement;GO:0006260|DNA replication;GO:0006281|DNA repair;GO:0006302|double-strand break repair;GO:0006310|DNA recombination;GO:0006357|regulation of transcription by RNA polymerase II;GO:0007129|synapsis;GO:0007283|spermatogenesis;GO:0007284|spermatogonial cell d…	GO:0000781|chromosome, telomeric region;GO:0005634|nucleus;GO:0005654|nucleoplasm;GO:0005737|cytoplasm;GO:0031965|nuclear membrane	GO:0003677|DNA binding;GO:0003678|DNA helicase activity;GO:0003682|chromatin binding;GO:0004003|ATP-dependent DNA helicase activity;GO:0004386|helicase activity;GO:0005524|ATP binding;GO:0046872|metal ion binding;GO:0051539|4 iron, 4 sulfur cluster binding;GO:0070182|DNA polymerase binding	ko:K15362	BRIP1, BACH1, FANCJ	path:ko03440;path:ko03460	m.158|Ciclev10000045m:1-3873(+)	complete	PF13307.3|Helicase_C_2|Helicase C-terminal domain|Ciclev10000045m|m.158:552-739;PF06733.12|DEAD_2|DEAD_2|Ciclev10000045m|m.158:148-311
Ciclev10000046m	4062	XP_006473532.1	PREDICTED: auxilin-like protein 1 isoform X3 [Citrus sinensis]	92%	sp|Q9FWS1|AUL1_ARATH	Auxilin-like protein 1 OS=Arabidopsis thaliana GN=AUL1 PE=2 SV=2	89%	_	_	_	_	_	_	GO:0006898|receptor-mediated endocytosis;GO:0007015|actin filament organization;GO:0007029|endoplasmic reticulum organization;GO:0007030|Golgi organization;GO:0007049|cell cycle;GO:0009903|chloroplast avoidance movement;GO:0009904|chloroplast accumulation movement;GO:0009913|epidermal cell differentiation;GO:0010977|negative regulation of neuron projection development;GO:0016191|synaptic vesicle …	GO:0005622|intracellular;GO:0005737|cytoplasm;GO:0005783|endoplasmic reticulum;GO:0005794|Golgi apparatus;GO:0005829|cytosol;GO:0005886|plasma membrane;GO:0005925|focal adhesion;GO:0014069|postsynaptic density;GO:0016020|membrane;GO:0031410|cytoplasmic vesicle;GO:0031982|vesicle;GO:0043231|intracellular membrane-bounded organelle;GO:0045202|synapse;GO:0048471|perinuclear region of cytoplasm	GO:0004674|protein serine/threonine kinase activity;GO:0004725|protein tyrosine phosphatase activity;GO:0005524|ATP binding;GO:0017124|SH3 domain binding;GO:0019904|protein domain specific binding;GO:0030276|clathrin binding;GO:0030332|cyclin binding;GO:0032050|clathrin heavy chain binding	_	_	_	m.124|Ciclev10000046m:1-3867(+)	complete	_
Ciclev10000047m	4042	XP_006431389.1	hypothetical protein CICLE_v10000047mg [Citrus clementina]	100%	sp|O64728|STI_ARATH	Protein STICHEL OS=Arabidopsis thaliana GN=STI PE=1 SV=2	70%	59689.fgenesh2_kg.5__155__AT2G02480.1	annotation not avaliable	70%	COG2812	KOG0989	_	GO:0006260|DNA replication;GO:0006261|DNA-dependent DNA replication;GO:0006281|DNA repair;GO:0010026|trichome differentiation;GO:0010091|trichome branching;GO:0040007|growth	GO:0005634|nucleus;GO:0005663|DNA replication factor C complex;GO:0005886|plasma membrane;GO:0009360|DNA polymerase III complex;GO:0043846|DNA polymerase III, clamp loader complex	GO:0003677|DNA binding;GO:0003887|DNA-directed DNA polymerase activity;GO:0005524|ATP binding;GO:0016887|ATPase activity;GO:0017111|nucleoside-triphosphatase activity;GO:0030337|DNA polymerase processivity factor activity;GO:0042802|identical protein binding	_	_	_	m.161|Ciclev10000047m:1-3807(+)	complete	PF13177.3|DNA_pol3_delta2|DNA polymerase III, delta subunit|Ciclev10000047m|m.161:475-635;PF00004.26|AAA|ATPase family associated with various cellular activities (AAA)|Ciclev10000047m|m.161:497-631;PF12169.5|DNA_pol3_gamma3|DNA polymerase III subunits gamma and tau domain III|Ciclev10000047m|m.161:689-770
Ciclev10000048m	4407	XP_006435501.1	hypothetical protein CICLE_v10000050mg [Citrus clementina]	100%	sp|Q9FIH8|SPP_ARATH	Stromal processing peptidase, chloroplastic OS=Arabidopsis thaliana GN=SPP PE=2 SV=1	85%	59689.fgenesh2_kg.8__612__AT5G42390.1	annotation not avaliable	84%	COG0612	KOG0959	_	GO:0006508|proteolysis;GO:0009793|embryo development ending in seed dormancy;GO:0016485|protein processing	GO:0005737|cytoplasm;GO:0005739|mitochondrion;GO:0005829|cytosol;GO:0009507|chloroplast;GO:0009536|plastid;GO:0009570|chloroplast stroma;GO:0030288|outer membrane-bounded periplasmic space;GO:0042597|periplasmic space	GO:0004222|metalloendopeptidase activity;GO:0008237|metallopeptidase activity;GO:0008270|zinc ion binding;GO:0046872|metal ion binding	_	_	_	m.163|Ciclev10000048m:158-3940(+)	complete	PF05193.18|Peptidase_M16_C|Peptidase M16 inactive domain|Ciclev10000048m|m.163:351-591;PF05193.18|Peptidase_M16_C|Peptidase M16 inactive domain|Ciclev10000048m|m.163:922-1151;PF00675.17|Peptidase_M16|Insulinase (Peptidase family M16)|Ciclev10000048m|m.163:199-333
Ciclev10000049m	4390	XP_006435501.1	hypothetical protein CICLE_v10000050mg [Citrus clementina]	100%	sp|Q9FIH8|SPP_ARATH	Stromal processing peptidase, chloroplastic OS=Arabidopsis thaliana GN=SPP PE=2 SV=1	85%	59689.fgenesh2_kg.8__612__AT5G42390.1	annotation not avaliable	84%	COG0612	KOG0959	_	GO:0006508|proteolysis;GO:0009793|embryo development ending in seed dormancy;GO:0016485|protein processing	GO:0005737|cytoplasm;GO:0005739|mitochondrion;GO:0005829|cytosol;GO:0009507|chloroplast;GO:0009536|plastid;GO:0009570|chloroplast stroma;GO:0030288|outer membrane-bounded periplasmic space;GO:0042597|periplasmic space	GO:0004222|metalloendopeptidase activity;GO:0008237|metallopeptidase activity;GO:0008270|zinc ion binding;GO:0046872|metal ion binding	_	_	_	m.167|Ciclev10000049m:158-3940(+)	complete	PF05193.18|Peptidase_M16_C|Peptidase M16 inactive domain|Ciclev10000049m|m.167:351-591;PF05193.18|Peptidase_M16_C|Peptidase M16 inactive domain|Ciclev10000049m|m.167:922-1151;PF00675.17|Peptidase_M16|Insulinase (Peptidase family M16)|Ciclev10000049m|m.167:199-333
Ciclev10000050m	4423	XP_006435501.1	hypothetical protein CICLE_v10000050mg [Citrus clementina]	100%	sp|Q9FIH8|SPP_ARATH	Stromal processing peptidase, chloroplastic OS=Arabidopsis thaliana GN=SPP PE=2 SV=1	85%	59689.fgenesh2_kg.8__612__AT5G42390.1	annotation not avaliable	84%	COG0612	KOG0959	_	GO:0006508|proteolysis;GO:0009793|embryo development ending in seed dormancy;GO:0016485|protein processing	GO:0005737|cytoplasm;GO:0005739|mitochondrion;GO:0005829|cytosol;GO:0009507|chloroplast;GO:0009536|plastid;GO:0009570|chloroplast stroma;GO:0030288|outer membrane-bounded periplasmic space;GO:0042597|periplasmic space	GO:0004222|metalloendopeptidase activity;GO:0008237|metallopeptidase activity;GO:0008270|zinc ion binding;GO:0046872|metal ion binding	_	_	_	m.165|Ciclev10000050m:158-3940(+)	complete	PF05193.18|Peptidase_M16_C|Peptidase M16 inactive domain|Ciclev10000050m|m.165:351-591;PF05193.18|Peptidase_M16_C|Peptidase M16 inactive domain|Ciclev10000050m|m.165:922-1151;PF00675.17|Peptidase_M16|Insulinase (Peptidase family M16)|Ciclev10000050m|m.165:199-333
Ciclev10000051m	4686	XP_006435501.1	hypothetical protein CICLE_v10000050mg [Citrus clementina]	100%	sp|Q9FIH8|SPP_ARATH	Stromal processing peptidase, chloroplastic OS=Arabidopsis thaliana GN=SPP PE=2 SV=1	85%	59689.fgenesh2_kg.8__612__AT5G42390.1	annotation not avaliable	84%	COG0612	KOG0959	_	GO:0006508|proteolysis;GO:0009793|embryo development ending in seed dormancy;GO:0016485|protein processing	GO:0005737|cytoplasm;GO:0005739|mitochondrion;GO:0005829|cytosol;GO:0009507|chloroplast;GO:0009536|plastid;GO:0009570|chloroplast stroma;GO:0030288|outer membrane-bounded periplasmic space;GO:0042597|periplasmic space	GO:0004222|metalloendopeptidase activity;GO:0008237|metallopeptidase activity;GO:0008270|zinc ion binding;GO:0046872|metal ion binding	_	_	_	m.169|Ciclev10000051m:158-3940(+)	complete	PF05193.18|Peptidase_M16_C|Peptidase M16 inactive domain|Ciclev10000051m|m.169:351-591;PF05193.18|Peptidase_M16_C|Peptidase M16 inactive domain|Ciclev10000051m|m.169:922-1151;PF00675.17|Peptidase_M16|Insulinase (Peptidase family M16)|Ciclev10000051m|m.169:199-333
Ciclev10000052m	4414	XP_006471570.1	PREDICTED: formin-like protein 14 isoform X1 [Citrus sinensis]	94%	sp|Q9C6S1|FH14_ARATH	Formin-like protein 14 OS=Arabidopsis thaliana GN=FH14 PE=3 SV=3	82%	15368.BRADI5G17100.2	annotation not avaliable	56%	_	KOG1922;KOG2283	_	GO:0000910|cytokinesis;GO:0007015|actin filament organization;GO:0007275|multicellular organism development;GO:0007292|female gamete generation;GO:0009556|microsporogenesis;GO:0030036|actin cytoskeleton organization;GO:0030041|actin filament polymerization;GO:0032535|regulation of cellular component size;GO:0035556|intracellular signal transduction;GO:0045010|actin nucleation;GO:0048477|oogenesis…	GO:0005622|intracellular;GO:0005730|nucleolus;GO:0005769|early endosome;GO:0005783|endoplasmic reticulum;GO:0005819|spindle;GO:0005829|cytosol;GO:0009524|phragmoplast;GO:0009574|preprophase band;GO:0016021|integral component of membrane;GO:0043231|intracellular membrane-bounded organelle;GO:0048471|perinuclear region of cytoplasm	GO:0003779|actin binding;GO:0004721|phosphoprotein phosphatase activity;GO:0005102|signaling receptor binding;GO:0005522|profilin binding;GO:0008017|microtubule binding;GO:0017048|Rho GTPase binding;GO:0046872|metal ion binding;GO:0051015|actin filament binding	_	_	_	m.171|Ciclev10000052m:1-3774(+)	complete	PF02181.20|FH2|Formin Homology 2 Domain|Ciclev10000052m|m.171:840-1210;PF10409.6|PTEN_C2|C2 domain of PTEN tumour-suppressor protein|Ciclev10000052m|m.171:199-336
Ciclev10000053m	4073	XP_006435514.1	hypothetical protein CICLE_v10000043mg [Citrus clementina]	100%	sp|F4K1J4|ATXR7_ARATH	Histone-lysine N-methyltransferase ATXR7 OS=Arabidopsis thaliana GN=ATXR7 PE=2 SV=1	46%	59689.fgenesh2_kg.8__611__AT5G42400.1	annotation not avaliable	48%	COG2940	KOG1080	_	GO:0000122|negative regulation of transcription by RNA polymerase II;GO:0000723|telomere maintenance;GO:0002244|hematopoietic progenitor cell differentiation;GO:0006348|chromatin silencing at telomere;GO:0006351|transcription, DNA-templated;GO:0006355|regulation of transcription, DNA-templated;GO:0008340|determination of adult lifespan;GO:0009405|pathogenesis;GO:0009908|flower development;GO:0009…	GO:0000781|chromosome, telomeric region;GO:0000790|nuclear chromatin;GO:0000791|euchromatin;GO:0005634|nucleus;GO:0005654|nucleoplasm;GO:0005694|chromosome;GO:0005700|polytene chromosome;GO:0005719|nuclear euchromatin;GO:0005737|cytoplasm;GO:0005829|cytosol;GO:0016607|nuclear speck;GO:0035097|histone methyltransferase complex;GO:0035327|transcriptionally active chromatin;GO:0048188|Set1C/COMPASS …	GO:0003676|nucleic acid binding;GO:0003723|RNA binding;GO:0008013|beta-catenin binding;GO:0008134|transcription factor binding;GO:0016279|protein-lysine N-methyltransferase activity;GO:0018024|histone-lysine N-methyltransferase activity;GO:0042054|histone methyltransferase activity;GO:0042800|histone methyltransferase activity (H3-K4 specific);GO:1990188|euchromatin binding	ko:K11422	SETD1, SET1	path:ko00310	m.149|Ciclev10000053m:134-3904(+)	complete	_
Ciclev10000054m	4057	XP_006435210.1	hypothetical protein CICLE_v10000054mg [Citrus clementina]	100%	sp|Q9C7F8|AB13B_ARATH	ABC transporter B family member 13 OS=Arabidopsis thaliana GN=ABCB13 PE=3 SV=1	83%	59689.fgenesh2_kg.1__2956__AT1G28010.1	annotation not avaliable	82%	COG1132	KOG0055	_	GO:0000086|G2/M transition of mitotic cell cycle;GO:0006810|transport;GO:0008361|regulation of cell size;GO:0009624|response to nematode;GO:0009630|gravitropism;GO:0009637|response to blue light;GO:0009639|response to red or far red light;GO:0009640|photomorphogenesis;GO:0009733|response to auxin;GO:0009734|auxin-activated signaling pathway;GO:0009735|response to cytokinin;GO:0009926|auxin polar …	GO:0005634|nucleus;GO:0005739|mitochondrion;GO:0005774|vacuolar membrane;GO:0005886|plasma membrane;GO:0009506|plasmodesma;GO:0009986|cell surface;GO:0016020|membrane;GO:0016021|integral component of membrane;GO:0016324|apical plasma membrane;GO:0046581|intercellular canaliculus;GO:0070062|extracellular exosome	GO:0005215|transporter activity;GO:0005524|ATP binding;GO:0008559|xenobiotic transmembrane transporting ATPase activity;GO:0010328|auxin influx transmembrane transporter activity;GO:0010329|auxin efflux transmembrane transporter activity;GO:0042626|ATPase activity, coupled to transmembrane movement of substances;GO:0090554|phosphatidylcholine-translocating ATPase activity;GO:0090555|phosphatidyle…	ko:K05658	ABCB1, CD243	path:ko02010;path:ko04976;path:ko05206	m.175|Ciclev10000054m:93-3854(+)	complete	PF00664.20|ABC_membrane|ABC transporter transmembrane region|Ciclev10000054m|m.175:53-325;PF00664.20|ABC_membrane|ABC transporter transmembrane region|Ciclev10000054m|m.175:688-957;PF00005.24|ABC_tran|ABC transporter|Ciclev10000054m|m.175:395-543;PF00005.24|ABC_tran|ABC transporter|Ciclev10000054m|m.175:1025-1173
Ciclev10000055m	3729	XP_006471944.1	PREDICTED: probable disease resistance protein At4g27220 isoform X1 [Citrus sinensis]	88%	sp|Q9T048|DRL27_ARATH	Disease resistance protein At4g27190 OS=Arabidopsis thaliana GN=At4g27190 PE=2 SV=1	51%	_	_	_	_	_	_	GO:0006952|defense response;GO:0007165|signal transduction;GO:0008219|cell death;GO:0009617|response to bacterium;GO:0009626|plant-type hypersensitive response;GO:0009816|defense response to bacterium, incompatible interaction;GO:0016045|detection of bacterium;GO:0042742|defense response to bacterium	GO:0005622|intracellular;GO:0005737|cytoplasm;GO:0005739|mitochondrion;GO:0005829|cytosol;GO:0005886|plasma membrane	GO:0000166|nucleotide binding;GO:0005524|ATP binding;GO:0038023|signaling receptor activity;GO:0042802|identical protein binding;GO:0043531|ADP binding	ko:K13459	RPS2	path:ko04626	m.176|Ciclev10000055m:1-3729(+)	complete	PF00931.19|NB-ARC|NB-ARC domain|Ciclev10000055m|m.176:157-406
Ciclev10000056m	4317	XP_006435507.1	hypothetical protein CICLE_v10000043mg [Citrus clementina]	100%	sp|F4K1J4|ATXR7_ARATH	Histone-lysine N-methyltransferase ATXR7 OS=Arabidopsis thaliana GN=ATXR7 PE=2 SV=1	47%	_	_	_	_	_	_	GO:0000122|negative regulation of transcription by RNA polymerase II;GO:0000723|telomere maintenance;GO:0002244|hematopoietic progenitor cell differentiation;GO:0006348|chromatin silencing at telomere;GO:0006351|transcription, DNA-templated;GO:0006355|regulation of transcription, DNA-templated;GO:0009405|pathogenesis;GO:0009908|flower development;GO:0009909|regulation of flower development;GO:001…	GO:0000781|chromosome, telomeric region;GO:0000790|nuclear chromatin;GO:0000791|euchromatin;GO:0005634|nucleus;GO:0005654|nucleoplasm;GO:0005694|chromosome;GO:0005700|polytene chromosome;GO:0005719|nuclear euchromatin;GO:0005737|cytoplasm;GO:0005829|cytosol;GO:0016607|nuclear speck;GO:0035097|histone methyltransferase complex;GO:0035327|transcriptionally active chromatin;GO:0048188|Set1C/COMPASS …	GO:0003676|nucleic acid binding;GO:0003723|RNA binding;GO:0008013|beta-catenin binding;GO:0008134|transcription factor binding;GO:0016279|protein-lysine N-methyltransferase activity;GO:0018024|histone-lysine N-methyltransferase activity;GO:0042054|histone methyltransferase activity;GO:0042800|histone methyltransferase activity (H3-K4 specific);GO:1990188|euchromatin binding	ko:K11422	SETD1, SET1	path:ko00310	m.155|Ciclev10000056m:134-3859(+)	complete	PF00856.25|SET|SET domain|Ciclev10000056m|m.155:1168-1239
Ciclev10000057m	6380	XP_006435507.1	hypothetical protein CICLE_v10000043mg [Citrus clementina]	100%	sp|F4K1J4|ATXR7_ARATH	Histone-lysine N-methyltransferase ATXR7 OS=Arabidopsis thaliana GN=ATXR7 PE=2 SV=1	47%	_	_	_	_	_	_	GO:0000122|negative regulation of transcription by RNA polymerase II;GO:0000723|telomere maintenance;GO:0002244|hematopoietic progenitor cell differentiation;GO:0006348|chromatin silencing at telomere;GO:0006351|transcription, DNA-templated;GO:0006355|regulation of transcription, DNA-templated;GO:0009405|pathogenesis;GO:0009908|flower development;GO:0009909|regulation of flower development;GO:001…	GO:0000781|chromosome, telomeric region;GO:0000790|nuclear chromatin;GO:0000791|euchromatin;GO:0005634|nucleus;GO:0005654|nucleoplasm;GO:0005694|chromosome;GO:0005700|polytene chromosome;GO:0005719|nuclear euchromatin;GO:0005737|cytoplasm;GO:0005829|cytosol;GO:0016607|nuclear speck;GO:0035097|histone methyltransferase complex;GO:0035327|transcriptionally active chromatin;GO:0048188|Set1C/COMPASS …	GO:0003676|nucleic acid binding;GO:0003723|RNA binding;GO:0008013|beta-catenin binding;GO:0008134|transcription factor binding;GO:0016279|protein-lysine N-methyltransferase activity;GO:0018024|histone-lysine N-methyltransferase activity;GO:0042054|histone methyltransferase activity;GO:0042800|histone methyltransferase activity (H3-K4 specific);GO:1990188|euchromatin binding	ko:K11422	SETD1, SET1	path:ko00310	m.152|Ciclev10000057m:134-3859(+)	complete	PF00856.25|SET|SET domain|Ciclev10000057m|m.152:1168-1239
Ciclev10000058m	4342	XP_006471570.1	PREDICTED: formin-like protein 14 isoform X1 [Citrus sinensis]	92%	sp|Q9C6S1|FH14_ARATH	Formin-like protein 14 OS=Arabidopsis thaliana GN=FH14 PE=3 SV=3	80%	15368.BRADI5G17100.2	annotation not avaliable	56%	_	KOG1922;KOG2283	_	GO:0000910|cytokinesis;GO:0007015|actin filament organization;GO:0007275|multicellular organism development;GO:0007292|female gamete generation;GO:0009556|microsporogenesis;GO:0030036|actin cytoskeleton organization;GO:0030041|actin filament polymerization;GO:0032535|regulation of cellular component size;GO:0035556|intracellular signal transduction;GO:0045010|actin nucleation;GO:0048477|oogenesis…	GO:0005622|intracellular;GO:0005730|nucleolus;GO:0005769|early endosome;GO:0005783|endoplasmic reticulum;GO:0005819|spindle;GO:0005829|cytosol;GO:0009524|phragmoplast;GO:0009574|preprophase band;GO:0016021|integral component of membrane;GO:0043231|intracellular membrane-bounded organelle;GO:0048471|perinuclear region of cytoplasm	GO:0003779|actin binding;GO:0004721|phosphoprotein phosphatase activity;GO:0005102|signaling receptor binding;GO:0005522|profilin binding;GO:0008017|microtubule binding;GO:0017048|Rho GTPase binding;GO:0046872|metal ion binding;GO:0051015|actin filament binding	_	_	_	m.173|Ciclev10000058m:1-3702(+)	complete	PF02181.20|FH2|Formin Homology 2 Domain|Ciclev10000058m|m.173:840-915;PF02181.20|FH2|Formin Homology 2 Domain|Ciclev10000058m|m.173:916-1186;PF10409.6|PTEN_C2|C2 domain of PTEN tumour-suppressor protein|Ciclev10000058m|m.173:199-336
Ciclev10000059m	3993	XP_006433852.1	hypothetical protein CICLE_v10000059mg [Citrus clementina]	100%	_	_	_	59689.fgenesh2_kg.7__1815__AT4G24610.1	annotation not avaliable	76%	_	_	NOG286050	_	_	_	_	_	_	m.178|Ciclev10000059m:56-3751(+)	complete	_
Ciclev10000060m	3912	XP_006471591.1	PREDICTED: ABC transporter B family member 2-like isoform X1 [Citrus sinensis]	97%	sp|Q8LPK2|AB2B_ARATH	ABC transporter B family member 2 OS=Arabidopsis thaliana GN=ABCB2 PE=1 SV=3	88%	59689.fgenesh2_kg.7__1654__AT4G25960.1	annotation not avaliable	88%	COG1132	KOG0055	_	GO:0008361|regulation of cell size;GO:0009624|response to nematode;GO:0009630|gravitropism;GO:0009637|response to blue light;GO:0009639|response to red or far red light;GO:0009640|photomorphogenesis;GO:0009733|response to auxin;GO:0009734|auxin-activated signaling pathway;GO:0009735|response to cytokinin;GO:0009926|auxin polar transport;GO:0009958|positive gravitropism;GO:0010218|response to far …	GO:0005634|nucleus;GO:0005739|mitochondrion;GO:0005774|vacuolar membrane;GO:0005886|plasma membrane;GO:0009506|plasmodesma;GO:0016020|membrane;GO:0016021|integral component of membrane	GO:0005215|transporter activity;GO:0005524|ATP binding;GO:0008559|xenobiotic transmembrane transporting ATPase activity;GO:0010328|auxin influx transmembrane transporter activity;GO:0010329|auxin efflux transmembrane transporter activity;GO:0042626|ATPase activity, coupled to transmembrane movement of substances	ko:K05658	ABCB1, CD243	path:ko02010;path:ko04976;path:ko05206	m.179|Ciclev10000060m:1-3690(+)	complete	PF00664.20|ABC_membrane|ABC transporter transmembrane region|Ciclev10000060m|m.179:63-194;PF00664.20|ABC_membrane|ABC transporter transmembrane region|Ciclev10000060m|m.179:196-294;PF00664.20|ABC_membrane|ABC transporter transmembrane region|Ciclev10000060m|m.179:664-935;PF00005.24|ABC_tran|ABC transporter|Ciclev10000060m|m.179:367-513;PF00005.24|ABC_tran|ABC transporter|Ciclev10000060m|m.179:100…
Ciclev10000061m	5654	XP_006432434.1	hypothetical protein CICLE_v10000023mg [Citrus clementina]	100%	sp|Q9FY48|KEG_ARATH	E3 ubiquitin-protein ligase KEG OS=Arabidopsis thaliana GN=KEG PE=1 SV=2	86%	_	_	_	_	_	_	GO:0001934|positive regulation of protein phosphorylation;GO:0006357|regulation of transcription by RNA polymerase II;GO:0006468|protein phosphorylation;GO:0006935|chemotaxis;GO:0006952|defense response;GO:0006954|inflammatory response;GO:0007204|positive regulation of cytosolic calcium ion concentration;GO:0007584|response to nutrient;GO:0007613|memory;GO:0009414|response to water deprivation;GO…	GO:0005615|extracellular space;GO:0005634|nucleus;GO:0005737|cytoplasm;GO:0005739|mitochondrion;GO:0005769|early endosome;GO:0005802|trans-Golgi network;GO:0005815|microtubule organizing center;GO:0005829|cytosol;GO:0005886|plasma membrane;GO:0009536|plastid;GO:0016020|membrane	GO:0003712|transcription cofactor activity;GO:0004623|phospholipase A2 activity;GO:0004672|protein kinase activity;GO:0004674|protein serine/threonine kinase activity;GO:0004842|ubiquitin-protein transferase activity;GO:0004864|protein phosphatase inhibitor activity;GO:0005516|calmodulin binding;GO:0005524|ATP binding;GO:0016787|hydrolase activity;GO:0017171|serine hydrolase activity;GO:0019901|p…	ko:K16279	KEG		m.81|Ciclev10000061m:1411-5094(+);m.82|Ciclev10000061m:206-1312(+)	complete;complete	PF13637.3|Ank_4|Ankyrin repeats (many copies)|Ciclev10000061m|m.81:69-126;PF13637.3|Ank_4|Ankyrin repeats (many copies)|Ciclev10000061m|m.81:179-228;PF13637.3|Ank_4|Ankyrin repeats (many copies)|Ciclev10000061m|m.81:285-339;PF13637.3|Ank_4|Ankyrin repeats (many copies)|Ciclev10000061m|m.81:322-375;PF13637.3|Ank_4|Ankyrin repeats (many copies)|Ciclev10000061m|m.81:358-396;PF12796.4|Ank_2|Ankyrin r…
Ciclev10000062m	4194	XP_006435482.1	hypothetical protein CICLE_v10000062mg [Citrus clementina]	100%	sp|Q6ZBF6|BP131_ORYSJ	Proton pump-interactor BIP131 OS=Oryza sativa subsp. japonica GN=BIP131 PE=1 SV=1	45%	59689.fgenesh2_kg.1__2291__AT1G20970.1	annotation not avaliable	67%	_	_	NOG252022	GO:0010155|regulation of proton transport	GO:0005783|endoplasmic reticulum;GO:0005886|plasma membrane;GO:0016021|integral component of membrane	_	_	_	_	m.182|Ciclev10000062m:167-3835(+)	complete	_
Ciclev10000063m	4408	XP_006431436.1	hypothetical protein CICLE_v10000063mg [Citrus clementina]	100%	sp|Q8L5Y6|CAND1_ARATH	Cullin-associated NEDD8-dissociated protein 1 OS=Arabidopsis thaliana GN=CAND1 PE=1 SV=1	92%	59689.fgenesh2_kg.5__160__AT2G02560.1	annotation not avaliable	92%	_	KOG1824	_	GO:0000909|sporocarp development involved in sexual reproduction;GO:0006351|transcription, DNA-templated;GO:0006355|regulation of transcription, DNA-templated;GO:0006879|cellular iron ion homeostasis;GO:0009733|response to auxin;GO:0010051|xylem and phloem pattern formation;GO:0010228|vegetative to reproductive phase transition of meristem;GO:0010265|SCF complex assembly;GO:0016567|protein ubiqui…	GO:0000151|ubiquitin ligase complex;GO:0005576|extracellular region;GO:0005618|cell wall;GO:0005622|intracellular;GO:0005634|nucleus;GO:0005654|nucleoplasm;GO:0005737|cytoplasm;GO:0005794|Golgi apparatus;GO:0005829|cytosol;GO:0005886|plasma membrane;GO:0016020|membrane;GO:0031461|cullin-RING ubiquitin ligase complex;GO:0034774|secretory granule lumen;GO:0070062|extracellular exosome;GO:1904813|fi…	GO:0017025|TBP-class protein binding	ko:K17263	CAND1		m.187|Ciclev10000063m:249-3905(+)	complete	PF08623.7|TIP120|TATA-binding protein interacting (TIP20)|Ciclev10000063m|m.187:1039-1201
Ciclev10000064m	4375	XP_006431436.1	hypothetical protein CICLE_v10000063mg [Citrus clementina]	100%	sp|Q8L5Y6|CAND1_ARATH	Cullin-associated NEDD8-dissociated protein 1 OS=Arabidopsis thaliana GN=CAND1 PE=1 SV=1	92%	59689.fgenesh2_kg.5__160__AT2G02560.1	annotation not avaliable	92%	_	KOG1824	_	GO:0000909|sporocarp development involved in sexual reproduction;GO:0006351|transcription, DNA-templated;GO:0006355|regulation of transcription, DNA-templated;GO:0006879|cellular iron ion homeostasis;GO:0009733|response to auxin;GO:0010051|xylem and phloem pattern formation;GO:0010228|vegetative to reproductive phase transition of meristem;GO:0010265|SCF complex assembly;GO:0016567|protein ubiqui…	GO:0000151|ubiquitin ligase complex;GO:0005576|extracellular region;GO:0005618|cell wall;GO:0005622|intracellular;GO:0005634|nucleus;GO:0005654|nucleoplasm;GO:0005737|cytoplasm;GO:0005794|Golgi apparatus;GO:0005829|cytosol;GO:0005886|plasma membrane;GO:0016020|membrane;GO:0031461|cullin-RING ubiquitin ligase complex;GO:0034774|secretory granule lumen;GO:0070062|extracellular exosome;GO:1904813|fi…	GO:0017025|TBP-class protein binding	ko:K17263	CAND1		m.189|Ciclev10000064m:216-3872(+)	complete	PF08623.7|TIP120|TATA-binding protein interacting (TIP20)|Ciclev10000064m|m.189:1039-1201
Ciclev10000065m	4069	XP_006433342.1	hypothetical protein CICLE_v10000065mg [Citrus clementina]	100%	sp|Q6A333|ALY2_ARATH	Protein ALWAYS EARLY 2 OS=Arabidopsis thaliana GN=ALY2 PE=1 SV=1	59%	39947.LOC_Os03g43800.1	DIRP family protein, putative, expressed	59%	_	KOG1019	_	GO:0006351|transcription, DNA-templated;GO:0007049|cell cycle	GO:0005634|nucleus;GO:0017053|transcriptional repressor complex	GO:0003677|DNA binding	_	_	_	m.191|Ciclev10000065m:73-3699(+)	complete	PF06584.10|DIRP|DIRP|Ciclev10000065m|m.191:653-753;PF00249.28|Myb_DNA-binding|Myb-like DNA-binding domain|Ciclev10000065m|m.191:43-83
Ciclev10000066m	4062	XP_006431653.1	hypothetical protein CICLE_v10000066mg [Citrus clementina]	100%	sp|Q9T048|DRL27_ARATH	Disease resistance protein At4g27190 OS=Arabidopsis thaliana GN=At4g27190 PE=2 SV=1	47%	_	_	_	_	_	_	GO:0006952|defense response;GO:0007165|signal transduction;GO:0008219|cell death;GO:0009617|response to bacterium;GO:0009626|plant-type hypersensitive response;GO:0009816|defense response to bacterium, incompatible interaction;GO:0016045|detection of bacterium;GO:0042742|defense response to bacterium	GO:0005622|intracellular;GO:0005737|cytoplasm;GO:0005739|mitochondrion;GO:0005829|cytosol;GO:0005886|plasma membrane	GO:0000166|nucleotide binding;GO:0005524|ATP binding;GO:0005525|GTP binding;GO:0038023|signaling receptor activity;GO:0042802|identical protein binding;GO:0043531|ADP binding	ko:K13459	RPS2	path:ko04626	m.197|Ciclev10000066m:65-3682(+)	complete	PF00931.19|NB-ARC|NB-ARC domain|Ciclev10000066m|m.197:162-432;PF13401.3|AAA_22|AAA domain|Ciclev10000066m|m.197:174-262
Ciclev10000067m	3929	XP_006434177.1	hypothetical protein CICLE_v10000067mg [Citrus clementina]	100%	sp|Q4QY64|ATAD5_MOUSE	ATPase family AAA domain-containing protein 5 OS=Mus musculus GN=Atad5 PE=1 SV=1	44%	59689.fgenesh2_kg.2__2056__AT1G77620.1	annotation not avaliable	54%	COG0470	KOG1968	_	GO:0000278|mitotic cell cycle;GO:0000723|telomere maintenance;GO:0002377|immunoglobulin production;GO:0006272|leading strand elongation;GO:0006281|DNA repair;GO:0006298|mismatch repair;GO:0006310|DNA recombination;GO:0006974|cellular response to DNA damage stimulus;GO:0030890|positive regulation of B cell proliferation;GO:0048304|positive regulation of isotype switching to IgG isotypes;GO:0051301…	GO:0000781|chromosome, telomeric region;GO:0000790|nuclear chromatin;GO:0005634|nucleus;GO:0005663|DNA replication factor C complex;GO:0005829|cytosol;GO:0031391|Elg1 RFC-like complex;GO:0043596|nuclear replication fork;GO:0043599|nuclear DNA replication factor C complex	GO:0003689|DNA clamp loader activity;GO:0005524|ATP binding;GO:0016887|ATPase activity;GO:0061860|DNA clamp unloader activity	_	_	_	m.201|Ciclev10000067m:151-3765(+)	complete	_
Ciclev10000068m	4045	XP_006433344.1	hypothetical protein CICLE_v10000065mg [Citrus clementina]	100%	sp|Q6A333|ALY2_ARATH	Protein ALWAYS EARLY 2 OS=Arabidopsis thaliana GN=ALY2 PE=1 SV=1	60%	39947.LOC_Os03g43800.1	DIRP family protein, putative, expressed	58%	_	KOG1019	_	GO:0006351|transcription, DNA-templated;GO:0007049|cell cycle	GO:0005634|nucleus;GO:0017053|transcriptional repressor complex	GO:0003677|DNA binding	_	_	_	m.192|Ciclev10000068m:73-3675(+)	complete	PF06584.10|DIRP|DIRP|Ciclev10000068m|m.192:653-753;PF00249.28|Myb_DNA-binding|Myb-like DNA-binding domain|Ciclev10000068m|m.192:43-83
Ciclev10000069m	3806	XP_006431829.1	hypothetical protein CICLE_v10000069mg [Citrus clementina]	100%	_	_	_	59689.scaffold_102600.1	annotation not avaliable	69%	_	KOG1981	_	_	_	_	_	_	_	m.203|Ciclev10000069m:1-3597(+)	complete	PF05794.10|Tcp11|T-complex protein 11|Ciclev10000069m|m.203:720-1194
Ciclev10000070m	4317	XP_006433394.1	hypothetical protein CICLE_v10000070mg [Citrus clementina]	100%	_	_	_	59689.fgenesh1_pm.C_scaffold_3000421	annotation not avaliable	53%	_	_	NOG145062	_	_	_	ko:K17398	DNMT3A	path:ko00270;path:ko01100;path:ko05206	m.204|Ciclev10000070m:201-3740(+)	complete	PF00855.14|PWWP|PWWP domain|Ciclev10000070m|m.204:175-261
Ciclev10000071m	3964	XP_006433345.1	hypothetical protein CICLE_v10000065mg [Citrus clementina]	100%	sp|Q6A333|ALY2_ARATH	Protein ALWAYS EARLY 2 OS=Arabidopsis thaliana GN=ALY2 PE=1 SV=1	61%	39947.LOC_Os03g43800.1	DIRP family protein, putative, expressed	60%	_	KOG1019	_	GO:0006351|transcription, DNA-templated;GO:0007049|cell cycle	GO:0005634|nucleus;GO:0017053|transcriptional repressor complex	GO:0003677|DNA binding	_	_	_	m.193|Ciclev10000071m:73-3594(+)	complete	PF06584.10|DIRP|DIRP|Ciclev10000071m|m.193:653-753;PF00249.28|Myb_DNA-binding|Myb-like DNA-binding domain|Ciclev10000071m|m.193:43-83
Ciclev10000072m	3945	XP_006433108.1	hypothetical protein CICLE_v10000072mg [Citrus clementina]	100%	sp|Q0WP44|HASTY_ARATH	Protein HASTY 1 OS=Arabidopsis thaliana GN=HST1 PE=1 SV=1	78%	59689.fgenesh2_kg.3__487__AT3G05040.1	annotation not avaliable	79%	_	KOG2020	_	GO:0009910|negative regulation of flower development;GO:0009944|polarity specification of adaxial/abaxial axis;GO:0009965|leaf morphogenesis;GO:0035281|pre-miRNA export from nucleus;GO:0046825|regulation of protein export from nucleus;GO:0048364|root development;GO:0048367|shoot system development	GO:0005634|nucleus;GO:0005737|cytoplasm;GO:0042565|RNA nuclear export complex	GO:0003723|RNA binding;GO:0005049|nuclear export signal receptor activity	ko:K14289	XPO5	path:ko03013	m.207|Ciclev10000072m:161-3679(+)	complete	PF08389.9|Xpo1|Exportin 1-like protein|Ciclev10000072m|m.207:76-234
Ciclev10000073m	3655	XP_006433725.1	hypothetical protein CICLE_v10000073mg [Citrus clementina]	100%	sp|Q7XA40|RGA3_SOLBU	Putative disease resistance protein RGA3 OS=Solanum bulbocastanum GN=RGA3 PE=2 SV=2	56%	_	_	_	_	_	_	GO:0006952|defense response;GO:0007165|signal transduction;GO:0009626|plant-type hypersensitive response;GO:0009814|defense response, incompatible interaction;GO:0030001|metal ion transport	GO:0005737|cytoplasm;GO:0005886|plasma membrane;GO:0009506|plasmodesma;GO:0016020|membrane	GO:0005524|ATP binding;GO:0043531|ADP binding;GO:0046872|metal ion binding	ko:K15078	SLX1	path:ko03460	m.211|Ciclev10000073m:1-3504(+)	complete	PF00931.19|NB-ARC|NB-ARC domain|Ciclev10000073m|m.211:187-450
Ciclev10000074m	3940	XP_006433346.1	hypothetical protein CICLE_v10000065mg [Citrus clementina]	100%	sp|Q6A333|ALY2_ARATH	Protein ALWAYS EARLY 2 OS=Arabidopsis thaliana GN=ALY2 PE=1 SV=1	61%	39947.LOC_Os03g43800.1	DIRP family protein, putative, expressed	60%	_	KOG1019	_	GO:0006351|transcription, DNA-templated;GO:0007049|cell cycle	GO:0005634|nucleus;GO:0017053|transcriptional repressor complex	GO:0003677|DNA binding	_	_	_	m.194|Ciclev10000074m:73-3570(+)	complete	PF06584.10|DIRP|DIRP|Ciclev10000074m|m.194:653-753;PF00249.28|Myb_DNA-binding|Myb-like DNA-binding domain|Ciclev10000074m|m.194:43-83
Ciclev10000075m	3931	XP_006433343.1	hypothetical protein CICLE_v10000065mg [Citrus clementina]	100%	sp|Q6A333|ALY2_ARATH	Protein ALWAYS EARLY 2 OS=Arabidopsis thaliana GN=ALY2 PE=1 SV=1	62%	39947.LOC_Os03g43800.1	DIRP family protein, putative, expressed	60%	_	KOG1019	_	GO:0006351|transcription, DNA-templated;GO:0007049|cell cycle	GO:0005634|nucleus;GO:0017053|transcriptional repressor complex	GO:0003677|DNA binding	_	_	_	m.195|Ciclev10000075m:73-3561(+)	complete	PF06584.10|DIRP|DIRP|Ciclev10000075m|m.195:653-753;PF00249.28|Myb_DNA-binding|Myb-like DNA-binding domain|Ciclev10000075m|m.195:43-83
Ciclev10000076m	3907	XP_006433341.1	hypothetical protein CICLE_v10000065mg [Citrus clementina]	100%	sp|Q6A333|ALY2_ARATH	Protein ALWAYS EARLY 2 OS=Arabidopsis thaliana GN=ALY2 PE=1 SV=1	62%	39947.LOC_Os03g43800.1	DIRP family protein, putative, expressed	59%	_	KOG1019	_	GO:0006351|transcription, DNA-templated;GO:0007049|cell cycle	GO:0005634|nucleus;GO:0017053|transcriptional repressor complex	GO:0003677|DNA binding	_	_	_	m.196|Ciclev10000076m:73-3537(+)	complete	PF06584.10|DIRP|DIRP|Ciclev10000076m|m.196:653-753;PF00249.28|Myb_DNA-binding|Myb-like DNA-binding domain|Ciclev10000076m|m.196:43-83
Ciclev10000077m	3686	XP_006431828.1	hypothetical protein CICLE_v10000077mg [Citrus clementina]	100%	sp|Q8L840|RQL4A_ARATH	ATP-dependent DNA helicase Q-like 4A OS=Arabidopsis thaliana GN=RECQL4A PE=2 SV=1	77%	59689.fgenesh2_kg.1__1185__AT1G10930.1	annotation not avaliable	78%	COG0514	KOG0351	_	GO:0000070|mitotic sister chromatid segregation;GO:0000077|DNA damage checkpoint;GO:0000079|regulation of cyclin-dependent protein serine/threonine kinase activity;GO:0000278|mitotic cell cycle;GO:0000706|meiotic DNA double-strand break processing;GO:0000712|resolution of meiotic recombination intermediates;GO:0000722|telomere maintenance via recombination;GO:0000723|telomere maintenance;GO:00007…	GO:0000228|nuclear chromosome;GO:0000781|chromosome, telomeric region;GO:0000800|lateral element;GO:0001673|male germ cell nucleus;GO:0005622|intracellular;GO:0005634|nucleus;GO:0005654|nucleoplasm;GO:0005657|replication fork;GO:0005694|chromosome;GO:0005730|nucleolus;GO:0005737|cytoplasm;GO:0005829|cytosol;GO:0009506|plasmodesma;GO:0016020|membrane;GO:0016363|nuclear matrix;GO:0016591|DNA-direct…	GO:0000400|four-way junction DNA binding;GO:0000403|Y-form DNA binding;GO:0000405|bubble DNA binding;GO:0000993|RNA polymerase II core binding;GO:0002039|p53 binding;GO:0003677|DNA binding;GO:0003678|DNA helicase activity;GO:0003697|single-stranded DNA binding;GO:0004003|ATP-dependent DNA helicase activity;GO:0004386|helicase activity;GO:0005524|ATP binding;GO:0008026|ATP-dependent helicase activ…	ko:K10901	BLM, RECQL3, SGS1	path:ko03440;path:ko03460	m.213|Ciclev10000077m:1-3456(+)	complete	PF09382.7|RQC|RQC domain|Ciclev10000077m|m.213:808-922;PF00271.28|Helicase_C|Helicase conserved C-terminal domain|Ciclev10000077m|m.213:601-708;PF00270.26|DEAD|DEAD/DEAH box helicase|Ciclev10000077m|m.213:396-564;PF16124.2|RecQ_Zn_bind|RecQ zinc-binding|Ciclev10000077m|m.213:719-800;PF00570.20|HRDC|HRDC domain|Ciclev10000077m|m.213:967-1034;PF04851.12|ResIII|Type III restriction enzyme, res subun…
Ciclev10000078m	3450	XP_006432385.1	hypothetical protein CICLE_v10000078mg [Citrus clementina]	100%	sp|F4KD38|NRPC2_ARATH	DNA-directed RNA polymerase III subunit 2 OS=Arabidopsis thaliana GN=NRPC2 PE=2 SV=1	89%	59689.scaffold_800415.1	annotation not avaliable	90%	COG0085	KOG0215	_	GO:0000398|mRNA splicing, via spliceosome;GO:0001172|transcription, RNA-templated;GO:0006283|transcription-coupled nucleotide-excision repair;GO:0006351|transcription, DNA-templated;GO:0006360|transcription by RNA polymerase I;GO:0006366|transcription by RNA polymerase II;GO:0006367|transcription initiation from RNA polymerase II promoter;GO:0006368|transcription elongation from RNA polymerase II…	GO:0000428|DNA-directed RNA polymerase complex;GO:0000784|nuclear chromosome, telomeric region;GO:0005634|nucleus;GO:0005654|nucleoplasm;GO:0005665|DNA-directed RNA polymerase II, core complex;GO:0005666|DNA-directed RNA polymerase III complex;GO:0005736|DNA-directed RNA polymerase I complex;GO:0005829|cytosol;GO:0009506|plasmodesma;GO:0010494|cytoplasmic stress granule;GO:0016020|membrane;GO:001…	GO:0001055|RNA polymerase II activity;GO:0003677|DNA binding;GO:0003682|chromatin binding;GO:0003723|RNA binding;GO:0003899|DNA-directed 5'-3' RNA polymerase activity;GO:0003968|RNA-directed 5'-3' RNA polymerase activity;GO:0008270|zinc ion binding;GO:0032549|ribonucleoside binding;GO:0046872|metal ion binding	ko:K03021	RPC2, POLR3B	path:ko00230;path:ko00240;path:ko01100;path:ko03020;path:ko04623;path:ko05169	m.215|Ciclev10000078m:1-3450(+)	complete	PF00562.25|RNA_pol_Rpb2_6|RNA polymerase Rpb2, domain 6|Ciclev10000078m|m.215:676-1053;PF04563.12|RNA_pol_Rpb2_1|RNA polymerase beta subunit|Ciclev10000078m|m.215:43-410;PF04560.17|RNA_pol_Rpb2_7|RNA polymerase Rpb2, domain 7|Ciclev10000078m|m.215:1055-1145;PF04561.11|RNA_pol_Rpb2_2|RNA polymerase Rpb2, domain 2|Ciclev10000078m|m.215:194-370;PF04566.10|RNA_pol_Rpb2_4|RNA polymerase Rpb2, domain 4…
Ciclev10000079m	4033	XP_006433843.1	hypothetical protein CICLE_v10000079mg [Citrus clementina]	100%	sp|Q9SB51|UBP16_ARATH	Ubiquitin carboxyl-terminal hydrolase 16 OS=Arabidopsis thaliana GN=UBP16 PE=1 SV=1	57%	59689.fgenesh2_kg.7__1819__AT4G24560.1	annotation not avaliable	57%	COG5533	KOG1865	_	GO:0006511|ubiquitin-dependent protein catabolic process;GO:0006915|apoptotic process;GO:0007093|mitotic cell cycle checkpoint;GO:0007283|spermatogenesis;GO:0008283|cell proliferation;GO:0009651|response to salt stress;GO:0009908|flower development;GO:0010955|negative regulation of protein processing;GO:0016579|protein deubiquitination;GO:0030154|cell differentiation;GO:0030334|regulation of cell…	GO:0005634|nucleus;GO:0005654|nucleoplasm;GO:0005730|nucleolus;GO:0005737|cytoplasm;GO:0005783|endoplasmic reticulum;GO:0005789|endoplasmic reticulum membrane;GO:0005829|cytosol;GO:0016021|integral component of membrane	GO:0003723|RNA binding;GO:0004843|thiol-dependent ubiquitin-specific protease activity;GO:0005540|hyaluronic acid binding;GO:0036459|thiol-dependent ubiquitinyl hydrolase activity;GO:0046872|metal ion binding;GO:0101005|ubiquitinyl hydrolase activity	ko:K11855	USP36_42		m.216|Ciclev10000079m:303-3740(+)	complete	PF00443.26|UCH|Ubiquitin carboxyl-terminal hydrolase|Ciclev10000079m|m.216:586-888;PF13423.3|UCH_1|Ubiquitin carboxyl-terminal hydrolase|Ciclev10000079m|m.216:587-870;PF01753.15|zf-MYND|MYND finger|Ciclev10000079m|m.216:75-112
Ciclev10000080m	4203	XP_006434234.1	hypothetical protein CICLE_v10000080mg [Citrus clementina]	100%	sp|B9FFA3|KN7E_ORYSJ	Kinesin-like protein KIN-7E, chloroplastic OS=Oryza sativa subsp. japonica GN=KIN7E PE=3 SV=2	77%	4558.Sb06g017070.1	hypothetical protein	73%	COG5059	KOG0242	_	GO:0000278|mitotic cell cycle;GO:0000911|cytokinesis by cell plate formation;GO:0000919|cell plate assembly;GO:0006810|transport;GO:0006890|retrograde vesicle-mediated transport, Golgi to ER;GO:0007018|microtubule-based movement;GO:0007052|mitotic spindle organization;GO:0007059|chromosome segregation;GO:0007062|sister chromatid cohesion;GO:0007079|mitotic chromosome movement towards spindle pole…	GO:0000775|chromosome, centromeric region;GO:0000776|kinetochore;GO:0000777|condensed chromosome kinetochore;GO:0000778|condensed nuclear chromosome kinetochore;GO:0000779|condensed chromosome, centromeric region;GO:0000940|condensed chromosome outer kinetochore;GO:0005634|nucleus;GO:0005694|chromosome;GO:0005737|cytoplasm;GO:0005739|mitochondrion;GO:0005828|kinetochore microtubule;GO:0005829|cyt…	GO:0000287|magnesium ion binding;GO:0003777|microtubule motor activity;GO:0005524|ATP binding;GO:0008017|microtubule binding;GO:0016887|ATPase activity;GO:0019901|protein kinase binding;GO:0042803|protein homodimerization activity;GO:0043515|kinetochore binding;GO:0043531|ADP binding;GO:0046872|metal ion binding	ko:K11498	CENPE		m.220|Ciclev10000080m:1-3438(+)	complete	PF00225.20|Kinesin|Kinesin motor domain|Ciclev10000080m|m.220:85-398;PF16796.2|Microtub_bd|Microtubule binding|Ciclev10000080m|m.220:80-216
Ciclev10000081m	3937	XP_006433149.1	hypothetical protein CICLE_v10000081mg [Citrus clementina]	100%	sp|P0CD63|Y5729_DICDI	J domain-containing protein DDB_G0295729 OS=Dictyostelium discoideum GN=DDB_G0295729 PE=4 SV=1	45%	_	_	_	_	_	_	GO:0006260|DNA replication;GO:0006457|protein folding;GO:0009408|response to heat;GO:0015031|protein transport;GO:0016558|protein import into peroxisome matrix;GO:0045040|protein import into mitochondrial outer membrane	GO:0005737|cytoplasm;GO:0005789|endoplasmic reticulum membrane;GO:0005829|cytosol;GO:0016020|membrane;GO:0016021|integral component of membrane;GO:0070062|extracellular exosome	GO:0001664|G-protein coupled receptor binding;GO:0005524|ATP binding;GO:0030544|Hsp70 protein binding;GO:0031072|heat shock protein binding;GO:0046872|metal ion binding;GO:0050780|dopamine receptor binding;GO:0051082|unfolded protein binding	_	_	_	m.222|Ciclev10000081m:164-3592(+)	complete	PF11926.5|DUF3444|Domain of unknown function (DUF3444)|Ciclev10000081m|m.222:498-707;PF11926.5|DUF3444|Domain of unknown function (DUF3444)|Ciclev10000081m|m.222:919-1114;PF00226.28|DnaJ|DnaJ domain|Ciclev10000081m|m.222:67-128
Ciclev10000082m	4104	XP_006433050.1	hypothetical protein CICLE_v10000082mg [Citrus clementina]	100%	sp|Q9M081|SC24B_ARATH	Protein transport protein Sec24-like At4g32640 OS=Arabidopsis thaliana GN=At4g32640 PE=3 SV=3	88%	_	_	_	_	_	_	GO:0001701|in utero embryonic development;GO:0001843|neural tube closure;GO:0002474|antigen processing and presentation of peptide antigen via MHC class I;GO:0003151|outflow tract morphogenesis;GO:0006886|intracellular protein transport;GO:0006888|ER to Golgi vesicle-mediated transport;GO:0006979|response to oxidative stress;GO:0007029|endoplasmic reticulum organization;GO:0007030|Golgi organizat…	GO:0000139|Golgi membrane;GO:0005783|endoplasmic reticulum;GO:0005789|endoplasmic reticulum membrane;GO:0005829|cytosol;GO:0012507|ER to Golgi transport vesicle membrane;GO:0030127|COPII vesicle coat;GO:0033116|endoplasmic reticulum-Golgi intermediate compartment membrane;GO:0070971|endoplasmic reticulum exit site	GO:0000149|SNARE binding;GO:0008270|zinc ion binding	ko:K14007	SEC24	path:ko04141	m.224|Ciclev10000082m:352-3765(+)	complete	PF04811.12|Sec23_trunk|Sec23/Sec24 trunk domain|Ciclev10000082m|m.224:547-787;PF08033.9|Sec23_BS|Sec23/Sec24 beta-sandwich domain|Ciclev10000082m|m.224:792-875;PF04815.12|Sec23_helical|Sec23/Sec24 helical domain|Ciclev10000082m|m.224:887-982;PF04810.12|zf-Sec23_Sec24|Sec23/Sec24 zinc finger|Ciclev10000082m|m.224:472-510;PF00626.19|Gelsolin|Gelsolin repeat|Ciclev10000082m|m.224:1006-1075
Ciclev10000083m	3543	XP_006435107.1	hypothetical protein CICLE_v10000083mg [Citrus clementina]	100%	sp|C0LGS2|Y4361_ARATH	Probable LRR receptor-like serine/threonine-protein kinase At4g36180 OS=Arabidopsis thaliana GN=At4g36180 PE=2 SV=1	90%	_	_	_	_	_	_	GO:0001578|microtubule bundle formation;GO:0002229|defense response to oomycetes;GO:0006468|protein phosphorylation;GO:0007166|cell surface receptor signaling pathway;GO:0009409|response to cold;GO:0009414|response to water deprivation;GO:0009610|response to symbiotic fungus;GO:0009647|skotomorphogenesis;GO:0009729|detection of brassinosteroid stimulus;GO:0009734|auxin-activated signaling pathway…	GO:0005618|cell wall;GO:0005768|endosome;GO:0005886|plasma membrane;GO:0009505|plant-type cell wall;GO:0009506|plasmodesma;GO:0009507|chloroplast;GO:0010008|endosome membrane;GO:0016020|membrane;GO:0016021|integral component of membrane;GO:0046658|anchored component of plasma membrane	GO:0001653|peptide receptor activity;GO:0004383|guanylate cyclase activity;GO:0004672|protein kinase activity;GO:0004674|protein serine/threonine kinase activity;GO:0004675|transmembrane receptor protein serine/threonine kinase activity;GO:0004714|transmembrane receptor protein tyrosine kinase activity;GO:0004888|transmembrane signaling receptor activity;GO:0005199|structural constituent of cell …	_	_	_	m.233|Ciclev10000083m:1-3402(+)	complete	PF13855.3|LRR_8|Leucine rich repeat|Ciclev10000083m|m.233:165-225;PF13855.3|LRR_8|Leucine rich repeat|Ciclev10000083m|m.233:411-471;PF13855.3|LRR_8|Leucine rich repeat|Ciclev10000083m|m.233:508-566;PF13855.3|LRR_8|Leucine rich repeat|Ciclev10000083m|m.233:531-591;PF13855.3|LRR_8|Leucine rich repeat|Ciclev10000083m|m.233:652-711;PF07714.14|Pkinase_Tyr|Protein tyrosine kinase|Ciclev10000083m|m.233:…
Ciclev10000084m	3840	XP_006433483.1	hypothetical protein CICLE_v10000084mg [Citrus clementina]	100%	sp|Q84JM4|TPR3_ARATH	Topless-related protein 3 OS=Arabidopsis thaliana GN=TPR3 PE=1 SV=1	84%	_	_	_	_	_	_	GO:0006351|transcription, DNA-templated;GO:0006355|regulation of transcription, DNA-templated;GO:0009733|response to auxin;GO:0009867|jasmonic acid mediated signaling pathway;GO:0010051|xylem and phloem pattern formation;GO:0010072|primary shoot apical meristem specification;GO:0045892|negative regulation of transcription, DNA-templated	GO:0005634|nucleus;GO:0005829|cytosol	GO:0042802|identical protein binding;GO:0042803|protein homodimerization activity	_	_	_	m.234|Ciclev10000084m:193-3585(+)	complete	PF00400.29|WD40|WD domain, G-beta repeat|Ciclev10000084m|m.234:449-482;PF00400.29|WD40|WD domain, G-beta repeat|Ciclev10000084m|m.234:912-945
Ciclev10000085m	4734	XP_006432245.1	hypothetical protein CICLE_v10000085mg [Citrus clementina]	100%	sp|Q9FMJ0|P4KB1_ARATH	Phosphatidylinositol 4-kinase beta 1 OS=Arabidopsis thaliana GN=PI4KB1 PE=1 SV=1	79%	59689.fgenesh2_kg.8__2418__AT5G64070.1	annotation not avaliable	83%	COG5032	KOG0903	_	GO:0000422|autophagy of mitochondrion;GO:0006646|phosphatidylethanolamine biosynthetic process;GO:0006661|phosphatidylinositol biosynthetic process;GO:0006897|endocytosis;GO:0006898|receptor-mediated endocytosis;GO:0007165|signal transduction;GO:0009860|pollen tube growth;GO:0016236|macroautophagy;GO:0016310|phosphorylation;GO:0030036|actin cytoskeleton organization;GO:0030866|cortical actin cyto…	GO:0000139|Golgi membrane;GO:0005622|intracellular;GO:0005634|nucleus;GO:0005737|cytoplasm;GO:0005739|mitochondrion;GO:0005741|mitochondrial outer membrane;GO:0005768|endosome;GO:0005794|Golgi apparatus;GO:0005802|trans-Golgi network;GO:0005829|cytosol;GO:0005886|plasma membrane;GO:0005925|focal adhesion;GO:0016020|membrane;GO:0019034|viral replication complex;GO:0030659|cytoplasmic vesicle membr…	GO:0004430|1-phosphatidylinositol 4-kinase activity;GO:0005524|ATP binding;GO:0016301|kinase activity;GO:0017137|Rab GTPase binding;GO:0043424|protein histidine kinase binding;GO:0045296|cadherin binding;GO:0071889|14-3-3 protein binding	ko:K19801	PI4KB	path:ko00562;path:ko01100;path:ko04070	m.237|Ciclev10000085m:569-3958(+)	complete	PF00454.24|PI3_PI4_kinase|Phosphatidylinositol 3- and 4-kinase|Ciclev10000085m|m.237:868-1075
Ciclev10000086m	3758	XP_006432146.1	hypothetical protein CICLE_v10000086mg [Citrus clementina]	100%	sp|Q9LVN7|DPOD1_ARATH	DNA polymerase delta catalytic subunit OS=Arabidopsis thaliana GN=POLD1 PE=2 SV=2	91%	59689.fgenesh2_kg.8__2404__AT5G63960.1	annotation not avaliable	91%	COG0417	KOG0969	_	GO:0000723|telomere maintenance;GO:0000731|DNA synthesis involved in DNA repair;GO:0006260|DNA replication;GO:0006261|DNA-dependent DNA replication;GO:0006266|DNA ligation;GO:0006271|DNA strand elongation involved in DNA replication;GO:0006278|RNA-dependent DNA biosynthetic process;GO:0006281|DNA repair;GO:0006283|transcription-coupled nucleotide-excision repair;GO:0006287|base-excision repair, g…	GO:0000109|nucleotide-excision repair complex;GO:0000784|nuclear chromosome, telomeric region;GO:0005634|nucleus;GO:0005654|nucleoplasm;GO:0005657|replication fork;GO:0005829|cytosol;GO:0016020|membrane;GO:0016235|aggresome;GO:0042025|host cell nucleus;GO:0043596|nuclear replication fork;GO:0043625|delta DNA polymerase complex	GO:0000166|nucleotide binding;GO:0003677|DNA binding;GO:0003682|chromatin binding;GO:0003684|damaged DNA binding;GO:0003887|DNA-directed DNA polymerase activity;GO:0004523|RNA-DNA hybrid ribonuclease activity;GO:0008296|3'-5'-exodeoxyribonuclease activity;GO:0008408|3'-5' exonuclease activity;GO:0019899|enzyme binding;GO:0046872|metal ion binding;GO:0051539|4 iron, 4 sulfur cluster binding	ko:K02327	POLD1	path:ko00230;path:ko00240;path:ko01100;path:ko03030;path:ko03410;path:ko03420;path:ko03430;path:ko03440;path:ko05166	m.239|Ciclev10000086m:1-3372(+)	complete	PF00136.18|DNA_pol_B|DNA polymerase family B|Ciclev10000086m|m.239:559-998;PF03104.16|DNA_pol_B_exo1|DNA polymerase family B, exonuclease domain|Ciclev10000086m|m.239:158-501;PF14260.3|zf-C4pol|C4-type zinc-finger of DNA polymerase delta|Ciclev10000086m|m.239:1035-1104
Ciclev10000087m	3656	XP_006435155.1	hypothetical protein CICLE_v10000087mg [Citrus clementina]	100%	sp|Q9FQ03|XRN3_ARATH	5'-3' exoribonuclease 3 OS=Arabidopsis thaliana GN=XRN3 PE=1 SV=1	83%	4558.Sb03g010040.1	hypothetical protein	80%	COG5049	KOG2044	_	GO:0000291|nuclear-transcribed mRNA catabolic process, exonucleolytic;GO:0000448|cleavage in ITS2 between 5.8S rRNA and LSU-rRNA of tricistronic rRNA transcript (SSU-rRNA, 5.8S rRNA, LSU-rRNA);GO:0000738|DNA catabolic process, exonucleolytic;GO:0000967|rRNA 5'-end processing;GO:0001944|vasculature development;GO:0006281|DNA repair;GO:0006310|DNA recombination;GO:0006353|DNA-templated transcriptio…	GO:0000932|P-body;GO:0005634|nucleus;GO:0005654|nucleoplasm;GO:0005730|nucleolus;GO:0005829|cytosol;GO:0005844|polysome;GO:0010494|cytoplasmic stress granule;GO:0016020|membrane;GO:0016235|aggresome;GO:0090730|Las1 complex	GO:0000150|recombinase activity;GO:0000175|3'-5'-exoribonuclease activity;GO:0001147|transcription termination site sequence-specific DNA binding;GO:0003676|nucleic acid binding;GO:0003723|RNA binding;GO:0003729|mRNA binding;GO:0004518|nuclease activity;GO:0004534|5'-3' exoribonuclease activity;GO:0008017|microtubule binding;GO:0008270|zinc ion binding;GO:0008409|5'-3' exonuclease activity;GO:001…	ko:K12619	XRN2, RAT1	path:ko03008;path:ko03018	m.242|Ciclev10000087m:2-3379(+)	5prime_partial	PF03159.15|XRN_N|XRN 5'-3' exonuclease N-terminus|Ciclev10000087m|m.242:3-255;PF00098.20|zf-CCHC|Zinc knuckle|Ciclev10000087m|m.242:265-279
Ciclev10000088m	3832	XP_006431522.1	hypothetical protein CICLE_v10000088mg [Citrus clementina]	100%	sp|F4I116|SYLC_ARATH	Leucine--tRNA ligase, cytoplasmic OS=Arabidopsis thaliana GN=At1g09620 PE=1 SV=1	85%	59689.fgenesh2_kg.1__1014__AT1G09620.1	annotation not avaliable	87%	COG0495	KOG0437	_	GO:0000122|negative regulation of transcription by RNA polymerase II;GO:0001934|positive regulation of protein phosphorylation;GO:0002181|cytoplasmic translation;GO:0006412|translation;GO:0006418|tRNA aminoacylation for protein translation;GO:0006425|glutaminyl-tRNA aminoacylation;GO:0006429|leucyl-tRNA aminoacylation;GO:0006438|valyl-tRNA aminoacylation;GO:0006622|protein targeting to lysosome;G…	GO:0005737|cytoplasm;GO:0005764|lysosome;GO:0005783|endoplasmic reticulum;GO:0005829|cytosol;GO:0009506|plasmodesma;GO:0009507|chloroplast;GO:0012505|endomembrane system;GO:0016604|nuclear body;GO:0017101|aminoacyl-tRNA synthetase multienzyme complex	GO:0002161|aminoacyl-tRNA editing activity;GO:0004819|glutamine-tRNA ligase activity;GO:0004823|leucine-tRNA ligase activity;GO:0004832|valine-tRNA ligase activity;GO:0005096|GTPase activator activity;GO:0005524|ATP binding	ko:K01869	LARS, leuS	path:ko00970	m.248|Ciclev10000088m:1-3366(+)	complete	PF00133.19|tRNA-synt_1|tRNA synthetases class I (I, L, M and V)|Ciclev10000088m|m.248:55-140;PF00133.19|tRNA-synt_1|tRNA synthetases class I (I, L, M and V)|Ciclev10000088m|m.248:226-790;PF09334.8|tRNA-synt_1g|tRNA synthetases class I (M)|Ciclev10000088m|m.248:87-147;PF09334.8|tRNA-synt_1g|tRNA synthetases class I (M)|Ciclev10000088m|m.248:708-795;PF08264.10|Anticodon_1|Anticodon-binding domain o…
Ciclev10000089m	3363	XP_006433476.1	hypothetical protein CICLE_v10000089mg [Citrus clementina]	100%	sp|Q9LRZ5|PLDZ1_ARATH	Phospholipase D zeta 1 OS=Arabidopsis thaliana GN=PLDZETA1 PE=1 SV=1	80%	59689.scaffold_301968.1	annotation not avaliable	79%	COG1502	KOG1329	_	GO:0000753|cell morphogenesis involved in conjugation with cellular fusion;GO:0001666|response to hypoxia;GO:0002031|G-protein coupled receptor internalization;GO:0006643|membrane lipid metabolic process;GO:0006644|phospholipid metabolic process;GO:0006654|phosphatidic acid biosynthetic process;GO:0006655|phosphatidylglycerol biosynthetic process;GO:0006887|exocytosis;GO:0006898|receptor-mediated…	GO:0000139|Golgi membrane;GO:0005628|prospore membrane;GO:0005634|nucleus;GO:0005737|cytoplasm;GO:0005765|lysosomal membrane;GO:0005768|endosome;GO:0005773|vacuole;GO:0005789|endoplasmic reticulum membrane;GO:0005794|Golgi apparatus;GO:0005829|cytosol;GO:0005886|plasma membrane;GO:0005901|caveola;GO:0005938|cell cortex;GO:0009506|plasmodesma;GO:0009507|chloroplast;GO:0009941|chloroplast envelope;…	GO:0004630|phospholipase D activity;GO:0005080|protein kinase C binding;GO:0005509|calcium ion binding;GO:0005546|phosphatidylinositol-4,5-bisphosphate binding;GO:0032266|phosphatidylinositol-3-phosphate binding;GO:0035091|phosphatidylinositol binding;GO:0070290|N-acylphosphatidylethanolamine-specific phospholipase D activity	ko:K01115	PLD1_2	path:ko00564;path:ko00565;path:ko01100;path:ko01110;path:ko04014;path:ko04024;path:ko04071;path:ko04072;path:ko04144;path:ko04666;path:ko04724;path:ko04912;path:ko05231	m.254|Ciclev10000089m:1-3363(+)	complete	PF00614.19|PLDc|Phospholipase D Active site motif|Ciclev10000089m|m.254:484-511;PF00614.19|PLDc|Phospholipase D Active site motif|Ciclev10000089m|m.254:920-943;PF13091.3|PLDc_2|PLD-like domain|Ciclev10000089m|m.254:789-962
Ciclev10000090m	3647	XP_006435154.1	hypothetical protein CICLE_v10000087mg [Citrus clementina]	100%	sp|Q9FQ03|XRN3_ARATH	5'-3' exoribonuclease 3 OS=Arabidopsis thaliana GN=XRN3 PE=1 SV=1	83%	4558.Sb03g010040.1	hypothetical protein	80%	COG5049	KOG2044	_	GO:0000291|nuclear-transcribed mRNA catabolic process, exonucleolytic;GO:0000448|cleavage in ITS2 between 5.8S rRNA and LSU-rRNA of tricistronic rRNA transcript (SSU-rRNA, 5.8S rRNA, LSU-rRNA);GO:0000738|DNA catabolic process, exonucleolytic;GO:0000967|rRNA 5'-end processing;GO:0001944|vasculature development;GO:0006281|DNA repair;GO:0006310|DNA recombination;GO:0006353|DNA-templated transcriptio…	GO:0000932|P-body;GO:0005634|nucleus;GO:0005654|nucleoplasm;GO:0005730|nucleolus;GO:0005829|cytosol;GO:0005844|polysome;GO:0010494|cytoplasmic stress granule;GO:0016020|membrane;GO:0016235|aggresome;GO:0090730|Las1 complex	GO:0000150|recombinase activity;GO:0000175|3'-5'-exoribonuclease activity;GO:0001147|transcription termination site sequence-specific DNA binding;GO:0003676|nucleic acid binding;GO:0003723|RNA binding;GO:0003729|mRNA binding;GO:0004518|nuclease activity;GO:0004534|5'-3' exoribonuclease activity;GO:0008017|microtubule binding;GO:0008270|zinc ion binding;GO:0008409|5'-3' exonuclease activity;GO:001…	ko:K12619	XRN2, RAT1	path:ko03008;path:ko03018	m.245|Ciclev10000090m:2-3370(+)	5prime_partial	PF03159.15|XRN_N|XRN 5'-3' exonuclease N-terminus|Ciclev10000090m|m.245:3-255;PF00098.20|zf-CCHC|Zinc knuckle|Ciclev10000090m|m.245:265-279
Ciclev10000091m	3725	XP_006431652.1	hypothetical protein CICLE_v10000066mg [Citrus clementina]	100%	sp|Q9T048|DRL27_ARATH	Disease resistance protein At4g27190 OS=Arabidopsis thaliana GN=At4g27190 PE=2 SV=1	47%	_	_	_	_	_	_	GO:0006952|defense response;GO:0007165|signal transduction;GO:0008219|cell death;GO:0009617|response to bacterium;GO:0009626|plant-type hypersensitive response;GO:0009816|defense response to bacterium, incompatible interaction;GO:0016045|detection of bacterium;GO:0042742|defense response to bacterium	GO:0005622|intracellular;GO:0005737|cytoplasm;GO:0005739|mitochondrion;GO:0005829|cytosol;GO:0005886|plasma membrane	GO:0000166|nucleotide binding;GO:0005524|ATP binding;GO:0005525|GTP binding;GO:0038023|signaling receptor activity;GO:0042802|identical protein binding;GO:0043531|ADP binding	ko:K13459	RPS2	path:ko04626	m.199|Ciclev10000091m:65-3421(+)	complete	PF00931.19|NB-ARC|NB-ARC domain|Ciclev10000091m|m.199:162-432;PF13401.3|AAA_22|AAA domain|Ciclev10000091m|m.199:174-262
Ciclev10000092m	3880	XP_006434432.1	hypothetical protein CICLE_v10000092mg [Citrus clementina]	100%	sp|Q947D2|PRAF1_ARATH	PH, RCC1 and FYVE domains-containing protein 1 OS=Arabidopsis thaliana GN=PRAF1 PE=1 SV=1	81%	59689.fgenesh2_kg.2__1983__AT1G76950.1	annotation not avaliable	81%	COG5184	KOG1426	_	GO:0000079|regulation of cyclin-dependent protein serine/threonine kinase activity;GO:0000209|protein polyubiquitination;GO:0001662|behavioral fear response;GO:0001701|in utero embryonic development;GO:0001881|receptor recycling;GO:0001947|heart looping;GO:0006281|DNA repair;GO:0006303|double-strand break repair via nonhomologous end joining;GO:0006810|transport;GO:0006886|intracellular protein t…	GO:0000785|chromatin;GO:0001726|ruffle;GO:0005634|nucleus;GO:0005654|nucleoplasm;GO:0005694|chromosome;GO:0005737|cytoplasm;GO:0005743|mitochondrial inner membrane;GO:0005769|early endosome;GO:0005794|Golgi apparatus;GO:0005813|centrosome;GO:0005814|centriole;GO:0005829|cytosol;GO:0005856|cytoskeleton;GO:0005886|plasma membrane;GO:0005929|cilium;GO:0014069|postsynaptic density;GO:0016020|membrane…	GO:0003682|chromatin binding;GO:0003723|RNA binding;GO:0004674|protein serine/threonine kinase activity;GO:0004842|ubiquitin-protein transferase activity;GO:0005085|guanyl-nucleotide exchange factor activity;GO:0005086|ARF guanyl-nucleotide exchange factor activity;GO:0005524|ATP binding;GO:0008270|zinc ion binding;GO:0009881|photoreceptor activity;GO:0017112|Rab guanyl-nucleotide exchange factor…	_	_	_	m.255|Ciclev10000092m:275-3628(+)	complete	PF00415.15|RCC1|Regulator of chromosome condensation (RCC1) repeat|Ciclev10000092m|m.255:302-350;PF00415.15|RCC1|Regulator of chromosome condensation (RCC1) repeat|Ciclev10000092m|m.255:354-405;PF00415.15|RCC1|Regulator of chromosome condensation (RCC1) repeat|Ciclev10000092m|m.255:409-457;PF00415.15|RCC1|Regulator of chromosome condensation (RCC1) repeat|Ciclev10000092m|m.255:471-518;PF00415.15|…
Ciclev10000093m	3817	XP_006434145.1	hypothetical protein CICLE_v10000093mg [Citrus clementina]	100%	sp|P0DM58|DI3L2_ARATH	DIS3-like exonuclease 2 OS=Arabidopsis thaliana GN=SOV PE=1 SV=1	69%	59689.scaffold_202730.1	annotation not avaliable	69%	COG0557	KOG2102	_	GO:0000278|mitotic cell cycle;GO:0000291|nuclear-transcribed mRNA catabolic process, exonucleolytic;GO:0000465|exonucleolytic trimming to generate mature 5'-end of 5.8S rRNA from tricistronic rRNA transcript (SSU-rRNA, 5.8S rRNA, LSU-rRNA);GO:0000467|exonucleolytic trimming to generate mature 3'-end of 5.8S rRNA from tricistronic rRNA transcript (SSU-rRNA, 5.8S rRNA, LSU-rRNA);GO:0006364|rRNA pro…	GO:0000176|nuclear exosome (RNase complex);GO:0000177|cytoplasmic exosome (RNase complex);GO:0000178|exosome (RNase complex);GO:0000932|P-body;GO:0005634|nucleus;GO:0005654|nucleoplasm;GO:0005730|nucleolus;GO:0005737|cytoplasm;GO:0005739|mitochondrion;GO:0005813|centrosome;GO:0005829|cytosol;GO:0005844|polysome;GO:0005886|plasma membrane;GO:0016020|membrane;GO:1990251|Mmi1 nuclear focus	GO:0000049|tRNA binding;GO:0000175|3'-5'-exoribonuclease activity;GO:0000287|magnesium ion binding;GO:0003723|RNA binding;GO:0004519|endonuclease activity;GO:0004521|endoribonuclease activity;GO:0004527|exonuclease activity;GO:0004540|ribonuclease activity;GO:0005085|guanyl-nucleotide exchange factor activity;GO:0008266|poly(U) RNA binding;GO:0008536|Ran GTPase binding;GO:0008859|exoribonuclease …	ko:K18758	DIS3L2		m.257|Ciclev10000093m:1-3342(+)	complete	PF00773.16|RNB|RNB domain|Ciclev10000093m|m.257:509-861
Ciclev10000094m	4305	XP_006435482.1	hypothetical protein CICLE_v10000062mg [Citrus clementina]	94%	sp|Q6ZBF6|BP131_ORYSJ	Proton pump-interactor BIP131 OS=Oryza sativa subsp. japonica GN=BIP131 PE=1 SV=1	45%	59689.fgenesh2_kg.1__2291__AT1G20970.1	annotation not avaliable	67%	_	_	NOG252022	GO:0010155|regulation of proton transport	GO:0005783|endoplasmic reticulum;GO:0005886|plasma membrane;GO:0016021|integral component of membrane	_	_	_	_	m.184|Ciclev10000094m:167-3508(+);m.186|Ciclev10000094m:3542-3946(+)	complete;complete	_
Ciclev10000095m	3876	XP_006435388.1	hypothetical protein CICLE_v10000095mg [Citrus clementina]	100%	sp|Q9HGL2|YHLA_SCHPO	Uncharacterized calcium-binding protein C800.10c OS=Schizosaccharomyces pombe (strain 972 / ATCC 24843) GN=SPBC800.10c PE=4 SV=1	58%	59689.fgenesh2_kg.1__2266__AT1G20760.1	annotation not avaliable	63%	_	KOG0998	_	GO:0000147|actin cortical patch assembly;GO:0006886|intracellular protein transport;GO:0006897|endocytosis;GO:0015031|protein transport;GO:0032456|endocytic recycling;GO:0042538|hyperosmotic salinity response;GO:0051260|protein homooligomerization	GO:0005737|cytoplasm;GO:0005768|endosome;GO:0005886|plasma membrane;GO:0005938|cell cortex;GO:0009506|plasmodesma;GO:0010008|endosome membrane;GO:0016020|membrane;GO:0030122|AP-2 adaptor complex;GO:0030132|clathrin coat of coated pit;GO:0030479|actin cortical patch;GO:0043231|intracellular membrane-bounded organelle	GO:0005509|calcium ion binding;GO:0005525|GTP binding;GO:0016787|hydrolase activity	ko:K12472	EPS15	path:ko04144	m.260|Ciclev10000095m:315-3650(+)	complete	PF12763.4|EF-hand_4|Cytoskeletal-regulatory complex EF hand|Ciclev10000095m|m.260:399-470;PF13202.3|EF-hand_5|EF hand|Ciclev10000095m|m.260:10-28;PF13202.3|EF-hand_5|EF hand|Ciclev10000095m|m.260:411-425
Ciclev10000096m	3525	XP_006432136.1	hypothetical protein CICLE_v10000096mg [Citrus clementina]	100%	sp|Q8W103|CHR24_ARATH	Protein CHROMATIN REMODELING 24 OS=Arabidopsis thaliana GN=CHR24 PE=2 SV=1	70%	59689.fgenesh2_kg.8__2403__AT5G63950.1	annotation not avaliable	70%	COG0553	KOG0387	_	GO:0000303|response to superoxide;GO:0001178|regulation of transcriptional start site selection at RNA polymerase II promoter;GO:0001208|histone H2A-H2B dimer displacement;GO:0006281|DNA repair;GO:0006283|transcription-coupled nucleotide-excision repair;GO:0006284|base-excision repair;GO:0006289|nucleotide-excision repair;GO:0006290|pyrimidine dimer repair;GO:0006310|DNA recombination;GO:0006338|…	GO:0000228|nuclear chromosome;GO:0000777|condensed chromosome kinetochore;GO:0005634|nucleus;GO:0005654|nucleoplasm;GO:0005730|nucleolus;GO:0005737|cytoplasm;GO:0005739|mitochondrion;GO:0005794|Golgi apparatus;GO:0005813|centrosome;GO:0005815|microtubule organizing center;GO:0005829|cytosol;GO:0008023|transcription elongation factor complex;GO:0016020|membrane;GO:0016514|SWI/SNF complex;GO:003087…	GO:0000182|rDNA binding;GO:0003677|DNA binding;GO:0003682|chromatin binding;GO:0003700|DNA binding transcription factor activity;GO:0004003|ATP-dependent DNA helicase activity;GO:0004386|helicase activity;GO:0005524|ATP binding;GO:0008022|protein C-terminus binding;GO:0008094|DNA-dependent ATPase activity;GO:0016887|ATPase activity;GO:0017025|TBP-class protein binding;GO:0019901|protein kinase bi…	ko:K20093	ERCC6L, PICH		m.263|Ciclev10000096m:1-3324(+)	complete	PF00176.20|SNF2_N|SNF2 family N-terminal domain|Ciclev10000096m|m.263:404-697;PF00271.28|Helicase_C|Helicase conserved C-terminal domain|Ciclev10000096m|m.263:750-862;PF04851.12|ResIII|Type III restriction enzyme, res subunit|Ciclev10000096m|m.263:393-562;PF13872.3|AAA_34|P-loop containing NTP hydrolase pore-1|Ciclev10000096m|m.263:411-543
Ciclev10000097m	3690	XP_006435104.1	hypothetical protein CICLE_v10000097mg [Citrus clementina]	100%	sp|Q7X7H4|KN7F_ORYSJ	Kinesin-like protein KIN-7F OS=Oryza sativa subsp. japonica GN=KIN7F PE=1 SV=2	54%	_	_	_	_	_	_	GO:0000911|cytokinesis by cell plate formation;GO:0000919|cell plate assembly;GO:0006810|transport;GO:0007018|microtubule-based movement;GO:0007112|male meiosis cytokinesis;GO:0009555|pollen development;GO:0009558|embryo sac cellularization;GO:0010245|radial microtubular system formation;GO:0031347|regulation of defense response;GO:0048229|gametophyte development	GO:0005634|nucleus;GO:0005737|cytoplasm;GO:0005739|mitochondrion;GO:0005871|kinesin complex;GO:0005874|microtubule;GO:0005886|plasma membrane;GO:0009506|plasmodesma;GO:0009507|chloroplast;GO:0009524|phragmoplast;GO:0035371|microtubule plus-end	GO:0000287|magnesium ion binding;GO:0003777|microtubule motor activity;GO:0005524|ATP binding;GO:0008017|microtubule binding;GO:0016887|ATPase activity;GO:0042803|protein homodimerization activity;GO:0043531|ADP binding;GO:0046872|metal ion binding	ko:K11498	CENPE		m.267|Ciclev10000097m:287-3601(+)	complete	PF00225.20|Kinesin|Kinesin motor domain|Ciclev10000097m|m.267:29-345;PF11995.5|DUF3490|Domain of unknown function (DUF3490)|Ciclev10000097m|m.267:931-1080;PF16796.2|Microtub_bd|Microtubule binding|Ciclev10000097m|m.267:24-160
Ciclev10000098m	3498	XP_006432701.1	hypothetical protein CICLE_v10000098mg [Citrus clementina]	100%	sp|Q9M9M4|CSLD3_ARATH	Cellulose synthase-like protein D3 OS=Arabidopsis thaliana GN=CSLD3 PE=1 SV=1	82%	_	_	_	_	_	_	GO:0000919|cell plate assembly;GO:0006952|defense response;GO:0006970|response to osmotic stress;GO:0009409|response to cold;GO:0009414|response to water deprivation;GO:0009651|response to salt stress;GO:0009832|plant-type cell wall biogenesis;GO:0009833|plant-type primary cell wall biogenesis;GO:0009834|plant-type secondary cell wall biogenesis;GO:0009846|pollen germination;GO:0010192|mucilage b…	GO:0000139|Golgi membrane;GO:0005618|cell wall;GO:0005768|endosome;GO:0005783|endoplasmic reticulum;GO:0005794|Golgi apparatus;GO:0005802|trans-Golgi network;GO:0005886|plasma membrane;GO:0009506|plasmodesma;GO:0009507|chloroplast;GO:0010330|cellulose synthase complex;GO:0016021|integral component of membrane;GO:0030173|integral component of Golgi membrane	GO:0016759|cellulose synthase activity;GO:0016760|cellulose synthase (UDP-forming) activity;GO:0046527|glucosyltransferase activity;GO:0046872|metal ion binding;GO:0051753|mannan synthase activity	ko:K20924	CSLD		m.269|Ciclev10000098m:1-3312(+)	complete	PF03552.11|Cellulose_synt|Cellulose synthase|Ciclev10000098m|m.269:337-1094;PF14570.3|zf-RING_4|RING/Ubox like zinc-binding domain|Ciclev10000098m|m.269:104-152;PF13632.3|Glyco_trans_2_3|Glycosyl transferase family group 2|Ciclev10000098m|m.269:797-916
Ciclev10000099m	3636	XP_006431712.1	hypothetical protein CICLE_v100000301mg [Citrus clementina]	100%	sp|F4I9Q5|DEXH7_ARATH	DExH-box ATP-dependent RNA helicase DExH7, chloroplastic OS=Arabidopsis thaliana GN=At1g58060 PE=2 SV=1	78%	59689.scaffold_200743.1	annotation not avaliable	79%	COG1643	KOG0920	_	GO:0000380|alternative mRNA splicing, via spliceosome;GO:0000398|mRNA splicing, via spliceosome;GO:0001503|ossification;GO:0001649|osteoblast differentiation;GO:0006259|DNA metabolic process;GO:0006260|DNA replication;GO:0006351|transcription, DNA-templated;GO:0006353|DNA-templated transcription, termination;GO:0006355|regulation of transcription, DNA-templated;GO:0006357|regulation of transcript…	GO:0000228|nuclear chromosome;GO:0000781|chromosome, telomeric region;GO:0000785|chromatin;GO:0000805|X chromosome;GO:0005634|nucleus;GO:0005654|nucleoplasm;GO:0005694|chromosome;GO:0005700|polytene chromosome;GO:0005726|perichromatin fibrils;GO:0005730|nucleolus;GO:0005737|cytoplasm;GO:0005739|mitochondrion;GO:0005813|centrosome;GO:0005815|microtubule organizing center;GO:0005829|cytosol;GO:0005…	GO:0000993|RNA polymerase II core binding;GO:0001047|core promoter binding;GO:0001069|regulatory region RNA binding;GO:0001085|RNA polymerase II transcription factor binding;GO:0001104|RNA polymerase II transcription cofactor activity;GO:0001105|RNA polymerase II transcription coactivator activity;GO:0002151|G-quadruplex RNA binding;GO:0003676|nucleic acid binding;GO:0003677|DNA binding;GO:000367…	ko:K18995	DHX29		m.98|Ciclev10000099m:90-3401(+)	complete	PF00270.26|DEAD|DEAD/DEAH box helicase|Ciclev10000099m|m.98:624-784;PF00271.28|Helicase_C|Helicase conserved C-terminal domain|Ciclev10000099m|m.98:910-1030
Ciclev10000100m	3968	XP_006435483.1	hypothetical protein CICLE_v10000100mg [Citrus clementina]	100%	sp|Q8RY95|SPL14_ARATH	Squamosa promoter-binding-like protein 14 OS=Arabidopsis thaliana GN=SPL14 PE=1 SV=3	63%	59689.fgenesh2_kg.1__2292__AT1G20980.1	annotation not avaliable	63%	_	_	NOG247686;NOG291502	GO:0006351|transcription, DNA-templated;GO:0006355|regulation of transcription, DNA-templated;GO:0009554|megasporogenesis;GO:0009556|microsporogenesis;GO:0009908|flower development;GO:0010321|regulation of vegetative phase change;GO:0010358|leaf shaping;GO:0010468|regulation of gene expression;GO:0030154|cell differentiation;GO:0042742|defense response to bacterium;GO:0045893|positive regulation …	GO:0005634|nucleus;GO:0005737|cytoplasm;GO:0005886|plasma membrane	GO:0003677|DNA binding;GO:0003700|DNA binding transcription factor activity;GO:0044212|transcription regulatory region DNA binding;GO:0046872|metal ion binding	_	_	_	m.271|Ciclev10000100m:1-3309(+)	complete	PF03110.11|SBP|SBP domain|Ciclev10000100m|m.271:173-246
Ciclev10000101m	3763	XP_006431711.1	hypothetical protein CICLE_v100000301mg [Citrus clementina]	100%	sp|F4I9Q5|DEXH7_ARATH	DExH-box ATP-dependent RNA helicase DExH7, chloroplastic OS=Arabidopsis thaliana GN=At1g58060 PE=2 SV=1	78%	59689.scaffold_200743.1	annotation not avaliable	78%	COG1643	KOG0920	_	GO:0000380|alternative mRNA splicing, via spliceosome;GO:0000398|mRNA splicing, via spliceosome;GO:0001503|ossification;GO:0001649|osteoblast differentiation;GO:0006259|DNA metabolic process;GO:0006260|DNA replication;GO:0006351|transcription, DNA-templated;GO:0006353|DNA-templated transcription, termination;GO:0006357|regulation of transcription by RNA polymerase II;GO:0006396|RNA processing;GO:…	GO:0000228|nuclear chromosome;GO:0000781|chromosome, telomeric region;GO:0000785|chromatin;GO:0000805|X chromosome;GO:0005634|nucleus;GO:0005654|nucleoplasm;GO:0005694|chromosome;GO:0005700|polytene chromosome;GO:0005726|perichromatin fibrils;GO:0005730|nucleolus;GO:0005737|cytoplasm;GO:0005739|mitochondrion;GO:0005783|endoplasmic reticulum;GO:0005813|centrosome;GO:0005815|microtubule organizing …	GO:0000993|RNA polymerase II core binding;GO:0001047|core promoter binding;GO:0001069|regulatory region RNA binding;GO:0001085|RNA polymerase II transcription factor binding;GO:0001104|RNA polymerase II transcription cofactor activity;GO:0001105|RNA polymerase II transcription coactivator activity;GO:0002151|G-quadruplex RNA binding;GO:0003676|nucleic acid binding;GO:0003677|DNA binding;GO:000367…	ko:K18995	DHX29		m.100|Ciclev10000101m:90-3380(+)	complete	PF00270.26|DEAD|DEAD/DEAH box helicase|Ciclev10000101m|m.100:624-784;PF00271.28|Helicase_C|Helicase conserved C-terminal domain|Ciclev10000101m|m.100:910-1030
Ciclev10000102m	3972	XP_006435149.1	hypothetical protein CICLE_v10000102mg [Citrus clementina]	100%	sp|Q0WSY2|FPP4_ARATH	Filament-like plant protein 4 OS=Arabidopsis thaliana GN=FPP4 PE=1 SV=1	55%	_	_	_	_	_	_	GO:0010090|trichome morphogenesis;GO:0046785|microtubule polymerization;GO:0060178|regulation of exocyst localization	GO:0005886|plasma membrane;GO:0031410|cytoplasmic vesicle	GO:0008017|microtubule binding;GO:0030674|protein binding, bridging	_	_	_	m.278|Ciclev10000102m:409-3684(+)	complete	PF05911.8|FPP|Filament-like plant protein, long coiled-coil|Ciclev10000102m|m.278:98-977
Ciclev10000103m	3852	XP_006434481.1	hypothetical protein CICLE_v10000103mg [Citrus clementina]	100%	sp|O48947|CESA2_ARATH	Cellulose synthase A catalytic subunit 2 [UDP-forming] OS=Arabidopsis thaliana GN=CESA2 PE=1 SV=1	86%	_	_	_	_	_	_	GO:0000919|cell plate assembly;GO:0006952|defense response;GO:0006970|response to osmotic stress;GO:0009414|response to water deprivation;GO:0009651|response to salt stress;GO:0009832|plant-type cell wall biogenesis;GO:0009833|plant-type primary cell wall biogenesis;GO:0009834|plant-type secondary cell wall biogenesis;GO:0010192|mucilage biosynthetic process;GO:0010214|seed coat development;GO:00…	GO:0000139|Golgi membrane;GO:0005618|cell wall;GO:0005768|endosome;GO:0005794|Golgi apparatus;GO:0005802|trans-Golgi network;GO:0005886|plasma membrane;GO:0005887|integral component of plasma membrane;GO:0009506|plasmodesma;GO:0009507|chloroplast;GO:0010330|cellulose synthase complex;GO:0016020|membrane;GO:0016021|integral component of membrane	GO:0016759|cellulose synthase activity;GO:0016760|cellulose synthase (UDP-forming) activity;GO:0046527|glucosyltransferase activity;GO:0046872|metal ion binding;GO:0051753|mannan synthase activity	ko:K10999	CESA		m.281|Ciclev10000103m:199-3474(+)	complete	PF03552.11|Cellulose_synt|Cellulose synthase|Ciclev10000103m|m.281:368-1080;PF14569.3|zf-UDP|Zinc-binding RING-finger|Ciclev10000103m|m.281:30-105;PF13632.3|Glyco_trans_2_3|Glycosyl transferase family group 2|Ciclev10000103m|m.281:783-888
Ciclev10000104m	3968	XP_006435149.1	hypothetical protein CICLE_v10000102mg [Citrus clementina]	100%	sp|Q0WSY2|FPP4_ARATH	Filament-like plant protein 4 OS=Arabidopsis thaliana GN=FPP4 PE=1 SV=1	55%	_	_	_	_	_	_	GO:0010090|trichome morphogenesis;GO:0046785|microtubule polymerization;GO:0060178|regulation of exocyst localization	GO:0005886|plasma membrane;GO:0031410|cytoplasmic vesicle	GO:0008017|microtubule binding;GO:0030674|protein binding, bridging	_	_	_	m.275|Ciclev10000104m:405-3680(+)	complete	PF05911.8|FPP|Filament-like plant protein, long coiled-coil|Ciclev10000104m|m.275:98-977
Ciclev10000105m	3853	XP_006433717.1	hypothetical protein CICLE_v10000105mg [Citrus clementina]	100%	sp|Q7ZYV9|SYMPK_XENLA	Symplekin OS=Xenopus laevis GN=sympk PE=1 SV=1	58%	59689.fgenesh1_pm.C_scaffold_1002260	annotation not avaliable	60%	_	KOG1895	_	GO:0000398|mRNA splicing, via spliceosome;GO:0006369|termination of RNA polymerase II transcription;GO:0006378|mRNA polyadenylation;GO:0006397|mRNA processing;GO:0006398|mRNA 3'-end processing by stem-loop binding and cleavage;GO:0006406|mRNA export from nucleus;GO:0007155|cell adhesion;GO:0031124|mRNA 3'-end processing;GO:0035307|positive regulation of protein dephosphorylation	GO:0005634|nucleus;GO:0005654|nucleoplasm;GO:0005737|cytoplasm;GO:0005829|cytosol;GO:0005847|mRNA cleavage and polyadenylation specificity factor complex;GO:0005856|cytoskeleton;GO:0005886|plasma membrane;GO:0005923|bicellular tight junction;GO:0016604|nuclear body;GO:0035363|histone locus body;GO:0061689|tricellular tight junction;GO:0097165|nuclear stress granule	GO:0003723|RNA binding	ko:K06100	SYMPK	path:ko03015;path:ko04530	m.286|Ciclev10000105m:1-3270(+)	complete	PF12295.5|Symplekin_C|Symplekin tight junction protein C terminal|Ciclev10000105m|m.286:862-1029
Ciclev10000106m	3912	KDO42444.1	hypothetical protein CISIN_1g039882mg, partial [Citrus sinensis]	99%	sp|F4I116|SYLC_ARATH	Leucine--tRNA ligase, cytoplasmic OS=Arabidopsis thaliana GN=At1g09620 PE=1 SV=1	85%	59689.fgenesh2_kg.1__1014__AT1G09620.1	annotation not avaliable	87%	COG0495	KOG0437	_	GO:0000122|negative regulation of transcription by RNA polymerase II;GO:0001934|positive regulation of protein phosphorylation;GO:0002181|cytoplasmic translation;GO:0006412|translation;GO:0006418|tRNA aminoacylation for protein translation;GO:0006425|glutaminyl-tRNA aminoacylation;GO:0006429|leucyl-tRNA aminoacylation;GO:0006438|valyl-tRNA aminoacylation;GO:0006622|protein targeting to lysosome;G…	GO:0005737|cytoplasm;GO:0005764|lysosome;GO:0005783|endoplasmic reticulum;GO:0005829|cytosol;GO:0009506|plasmodesma;GO:0009507|chloroplast;GO:0012505|endomembrane system;GO:0016604|nuclear body;GO:0017101|aminoacyl-tRNA synthetase multienzyme complex	GO:0002161|aminoacyl-tRNA editing activity;GO:0004819|glutamine-tRNA ligase activity;GO:0004823|leucine-tRNA ligase activity;GO:0004832|valine-tRNA ligase activity;GO:0005096|GTPase activator activity;GO:0005524|ATP binding	ko:K01869	LARS, leuS	path:ko00970	m.251|Ciclev10000106m:2-3451(+)	5prime_partial	PF00133.19|tRNA-synt_1|tRNA synthetases class I (I, L, M and V)|Ciclev10000106m|m.251:83-168;PF00133.19|tRNA-synt_1|tRNA synthetases class I (I, L, M and V)|Ciclev10000106m|m.251:254-818;PF09334.8|tRNA-synt_1g|tRNA synthetases class I (M)|Ciclev10000106m|m.251:115-175;PF09334.8|tRNA-synt_1g|tRNA synthetases class I (M)|Ciclev10000106m|m.251:736-823;PF08264.10|Anticodon_1|Anticodon-binding domain …
Ciclev10000107m	3850	XP_006433718.1	hypothetical protein CICLE_v10000105mg [Citrus clementina]	100%	sp|Q7ZYV9|SYMPK_XENLA	Symplekin OS=Xenopus laevis GN=sympk PE=1 SV=1	58%	59689.fgenesh1_pm.C_scaffold_1002260	annotation not avaliable	61%	_	KOG1895	_	GO:0000398|mRNA splicing, via spliceosome;GO:0006369|termination of RNA polymerase II transcription;GO:0006378|mRNA polyadenylation;GO:0006397|mRNA processing;GO:0006398|mRNA 3'-end processing by stem-loop binding and cleavage;GO:0006406|mRNA export from nucleus;GO:0007155|cell adhesion;GO:0031124|mRNA 3'-end processing;GO:0035307|positive regulation of protein dephosphorylation	GO:0005634|nucleus;GO:0005654|nucleoplasm;GO:0005737|cytoplasm;GO:0005829|cytosol;GO:0005847|mRNA cleavage and polyadenylation specificity factor complex;GO:0005856|cytoskeleton;GO:0005886|plasma membrane;GO:0005923|bicellular tight junction;GO:0016604|nuclear body;GO:0035363|histone locus body;GO:0061689|tricellular tight junction;GO:0097165|nuclear stress granule	GO:0003723|RNA binding	ko:K06100	SYMPK	path:ko03015;path:ko04530	m.287|Ciclev10000107m:1-3267(+)	complete	PF12295.5|Symplekin_C|Symplekin tight junction protein C terminal|Ciclev10000107m|m.287:862-1028
Ciclev10000108m	3555	XP_006434449.1	hypothetical protein CICLE_v10000108mg [Citrus clementina]	100%	sp|Q8S3U9|SEC5A_ARATH	Exocyst complex component SEC5A OS=Arabidopsis thaliana GN=SEC5A PE=1 SV=1	82%	59689.fgenesh2_kg.2__1973__AT1G76850.1	annotation not avaliable	77%	_	KOG2347	_	GO:0001927|exocyst assembly;GO:0006893|Golgi to plasma membrane transport;GO:0007165|signal transduction;GO:0015031|protein transport;GO:0045921|positive regulation of exocytosis;GO:0060321|acceptance of pollen;GO:0061024|membrane organization;GO:2000535|regulation of entry of bacterium into host cell	GO:0000145|exocyst;GO:0005829|cytosol;GO:0005886|plasma membrane;GO:0009506|plasmodesma;GO:0016020|membrane;GO:0030496|midbody;GO:0070062|extracellular exosome;GO:0097544|ciliary shaft;GO:0097546|ciliary base;GO:0097731|9+0 non-motile cilium	GO:0017160|Ral GTPase binding;GO:0019901|protein kinase binding;GO:0030742|GTP-dependent protein binding;GO:0047485|protein N-terminus binding	ko:K17637	EXOC2, SEC5	path:ko04014	m.289|Ciclev10000108m:3-3350(+)	5prime_partial	PF15469.3|Sec5|Exocyst complex component Sec5|Ciclev10000108m|m.289:271-448
Ciclev10000109m	3528	XP_006431408.1	hypothetical protein CICLE_v10000109mg [Citrus clementina]	100%	sp|Q9LTB2|MMT1_ARATH	Methionine S-methyltransferase OS=Arabidopsis thaliana GN=MMT1 PE=1 SV=1	86%	59689.fgenesh2_kg.8__856__AT5G49810.1	annotation not avaliable	86%	_	_	NOG268223	GO:0001887|selenium compound metabolic process;GO:0009058|biosynthetic process;GO:0046500|S-adenosylmethionine metabolic process	GO:0005737|cytoplasm;GO:0005829|cytosol	GO:0008757|S-adenosylmethionine-dependent methyltransferase activity;GO:0030170|pyridoxal phosphate binding;GO:0030732|methionine S-methyltransferase activity	ko:K08247	E2.1.1.12	path:ko00450	m.293|Ciclev10000109m:97-3348(+)	complete	PF00155.18|Aminotran_1_2|Aminotransferase class I and II|Ciclev10000109m|m.293:711-1080;PF05175.11|MTS|Methyltransferase small domain|Ciclev10000109m|m.293:120-170;PF06325.10|PrmA|Ribosomal protein L11 methyltransferase (PrmA)|Ciclev10000109m|m.293:118-173
Ciclev10000110m	3383	XP_006434422.1	hypothetical protein CICLE_v10000110mg [Citrus clementina]	100%	sp|Q9LHP4|RCH2_ARATH	Receptor-like protein kinase 2 OS=Arabidopsis thaliana GN=RCH2 PE=1 SV=1	66%	_	_	_	_	_	_	GO:0001578|microtubule bundle formation;GO:0001944|vasculature development;GO:0006468|protein phosphorylation;GO:0006833|water transport;GO:0006970|response to osmotic stress;GO:0009611|response to wounding;GO:0009647|skotomorphogenesis;GO:0009729|detection of brassinosteroid stimulus;GO:0009742|brassinosteroid mediated signaling pathway;GO:0009793|embryo development ending in seed dormancy;GO:00…	GO:0000325|plant-type vacuole;GO:0005768|endosome;GO:0005886|plasma membrane;GO:0009506|plasmodesma;GO:0016020|membrane;GO:0016021|integral component of membrane;GO:0048226|Casparian strip;GO:0090406|pollen tube	GO:0001653|peptide receptor activity;GO:0004672|protein kinase activity;GO:0004674|protein serine/threonine kinase activity;GO:0004702|signal transducer, downstream of receptor, with serine/threonine kinase activity;GO:0004714|transmembrane receptor protein tyrosine kinase activity;GO:0005496|steroid binding;GO:0005524|ATP binding;GO:0017046|peptide hormone binding;GO:0033612|receptor serine/thre…	_	_	_	m.294|Ciclev10000110m:1-3252(+)	complete	PF00069.22|Pkinase|Protein kinase domain|Ciclev10000110m|m.294:767-1036;PF13855.3|LRR_8|Leucine rich repeat|Ciclev10000110m|m.294:93-153;PF13855.3|LRR_8|Leucine rich repeat|Ciclev10000110m|m.294:287-346;PF13855.3|LRR_8|Leucine rich repeat|Ciclev10000110m|m.294:527-585;PF07714.14|Pkinase_Tyr|Protein tyrosine kinase|Ciclev10000110m|m.294:768-1038;PF00560.30|LRR_1|Leucine Rich Repeat|Ciclev10000110m…
Ciclev10000111m	5235	XP_006431648.1	hypothetical protein CICLE_v10000111mg [Citrus clementina]	100%	sp|Q42484|RPS2_ARATH	Disease resistance protein RPS2 OS=Arabidopsis thaliana GN=RPS2 PE=1 SV=1	48%	_	_	_	_	_	_	GO:0006952|defense response;GO:0007165|signal transduction;GO:0008219|cell death;GO:0009617|response to bacterium;GO:0009626|plant-type hypersensitive response;GO:0009816|defense response to bacterium, incompatible interaction;GO:0016045|detection of bacterium;GO:0042742|defense response to bacterium	GO:0005622|intracellular;GO:0005737|cytoplasm;GO:0005829|cytosol;GO:0005886|plasma membrane	GO:0000166|nucleotide binding;GO:0005524|ATP binding;GO:0038023|signaling receptor activity;GO:0042802|identical protein binding;GO:0043531|ADP binding	ko:K13459	RPS2	path:ko04626	m.302|Ciclev10000111m:275-3502(+)	complete	PF00931.19|NB-ARC|NB-ARC domain|Ciclev10000111m|m.302:164-429;PF13401.3|AAA_22|AAA domain|Ciclev10000111m|m.302:175-260
Ciclev10000112m	4603	XP_006431648.1	hypothetical protein CICLE_v10000111mg [Citrus clementina]	100%	sp|Q42484|RPS2_ARATH	Disease resistance protein RPS2 OS=Arabidopsis thaliana GN=RPS2 PE=1 SV=1	48%	_	_	_	_	_	_	GO:0006952|defense response;GO:0007165|signal transduction;GO:0008219|cell death;GO:0009617|response to bacterium;GO:0009626|plant-type hypersensitive response;GO:0009816|defense response to bacterium, incompatible interaction;GO:0016045|detection of bacterium;GO:0042742|defense response to bacterium	GO:0005622|intracellular;GO:0005737|cytoplasm;GO:0005829|cytosol;GO:0005886|plasma membrane	GO:0000166|nucleotide binding;GO:0005524|ATP binding;GO:0038023|signaling receptor activity;GO:0042802|identical protein binding;GO:0043531|ADP binding	ko:K13459	RPS2	path:ko04626	m.301|Ciclev10000112m:275-3502(+)	complete	PF00931.19|NB-ARC|NB-ARC domain|Ciclev10000112m|m.301:164-429;PF13401.3|AAA_22|AAA domain|Ciclev10000112m|m.301:175-260
Ciclev10000113m	4777	XP_006431648.1	hypothetical protein CICLE_v10000111mg [Citrus clementina]	100%	sp|Q42484|RPS2_ARATH	Disease resistance protein RPS2 OS=Arabidopsis thaliana GN=RPS2 PE=1 SV=1	48%	_	_	_	_	_	_	GO:0006952|defense response;GO:0007165|signal transduction;GO:0008219|cell death;GO:0009617|response to bacterium;GO:0009626|plant-type hypersensitive response;GO:0009816|defense response to bacterium, incompatible interaction;GO:0016045|detection of bacterium;GO:0042742|defense response to bacterium	GO:0005622|intracellular;GO:0005737|cytoplasm;GO:0005829|cytosol;GO:0005886|plasma membrane	GO:0000166|nucleotide binding;GO:0005524|ATP binding;GO:0038023|signaling receptor activity;GO:0042802|identical protein binding;GO:0043531|ADP binding	ko:K13459	RPS2	path:ko04626	m.299|Ciclev10000113m:275-3502(+)	complete	PF00931.19|NB-ARC|NB-ARC domain|Ciclev10000113m|m.299:164-429;PF13401.3|AAA_22|AAA domain|Ciclev10000113m|m.299:175-260
Ciclev10000114m	4766	XP_006431648.1	hypothetical protein CICLE_v10000111mg [Citrus clementina]	100%	sp|Q42484|RPS2_ARATH	Disease resistance protein RPS2 OS=Arabidopsis thaliana GN=RPS2 PE=1 SV=1	48%	_	_	_	_	_	_	GO:0006952|defense response;GO:0007165|signal transduction;GO:0008219|cell death;GO:0009617|response to bacterium;GO:0009626|plant-type hypersensitive response;GO:0009816|defense response to bacterium, incompatible interaction;GO:0016045|detection of bacterium;GO:0042742|defense response to bacterium	GO:0005622|intracellular;GO:0005737|cytoplasm;GO:0005829|cytosol;GO:0005886|plasma membrane	GO:0000166|nucleotide binding;GO:0005524|ATP binding;GO:0038023|signaling receptor activity;GO:0042802|identical protein binding;GO:0043531|ADP binding	ko:K13459	RPS2	path:ko04626	m.297|Ciclev10000114m:275-3502(+)	complete	PF00931.19|NB-ARC|NB-ARC domain|Ciclev10000114m|m.297:164-429;PF13401.3|AAA_22|AAA domain|Ciclev10000114m|m.297:175-260
Ciclev10000115m	3673	XP_006433136.1	hypothetical protein CICLE_v10000115mg [Citrus clementina]	100%	sp|Q67ZB3|FRL3_ARATH	FRIGIDA-like protein 3 OS=Arabidopsis thaliana GN=FRL3 PE=1 SV=1	52%	59689.Al_scaffold_0006_2717	annotation not avaliable	45%	_	_	NOG234894	GO:0009908|flower development;GO:0030154|cell differentiation	_	_	ko:K10352	MYH	path:ko04530	m.303|Ciclev10000115m:151-3333(+)	complete	PF07899.8|Frigida|Frigida-like protein|Ciclev10000115m|m.303:497-659;PF07899.8|Frigida|Frigida-like protein|Ciclev10000115m|m.303:683-917
Ciclev10000116m	3598	XP_006434278.1	hypothetical protein CICLE_v100001162mg [Citrus clementina]	100%	sp|D8WUA4|SECA2_ARATH	Protein translocase subunit SECA2, chloroplastic OS=Arabidopsis thaliana GN=SECA2 PE=2 SV=1	88%	15368.BRADI4G23380.1	annotation not avaliable	88%	COG0653	_	_	GO:0006605|protein targeting;GO:0009646|response to absence of light;GO:0009658|chloroplast organization;GO:0010090|trichome morphogenesis;GO:0010109|regulation of photosynthesis;GO:0017038|protein import	GO:0005737|cytoplasm;GO:0005886|plasma membrane;GO:0009535|chloroplast thylakoid membrane;GO:0009570|chloroplast stroma;GO:0009941|chloroplast envelope;GO:0031969|chloroplast membrane;GO:0042651|thylakoid membrane	GO:0005524|ATP binding;GO:0015462|ATPase-coupled protein transmembrane transporter activity	ko:K03070	secA	path:ko02024;path:ko03060;path:ko03070	m.305|Ciclev10000116m:164-3343(+)	complete	PF07517.11|SecA_DEAD|SecA DEAD-like domain|Ciclev10000116m|m.305:84-451;PF07516.10|SecA_SW|SecA Wing and Scaffold domain|Ciclev10000116m|m.305:771-1046;PF01043.17|SecA_PP_bind|SecA preprotein cross-linking domain|Ciclev10000116m|m.305:304-408
Ciclev10000117m	3424	XP_006435515.1	hypothetical protein CICLE_v10000117mg [Citrus clementina]	100%	sp|Q69V23|CESA3_ORYSJ	Probable cellulose synthase A catalytic subunit 3 [UDP-forming] OS=Oryza sativa subsp. japonica GN=CESA3 PE=2 SV=1	82%	4558.Sb01g002050.1	hypothetical protein	82%	COG1215	_	_	GO:0000919|cell plate assembly;GO:0006952|defense response;GO:0006970|response to osmotic stress;GO:0009414|response to water deprivation;GO:0009651|response to salt stress;GO:0009832|plant-type cell wall biogenesis;GO:0009833|plant-type primary cell wall biogenesis;GO:0009834|plant-type secondary cell wall biogenesis;GO:0010192|mucilage biosynthetic process;GO:0010214|seed coat development;GO:00…	GO:0000139|Golgi membrane;GO:0005618|cell wall;GO:0005768|endosome;GO:0005794|Golgi apparatus;GO:0005802|trans-Golgi network;GO:0005886|plasma membrane;GO:0005887|integral component of plasma membrane;GO:0009506|plasmodesma;GO:0009507|chloroplast;GO:0010330|cellulose synthase complex;GO:0016020|membrane;GO:0016021|integral component of membrane	GO:0016759|cellulose synthase activity;GO:0016760|cellulose synthase (UDP-forming) activity;GO:0046527|glucosyltransferase activity;GO:0046872|metal ion binding;GO:0051753|mannan synthase activity	ko:K10999	CESA		m.307|Ciclev10000117m:1-3180(+)	complete	PF03552.11|Cellulose_synt|Cellulose synthase|Ciclev10000117m|m.307:354-474;PF03552.11|Cellulose_synt|Cellulose synthase|Ciclev10000117m|m.307:476-1050;PF14569.3|zf-UDP|Zinc-binding RING-finger|Ciclev10000117m|m.307:29-106;PF00535.23|Glycos_transf_2|Glycosyl transferase family 2|Ciclev10000117m|m.307:506-614
Ciclev10000118m	4296	XP_006434793.1	hypothetical protein CICLE_v10000118mg [Citrus clementina]	100%	sp|Q9FMN2|PAH2_ARATH	Phosphatidate phosphatase PAH2 OS=Arabidopsis thaliana GN=PAH2 PE=1 SV=1	51%	59689.fgenesh2_kg.8__547__AT5G42870.1	annotation not avaliable	51%	COG5083	KOG2116	_	GO:0000122|negative regulation of transcription by RNA polymerase II;GO:0000266|mitochondrial fission;GO:0006276|plasmid maintenance;GO:0006351|transcription, DNA-templated;GO:0006629|lipid metabolic process;GO:0006631|fatty acid metabolic process;GO:0006642|triglyceride mobilization;GO:0006646|phosphatidylethanolamine biosynthetic process;GO:0006656|phosphatidylcholine biosynthetic process;GO:00…	GO:0000139|Golgi membrane;GO:0005634|nucleus;GO:0005635|nuclear envelope;GO:0005654|nucleoplasm;GO:0005667|transcription factor complex;GO:0005737|cytoplasm;GO:0005741|mitochondrial outer membrane;GO:0005773|vacuole;GO:0005789|endoplasmic reticulum membrane;GO:0005811|lipid droplet;GO:0005829|cytosol;GO:0016020|membrane;GO:0019898|extrinsic component of membrane;GO:0031965|nuclear membrane;GO:003…	GO:0000287|magnesium ion binding;GO:0001085|RNA polymerase II transcription factor binding;GO:0003713|transcription coactivator activity;GO:0008195|phosphatidate phosphatase activity;GO:0042826|histone deacetylase binding;GO:0042975|peroxisome proliferator activated receptor binding;GO:0044212|transcription regulatory region DNA binding	ko:K15728	LPIN	path:ko00561;path:ko00564;path:ko01100;path:ko01110	m.310|Ciclev10000118m:769-3936(+)	complete	PF08235.10|LNS2|LNS2 (Lipin/Ned1/Smp2)|Ciclev10000118m|m.310:806-1030;PF04571.11|Lipin_N|lipin, N-terminal conserved region|Ciclev10000118m|m.310:7-95
Ciclev10000119m	3307	XP_006434540.1	hypothetical protein CICLE_v10000119mg [Citrus clementina]	100%	sp|C0LGF5|Y1341_ARATH	Probable LRR receptor-like serine/threonine-protein kinase At1g34110 OS=Arabidopsis thaliana GN=At1g34110 PE=2 SV=2	88%	15368.BRADI1G37190.1	annotation not avaliable	87%	COG0515;COG4886	KOG0619;KOG1187	_	GO:0001944|vasculature development;GO:0006468|protein phosphorylation;GO:0006833|water transport;GO:0009553|embryo sac development;GO:0009611|response to wounding;GO:0009664|plant-type cell wall organization;GO:0009742|brassinosteroid mediated signaling pathway;GO:0009793|embryo development ending in seed dormancy;GO:0009826|unidimensional cell growth;GO:0009934|regulation of meristem structural …	GO:0000325|plant-type vacuole;GO:0005886|plasma membrane;GO:0009506|plasmodesma;GO:0016020|membrane;GO:0016021|integral component of membrane;GO:0048226|Casparian strip;GO:0090406|pollen tube	GO:0001653|peptide receptor activity;GO:0004672|protein kinase activity;GO:0004674|protein serine/threonine kinase activity;GO:0004702|signal transducer, downstream of receptor, with serine/threonine kinase activity;GO:0004714|transmembrane receptor protein tyrosine kinase activity;GO:0005524|ATP binding;GO:0016301|kinase activity;GO:0017046|peptide hormone binding;GO:0033612|receptor serine/thre…	_	_	_	m.314|Ciclev10000119m:1-3141(+)	complete	PF00069.22|Pkinase|Protein kinase domain|Ciclev10000119m|m.314:751-1018;PF07714.14|Pkinase_Tyr|Protein tyrosine kinase|Ciclev10000119m|m.314:752-1020;PF13855.3|LRR_8|Leucine rich repeat|Ciclev10000119m|m.314:70-117;PF13855.3|LRR_8|Leucine rich repeat|Ciclev10000119m|m.314:81-141;PF13855.3|LRR_8|Leucine rich repeat|Ciclev10000119m|m.314:480-536;PF13855.3|LRR_8|Leucine rich repeat|Ciclev10000119m|m…
Ciclev10000120m	3371	XP_006433531.1	hypothetical protein CICLE_v10000120mg [Citrus clementina]	100%	sp|P93655|LONM1_ARATH	Lon protease homolog 1, mitochondrial OS=Arabidopsis thaliana GN=LON1 PE=1 SV=2	84%	39947.LOC_Os07g48960.1	OsLonP3 - Putative Lon protease homologue, expressed	80%	COG0466	KOG2004	_	GO:0000002|mitochondrial genome maintenance;GO:0001666|response to hypoxia;GO:0006457|protein folding;GO:0006508|proteolysis;GO:0006515|protein quality control for misfolded or incompletely synthesized proteins;GO:0007005|mitochondrion organization;GO:0007568|aging;GO:0009408|response to heat;GO:0009725|response to hormone;GO:0010044|response to aluminum ion;GO:0019941|modification-dependent prot…	GO:0005634|nucleus;GO:0005654|nucleoplasm;GO:0005737|cytoplasm;GO:0005739|mitochondrion;GO:0005759|mitochondrial matrix;GO:0005777|peroxisome;GO:0005829|cytosol;GO:0009507|chloroplast;GO:0009535|chloroplast thylakoid membrane;GO:0016020|membrane;GO:0042645|mitochondrial nucleoid	GO:0003677|DNA binding;GO:0003697|single-stranded DNA binding;GO:0003727|single-stranded RNA binding;GO:0004176|ATP-dependent peptidase activity;GO:0004252|serine-type endopeptidase activity;GO:0005524|ATP binding;GO:0016887|ATPase activity;GO:0043531|ADP binding;GO:0043565|sequence-specific DNA binding;GO:0051880|G-quadruplex DNA binding;GO:0070182|DNA polymerase binding	ko:K08675	PRSS15, PIM1		m.315|Ciclev10000120m:1-3132(+)	complete	PF05362.10|Lon_C|Lon protease (S16) C-terminal proteolytic domain|Ciclev10000120m|m.315:831-1035;PF02190.13|LON_substr_bdg|ATP-dependent protease La (LON) substrate-binding domain|Ciclev10000120m|m.315:149-354;PF00004.26|AAA|ATPase family associated with various cellular activities (AAA)|Ciclev10000120m|m.315:507-644;PF07728.11|AAA_5|AAA domain (dynein-related subfamily)|Ciclev10000120m|m.315:507…
Ciclev10000121m	3354	XP_006434368.1	hypothetical protein CICLE_v10000121mg [Citrus clementina]	100%	sp|Q9STN3|SPT51_ARATH	Putative transcription elongation factor SPT5 homolog 1 OS=Arabidopsis thaliana GN=At4g08350 PE=1 SV=2	88%	59689.fgenesh1_pm.C_scaffold_6002308	annotation not avaliable	82%	COG5164	KOG1999	_	GO:0000122|negative regulation of transcription by RNA polymerase II;GO:0000398|mRNA splicing, via spliceosome;GO:0001764|neuron migration;GO:0006306|DNA methylation;GO:0006338|chromatin remodeling;GO:0006342|chromatin silencing;GO:0006351|transcription, DNA-templated;GO:0006354|DNA-templated transcription, elongation;GO:0006357|regulation of transcription by RNA polymerase II;GO:0006366|transcri…	GO:0000790|nuclear chromatin;GO:0005634|nucleus;GO:0005654|nucleoplasm;GO:0005694|chromosome;GO:0005700|polytene chromosome;GO:0005703|polytene chromosome puff;GO:0005705|polytene chromosome interband;GO:0005739|mitochondrion;GO:0005840|ribosome;GO:0008023|transcription elongation factor complex;GO:0032044|DSIF complex;GO:0033553|rDNA heterochromatin	GO:0000991|transcription factor activity, core RNA polymerase II binding;GO:0000993|RNA polymerase II core binding;GO:0001042|RNA polymerase I core binding;GO:0001179|RNA polymerase I transcription factor binding;GO:0001181|transcription factor activity, core RNA polymerase I binding;GO:0003677|DNA binding;GO:0003682|chromatin binding;GO:0003723|RNA binding;GO:0003727|single-stranded RNA binding;…	ko:K15172	SUPT5H, SPT5		m.317|Ciclev10000121m:130-3249(+)	complete	PF00467.26|KOW|KOW motif|Ciclev10000121m|m.317:479-506;PF03439.10|Spt5-NGN|Early transcription elongation factor of RNA pol II, NGN section|Ciclev10000121m|m.317:183-264;PF11942.5|Spt5_N|Spt5 transcription elongation factor, acidic N-terminal|Ciclev10000121m|m.317:90-177
Ciclev10000122m	3863	XP_006435201.1	hypothetical protein CICLE_v10000122mg [Citrus clementina]	100%	_	_	_	_	_	_	_	_	_	_	_	_	_	_	_	m.319|Ciclev10000122m:402-3518(+)	complete	PF08711.8|Med26|TFIIS helical bundle-like domain|Ciclev10000122m|m.319:102-147
Ciclev10000123m	3114	XP_006432504.1	hypothetical protein CICLE_v10000123mg [Citrus clementina]	100%	sp|Q9T048|DRL27_ARATH	Disease resistance protein At4g27190 OS=Arabidopsis thaliana GN=At4g27190 PE=2 SV=1	49%	_	_	_	_	_	_	GO:0006952|defense response;GO:0007165|signal transduction;GO:0008219|cell death;GO:0009617|response to bacterium;GO:0009626|plant-type hypersensitive response;GO:0009816|defense response to bacterium, incompatible interaction;GO:0016045|detection of bacterium;GO:0042742|defense response to bacterium	GO:0005622|intracellular;GO:0005737|cytoplasm;GO:0005739|mitochondrion;GO:0005829|cytosol;GO:0005886|plasma membrane	GO:0000166|nucleotide binding;GO:0005524|ATP binding;GO:0005525|GTP binding;GO:0038023|signaling receptor activity;GO:0042802|identical protein binding;GO:0043531|ADP binding	ko:K13459	RPS2	path:ko04626	m.321|Ciclev10000123m:1-3114(+)	complete	PF00931.19|NB-ARC|NB-ARC domain|Ciclev10000123m|m.321:161-413
Ciclev10000124m	3491	XP_006432145.1	hypothetical protein CICLE_v10000086mg [Citrus clementina]	100%	sp|Q9LVN7|DPOD1_ARATH	DNA polymerase delta catalytic subunit OS=Arabidopsis thaliana GN=POLD1 PE=2 SV=2	84%	59689.fgenesh2_kg.8__2404__AT5G63960.1	annotation not avaliable	84%	COG0417	KOG0969	_	GO:0000723|telomere maintenance;GO:0000731|DNA synthesis involved in DNA repair;GO:0006260|DNA replication;GO:0006261|DNA-dependent DNA replication;GO:0006266|DNA ligation;GO:0006271|DNA strand elongation involved in DNA replication;GO:0006278|RNA-dependent DNA biosynthetic process;GO:0006281|DNA repair;GO:0006283|transcription-coupled nucleotide-excision repair;GO:0006287|base-excision repair, g…	GO:0000109|nucleotide-excision repair complex;GO:0000784|nuclear chromosome, telomeric region;GO:0005634|nucleus;GO:0005654|nucleoplasm;GO:0005657|replication fork;GO:0005829|cytosol;GO:0016020|membrane;GO:0016235|aggresome;GO:0042025|host cell nucleus;GO:0043596|nuclear replication fork;GO:0043625|delta DNA polymerase complex	GO:0000166|nucleotide binding;GO:0003677|DNA binding;GO:0003682|chromatin binding;GO:0003684|damaged DNA binding;GO:0003887|DNA-directed DNA polymerase activity;GO:0004523|RNA-DNA hybrid ribonuclease activity;GO:0008296|3'-5'-exodeoxyribonuclease activity;GO:0008408|3'-5' exonuclease activity;GO:0019899|enzyme binding;GO:0046872|metal ion binding;GO:0051539|4 iron, 4 sulfur cluster binding	ko:K02327	POLD1	path:ko00230;path:ko00240;path:ko01100;path:ko03030;path:ko03410;path:ko03420;path:ko03430;path:ko03440;path:ko05166	m.241|Ciclev10000124m:1-3105(+)	complete	PF00136.18|DNA_pol_B|DNA polymerase family B|Ciclev10000124m|m.241:470-909;PF03104.16|DNA_pol_B_exo1|DNA polymerase family B, exonuclease domain|Ciclev10000124m|m.241:176-412;PF14260.3|zf-C4pol|C4-type zinc-finger of DNA polymerase delta|Ciclev10000124m|m.241:946-1015
Ciclev10000125m	3147	KDO84090.1	hypothetical protein CISIN_1g001617mg [Citrus sinensis]	100%	sp|A0A068FIK2|KN4A_GOSHI	Kinesin-like protein KIN-4A OS=Gossypium hirsutum GN=KIN4A PE=2 SV=1	87%	59689.fgenesh2_kg.8__639__AT5G47820.2	annotation not avaliable	88%	COG5059	KOG0244	_	GO:0000281|mitotic cytokinesis;GO:0003279|cardiac septum development;GO:0003351|epithelial cilium movement;GO:0006351|transcription, DNA-templated;GO:0006810|transport;GO:0006890|retrograde vesicle-mediated transport, Golgi to ER;GO:0006996|organelle organization;GO:0007018|microtubule-based movement;GO:0007049|cell cycle;GO:0007368|determination of left/right symmetry;GO:0008089|anterograde axon…	GO:0005634|nucleus;GO:0005654|nucleoplasm;GO:0005694|chromosome;GO:0005737|cytoplasm;GO:0005813|centrosome;GO:0005819|spindle;GO:0005829|cytosol;GO:0005856|cytoskeleton;GO:0005871|kinesin complex;GO:0005874|microtubule;GO:0005876|spindle microtubule;GO:0005929|cilium;GO:0009506|plasmodesma;GO:0015630|microtubule cytoskeleton;GO:0016020|membrane;GO:0016363|nuclear matrix;GO:0016939|kinesin II comp…	GO:0003677|DNA binding;GO:0003777|microtubule motor activity;GO:0005524|ATP binding;GO:0008017|microtubule binding;GO:0008574|ATP-dependent microtubule motor activity, plus-end-directed;GO:0016887|ATPase activity;GO:0017048|Rho GTPase binding;GO:0042802|identical protein binding;GO:0043565|sequence-specific DNA binding	ko:K10395	KIF4_21_27		m.323|Ciclev10000125m:1-3105(+)	complete	PF00225.20|Kinesin|Kinesin motor domain|Ciclev10000125m|m.323:40-367;PF16796.2|Microtub_bd|Microtubule binding|Ciclev10000125m|m.323:12-150
Ciclev10000126m	3096	XP_006432948.1	hypothetical protein CICLE_v10000126mg [Citrus clementina]	100%	sp|Q9LIK7|ACA13_ARATH	Putative calcium-transporting ATPase 13, plasma membrane-type OS=Arabidopsis thaliana GN=ACA13 PE=3 SV=1	78%	_	_	_	_	_	_	GO:0000902|cell morphogenesis;GO:0003407|neural retina development;GO:0006810|transport;GO:0006816|calcium ion transport;GO:0006874|cellular calcium ion homeostasis;GO:0006996|organelle organization;GO:0007338|single fertilization;GO:0007420|brain development;GO:0007568|aging;GO:0007595|lactation;GO:0007605|sensory perception of sound;GO:0007626|locomotory behavior;GO:0008361|regulation of cell s…	GO:0000139|Golgi membrane;GO:0000325|plant-type vacuole;GO:0005634|nucleus;GO:0005737|cytoplasm;GO:0005773|vacuole;GO:0005774|vacuolar membrane;GO:0005783|endoplasmic reticulum;GO:0005789|endoplasmic reticulum membrane;GO:0005794|Golgi apparatus;GO:0005886|plasma membrane;GO:0005887|integral component of plasma membrane;GO:0005929|cilium;GO:0009506|plasmodesma;GO:0009507|chloroplast;GO:0009705|pl…	GO:0005262|calcium channel activity;GO:0005388|calcium-transporting ATPase activity;GO:0005509|calcium ion binding;GO:0005516|calmodulin binding;GO:0005524|ATP binding;GO:0008022|protein C-terminus binding;GO:0015085|calcium ion transmembrane transporter activity;GO:0030165|PDZ domain binding;GO:0030899|calcium-dependent ATPase activity;GO:0043621|protein self-association;GO:0046872|metal ion bin…	ko:K01537	E3.6.3.8		m.324|Ciclev10000126m:1-3096(+)	complete	PF00689.18|Cation_ATPase_C|Cation transporting ATPase, C-terminus|Ciclev10000126m|m.324:840-1009;PF00122.17|E1-E2_ATPase|E1-E2 ATPase|Ciclev10000126m|m.324:195-441;PF00702.23|Hydrolase|haloacid dehalogenase-like hydrolase|Ciclev10000126m|m.324:447-769;PF13246.3|Cation_ATPase|Cation transport ATPase (P-type)|Ciclev10000126m|m.324:505-587;PF00690.23|Cation_ATPase_N|Cation transporter/ATPase, N-term…
Ciclev10000127m	3647	XP_006434690.1	hypothetical protein CICLE_v10000127mg [Citrus clementina]	100%	sp|Q9FL59|FTIP1_ARATH	FT-interacting protein 1 OS=Arabidopsis thaliana GN=FTIP1 PE=1 SV=1	79%	59689.scaffold_102565.1	annotation not avaliable	82%	_	KOG1030	_	GO:0006687|glycosphingolipid metabolic process;GO:0006869|lipid transport;GO:0009908|flower development;GO:0009911|positive regulation of flower development;GO:0010228|vegetative to reproductive phase transition of meristem;GO:0034613|cellular protein localization;GO:0048574|long-day photoperiodism, flowering;GO:0099402|plant organ development	GO:0005783|endoplasmic reticulum;GO:0005789|endoplasmic reticulum membrane;GO:0005886|plasma membrane;GO:0009506|plasmodesma;GO:0009511|plasmodesmatal endoplasmic reticulum;GO:0016020|membrane;GO:0016021|integral component of membrane;GO:0030176|integral component of endoplasmic reticulum membrane;GO:0031227|intrinsic component of endoplasmic reticulum membrane;GO:0043231|intracellular membrane-b…	GO:0008289|lipid binding;GO:0008565|protein transporter activity;GO:0016757|transferase activity, transferring glycosyl groups;GO:0042802|identical protein binding;GO:0046872|metal ion binding	_	_	_	m.327|Ciclev10000127m:302-3382(+)	complete	PF00168.27|C2|C2 domain|Ciclev10000127m|m.327:4-98;PF00168.27|C2|C2 domain|Ciclev10000127m|m.327:292-384;PF00168.27|C2|C2 domain|Ciclev10000127m|m.327:454-551;PF00168.27|C2|C2 domain|Ciclev10000127m|m.327:618-726;PF08372.7|PRT_C|Plant phosphoribosyltransferase C-terminal|Ciclev10000127m|m.327:871-1025
Ciclev10000128m	3507	XP_006432409.1	hypothetical protein CICLE_v10000128mg [Citrus clementina]	100%	sp|B9SVG9|RBR_RICCO	Retinoblastoma-related protein OS=Ricinus communis GN=RBR PE=2 SV=1	87%	59689.fgenesh2_kg.3__1291__AT3G12280.1	annotation not avaliable	85%	_	KOG1010	_	GO:0000082|G1/S transition of mitotic cell cycle;GO:0000122|negative regulation of transcription by RNA polymerase II;GO:0001558|regulation of cell growth;GO:0001708|cell fate specification;GO:0006349|regulation of gene expression by genetic imprinting;GO:0006351|transcription, DNA-templated;GO:0006357|regulation of transcription by RNA polymerase II;GO:0006977|DNA damage response, signal transdu…	GO:0005634|nucleus;GO:0005654|nucleoplasm;GO:0005667|transcription factor complex;GO:0005730|nucleolus;GO:0005829|cytosol;GO:0035189|Rb-E2F complex;GO:0070062|extracellular exosome	GO:0003677|DNA binding;GO:0008134|transcription factor binding;GO:1990841|promoter-specific chromatin binding	ko:K04681	RBL1	path:ko04110;path:ko04350;path:ko05203	m.329|Ciclev10000128m:193-3267(+)	complete	PF01858.14|RB_A|Retinoblastoma-associated protein A domain|Ciclev10000128m|m.329:418-619;PF01857.17|RB_B|Retinoblastoma-associated protein B domain|Ciclev10000128m|m.329:743-870;PF11934.5|DUF3452|Domain of unknown function (DUF3452)|Ciclev10000128m|m.329:98-236
Ciclev10000129m	3212	XP_006432652.1	hypothetical protein CICLE_v10000129mg [Citrus clementina]	100%	sp|Q9LIK7|ACA13_ARATH	Putative calcium-transporting ATPase 13, plasma membrane-type OS=Arabidopsis thaliana GN=ACA13 PE=3 SV=1	78%	_	_	_	_	_	_	GO:0000902|cell morphogenesis;GO:0003407|neural retina development;GO:0006357|regulation of transcription by RNA polymerase II;GO:0006810|transport;GO:0006816|calcium ion transport;GO:0006874|cellular calcium ion homeostasis;GO:0006996|organelle organization;GO:0007283|spermatogenesis;GO:0007338|single fertilization;GO:0007420|brain development;GO:0007568|aging;GO:0007595|lactation;GO:0007605|sen…	GO:0000139|Golgi membrane;GO:0000325|plant-type vacuole;GO:0005634|nucleus;GO:0005737|cytoplasm;GO:0005773|vacuole;GO:0005774|vacuolar membrane;GO:0005783|endoplasmic reticulum;GO:0005789|endoplasmic reticulum membrane;GO:0005794|Golgi apparatus;GO:0005886|plasma membrane;GO:0005887|integral component of plasma membrane;GO:0005929|cilium;GO:0009506|plasmodesma;GO:0009507|chloroplast;GO:0009705|pl…	GO:0005262|calcium channel activity;GO:0005388|calcium-transporting ATPase activity;GO:0005509|calcium ion binding;GO:0005516|calmodulin binding;GO:0005524|ATP binding;GO:0008022|protein C-terminus binding;GO:0015085|calcium ion transmembrane transporter activity;GO:0019901|protein kinase binding;GO:0030165|PDZ domain binding;GO:0030346|protein phosphatase 2B binding;GO:0030899|calcium-dependent …	ko:K01537	E3.6.3.8		m.337|Ciclev10000129m:1-3075(+)	complete	PF00689.18|Cation_ATPase_C|Cation transporting ATPase, C-terminus|Ciclev10000129m|m.337:840-1009;PF00122.17|E1-E2_ATPase|E1-E2 ATPase|Ciclev10000129m|m.337:195-441;PF00702.23|Hydrolase|haloacid dehalogenase-like hydrolase|Ciclev10000129m|m.337:446-769;PF13246.3|Cation_ATPase|Cation transport ATPase (P-type)|Ciclev10000129m|m.337:505-587;PF00690.23|Cation_ATPase_N|Cation transporter/ATPase, N-term…
Ciclev10000130m	3223	XP_006433918.1	hypothetical protein CICLE_v10000130mg [Citrus clementina]	100%	sp|Q6TEP1|F91A1_DANRE	Protein FAM91A1 OS=Danio rerio GN=fam91a1 PE=2 SV=2	45%	59689.fgenesh2_kg.1__3618__AT1G35220.1	annotation not avaliable	82%	_	KOG3707	_	_	_	_	_	_	_	m.339|Ciclev10000130m:85-3159(+)	complete	PF14647.3|FAM91_N|FAM91 N-terminus|Ciclev10000130m|m.339:17-307;PF14648.3|FAM91_C|FAM91 C-terminus|Ciclev10000130m|m.339:370-448;PF14648.3|FAM91_C|FAM91 C-terminus|Ciclev10000130m|m.339:581-891
Ciclev10000131m	3075	XP_006433492.1	hypothetical protein CICLE_v10000131mg [Citrus clementina]	100%	sp|O81635|KN14G_ARATH	Kinesin-like protein KIN-14G OS=Arabidopsis thaliana GN=KIN14G PE=1 SV=2	71%	_	_	_	_	_	_	GO:0007018|microtubule-based movement;GO:0007097|nuclear migration;GO:0009060|aerobic respiration;GO:0009845|seed germination;GO:0031534|minus-end directed microtubule sliding;GO:0051647|nucleus localization	GO:0005737|cytoplasm;GO:0005739|mitochondrion;GO:0005871|kinesin complex;GO:0005874|microtubule;GO:0005886|plasma membrane;GO:0015629|actin cytoskeleton;GO:0015630|microtubule cytoskeleton	GO:0003777|microtubule motor activity;GO:0003779|actin binding;GO:0005524|ATP binding;GO:0008017|microtubule binding;GO:0008569|ATP-dependent microtubule motor activity, minus-end-directed;GO:0016887|ATPase activity;GO:0043621|protein self-association	ko:K10406	KIFC2_3		m.341|Ciclev10000131m:1-3075(+)	complete	PF00225.20|Kinesin|Kinesin motor domain|Ciclev10000131m|m.341:401-720;PF16796.2|Microtub_bd|Microtubule binding|Ciclev10000131m|m.341:380-540;PF00307.28|CH|Calponin homology (CH) domain|Ciclev10000131m|m.341:44-163
Ciclev10000132m	3075	XP_006432653.1	hypothetical protein CICLE_v10000132mg [Citrus clementina]	100%	sp|Q9LIK7|ACA13_ARATH	Putative calcium-transporting ATPase 13, plasma membrane-type OS=Arabidopsis thaliana GN=ACA13 PE=3 SV=1	78%	_	_	_	_	_	_	GO:0000902|cell morphogenesis;GO:0003407|neural retina development;GO:0006357|regulation of transcription by RNA polymerase II;GO:0006810|transport;GO:0006816|calcium ion transport;GO:0006874|cellular calcium ion homeostasis;GO:0006996|organelle organization;GO:0007283|spermatogenesis;GO:0007338|single fertilization;GO:0007420|brain development;GO:0007568|aging;GO:0007595|lactation;GO:0007605|sen…	GO:0000139|Golgi membrane;GO:0000325|plant-type vacuole;GO:0005634|nucleus;GO:0005737|cytoplasm;GO:0005773|vacuole;GO:0005774|vacuolar membrane;GO:0005783|endoplasmic reticulum;GO:0005789|endoplasmic reticulum membrane;GO:0005794|Golgi apparatus;GO:0005886|plasma membrane;GO:0005887|integral component of plasma membrane;GO:0005901|caveola;GO:0005929|cilium;GO:0009506|plasmodesma;GO:0009507|chloro…	GO:0005262|calcium channel activity;GO:0005388|calcium-transporting ATPase activity;GO:0005509|calcium ion binding;GO:0005516|calmodulin binding;GO:0005524|ATP binding;GO:0008022|protein C-terminus binding;GO:0015085|calcium ion transmembrane transporter activity;GO:0019901|protein kinase binding;GO:0030165|PDZ domain binding;GO:0030346|protein phosphatase 2B binding;GO:0030899|calcium-dependent …	ko:K01537	E3.6.3.8		m.343|Ciclev10000132m:1-3075(+)	complete	PF00689.18|Cation_ATPase_C|Cation transporting ATPase, C-terminus|Ciclev10000132m|m.343:840-1009;PF00122.17|E1-E2_ATPase|E1-E2 ATPase|Ciclev10000132m|m.343:195-441;PF00702.23|Hydrolase|haloacid dehalogenase-like hydrolase|Ciclev10000132m|m.343:447-769;PF13246.3|Cation_ATPase|Cation transport ATPase (P-type)|Ciclev10000132m|m.343:505-587;PF00690.23|Cation_ATPase_N|Cation transporter/ATPase, N-term…
Ciclev10000133m	3301	XP_006432018.1	hypothetical protein CICLE_v10000133mg [Citrus clementina]	100%	sp|F4HNU6|NRDC_ARATH	Nardilysin-like OS=Arabidopsis thaliana GN=At1g06900 PE=2 SV=1	83%	59689.scaffold_100685.1	annotation not avaliable	84%	COG1025	KOG0959	_	GO:0002021|response to dietary excess;GO:0006122|mitochondrial electron transport, ubiquinol to cytochrome c;GO:0006508|proteolysis;GO:0006627|protein processing involved in protein targeting to mitochondrion;GO:0007528|neuromuscular junction development;GO:0008283|cell proliferation;GO:0008286|insulin receptor signaling pathway;GO:0008340|determination of adult lifespan;GO:0009060|aerobic respir…	GO:0005615|extracellular space;GO:0005634|nucleus;GO:0005737|cytoplasm;GO:0005739|mitochondrion;GO:0005750|mitochondrial respiratory chain complex III;GO:0005759|mitochondrial matrix;GO:0005777|peroxisome;GO:0005782|peroxisomal matrix;GO:0005829|cytosol;GO:0005886|plasma membrane;GO:0009986|cell surface;GO:0017087|mitochondrial processing peptidase complex;GO:0019898|extrinsic component of membra…	GO:0001540|amyloid-beta binding;GO:0001618|virus receptor activity;GO:0004222|metalloendopeptidase activity;GO:0005102|signaling receptor binding;GO:0005524|ATP binding;GO:0008233|peptidase activity;GO:0008237|metallopeptidase activity;GO:0008270|zinc ion binding;GO:0016491|oxidoreductase activity;GO:0016887|ATPase activity;GO:0017046|peptide hormone binding;GO:0031626|beta-endorphin binding;GO:0…	ko:K01411	NRD1		m.345|Ciclev10000133m:2-3103(+)	5prime_partial	PF16187.2|Peptidase_M16_M|Middle or third domain of peptidase_M16|Ciclev10000133m|m.345:452-737;PF00675.17|Peptidase_M16|Insulinase (Peptidase family M16)|Ciclev10000133m|m.345:110-234;PF05193.18|Peptidase_M16_C|Peptidase M16 inactive domain|Ciclev10000133m|m.345:265-433;PF05193.18|Peptidase_M16_C|Peptidase M16 inactive domain|Ciclev10000133m|m.345:742-926
Ciclev10000134m	3607	XP_006433631.1	hypothetical protein CICLE_v10000134mg [Citrus clementina]	100%	sp|Q37145|ACA1_ARATH	Calcium-transporting ATPase 1 OS=Arabidopsis thaliana GN=ACA1 PE=1 SV=3	91%	59689.fgenesh2_kg.1__2941__AT1G27770.1	annotation not avaliable	91%	COG0474	KOG0204	_	GO:0003407|neural retina development;GO:0006357|regulation of transcription by RNA polymerase II;GO:0006810|transport;GO:0006816|calcium ion transport;GO:0006874|cellular calcium ion homeostasis;GO:0007283|spermatogenesis;GO:0007338|single fertilization;GO:0007420|brain development;GO:0009409|response to cold;GO:0009414|response to water deprivation;GO:0009555|pollen development;GO:0009624|respon…	GO:0000139|Golgi membrane;GO:0000325|plant-type vacuole;GO:0005773|vacuole;GO:0005774|vacuolar membrane;GO:0005783|endoplasmic reticulum;GO:0005789|endoplasmic reticulum membrane;GO:0005794|Golgi apparatus;GO:0005886|plasma membrane;GO:0005887|integral component of plasma membrane;GO:0005901|caveola;GO:0009506|plasmodesma;GO:0009507|chloroplast;GO:0009705|plant-type vacuole membrane;GO:0009706|ch…	GO:0005262|calcium channel activity;GO:0005388|calcium-transporting ATPase activity;GO:0005509|calcium ion binding;GO:0005516|calmodulin binding;GO:0005524|ATP binding;GO:0015085|calcium ion transmembrane transporter activity;GO:0019901|protein kinase binding;GO:0030165|PDZ domain binding;GO:0030346|protein phosphatase 2B binding;GO:0036487|nitric-oxide synthase inhibitor activity;GO:0043621|prot…	ko:K01537	E3.6.3.8		m.346|Ciclev10000134m:207-3263(+);m.349|Ciclev10000134m:3274-3606(-)	complete;5prime_partial	PF00122.17|E1-E2_ATPase|E1-E2 ATPase|Ciclev10000134m|m.346:206-445;PF00689.18|Cation_ATPase_C|Cation transporting ATPase, C-terminus|Ciclev10000134m|m.346:841-1015;PF12515.5|CaATP_NAI|Ca2+-ATPase N terminal autoinhibitory domain|Ciclev10000134m|m.346:5-49;PF13246.3|Cation_ATPase|Cation transport ATPase (P-type)|Ciclev10000134m|m.346:517-593;PF00702.23|Hydrolase|haloacid dehalogenase-like hydrolas…
Ciclev10000135m	3576	XP_006432136.1	hypothetical protein CICLE_v10000096mg [Citrus clementina]	90%	sp|Q8W103|CHR24_ARATH	Protein CHROMATIN REMODELING 24 OS=Arabidopsis thaliana GN=CHR24 PE=2 SV=1	66%	59689.fgenesh2_kg.8__2403__AT5G63950.1	annotation not avaliable	65%	COG0553	KOG0387	_	GO:0000303|response to superoxide;GO:0000724|double-strand break repair via homologous recombination;GO:0001178|regulation of transcriptional start site selection at RNA polymerase II promoter;GO:0001208|histone H2A-H2B dimer displacement;GO:0006281|DNA repair;GO:0006283|transcription-coupled nucleotide-excision repair;GO:0006284|base-excision repair;GO:0006289|nucleotide-excision repair;GO:00062…	GO:0000228|nuclear chromosome;GO:0000777|condensed chromosome kinetochore;GO:0005634|nucleus;GO:0005654|nucleoplasm;GO:0005730|nucleolus;GO:0005737|cytoplasm;GO:0005739|mitochondrion;GO:0005794|Golgi apparatus;GO:0005813|centrosome;GO:0005815|microtubule organizing center;GO:0005829|cytosol;GO:0008023|transcription elongation factor complex;GO:0016020|membrane;GO:0030874|nucleolar chromatin;GO:00…	GO:0000182|rDNA binding;GO:0003677|DNA binding;GO:0003682|chromatin binding;GO:0003700|DNA binding transcription factor activity;GO:0004003|ATP-dependent DNA helicase activity;GO:0004386|helicase activity;GO:0005524|ATP binding;GO:0008022|protein C-terminus binding;GO:0008094|DNA-dependent ATPase activity;GO:0016887|ATPase activity;GO:0017025|TBP-class protein binding;GO:0019901|protein kinase bi…	ko:K20093	ERCC6L, PICH		m.264|Ciclev10000135m:1-3024(+)	complete	PF00176.20|SNF2_N|SNF2 family N-terminal domain|Ciclev10000135m|m.264:355-648;PF00271.28|Helicase_C|Helicase conserved C-terminal domain|Ciclev10000135m|m.264:701-813;PF04851.12|ResIII|Type III restriction enzyme, res subunit|Ciclev10000135m|m.264:344-513;PF13872.3|AAA_34|P-loop containing NTP hydrolase pore-1|Ciclev10000135m|m.264:362-494
Ciclev10000136m	3024	XP_006432500.1	hypothetical protein CICLE_v10000136mg [Citrus clementina]	100%	sp|Q9T048|DRL27_ARATH	Disease resistance protein At4g27190 OS=Arabidopsis thaliana GN=At4g27190 PE=2 SV=1	49%	_	_	_	_	_	_	GO:0006351|transcription, DNA-templated;GO:0006952|defense response;GO:0007165|signal transduction;GO:0008219|cell death;GO:0009617|response to bacterium;GO:0009626|plant-type hypersensitive response;GO:0009816|defense response to bacterium, incompatible interaction;GO:0016045|detection of bacterium;GO:0042742|defense response to bacterium	GO:0005622|intracellular;GO:0005634|nucleus;GO:0005737|cytoplasm;GO:0005739|mitochondrion;GO:0005829|cytosol;GO:0005886|plasma membrane	GO:0000166|nucleotide binding;GO:0003700|DNA binding transcription factor activity;GO:0005524|ATP binding;GO:0005525|GTP binding;GO:0038023|signaling receptor activity;GO:0042802|identical protein binding;GO:0043531|ADP binding;GO:0043565|sequence-specific DNA binding	ko:K13459	RPS2	path:ko04626	m.350|Ciclev10000136m:1-3024(+)	complete	PF00931.19|NB-ARC|NB-ARC domain|Ciclev10000136m|m.350:160-415;PF13401.3|AAA_22|AAA domain|Ciclev10000136m|m.350:176-261
Ciclev10000137m	3455	XP_006432134.1	hypothetical protein CICLE_v10000096mg [Citrus clementina]	100%	sp|Q8W103|CHR24_ARATH	Protein CHROMATIN REMODELING 24 OS=Arabidopsis thaliana GN=CHR24 PE=2 SV=1	70%	59689.fgenesh2_kg.8__2403__AT5G63950.1	annotation not avaliable	69%	COG0553	KOG0387	_	GO:0000303|response to superoxide;GO:0000724|double-strand break repair via homologous recombination;GO:0001178|regulation of transcriptional start site selection at RNA polymerase II promoter;GO:0001208|histone H2A-H2B dimer displacement;GO:0006281|DNA repair;GO:0006283|transcription-coupled nucleotide-excision repair;GO:0006284|base-excision repair;GO:0006289|nucleotide-excision repair;GO:00062…	GO:0000228|nuclear chromosome;GO:0000777|condensed chromosome kinetochore;GO:0005634|nucleus;GO:0005654|nucleoplasm;GO:0005730|nucleolus;GO:0005737|cytoplasm;GO:0005739|mitochondrion;GO:0005794|Golgi apparatus;GO:0005813|centrosome;GO:0005815|microtubule organizing center;GO:0005829|cytosol;GO:0008023|transcription elongation factor complex;GO:0016020|membrane;GO:0030874|nucleolar chromatin;GO:00…	GO:0000182|rDNA binding;GO:0003677|DNA binding;GO:0003682|chromatin binding;GO:0003700|DNA binding transcription factor activity;GO:0004003|ATP-dependent DNA helicase activity;GO:0004386|helicase activity;GO:0005524|ATP binding;GO:0008022|protein C-terminus binding;GO:0008094|DNA-dependent ATPase activity;GO:0016887|ATPase activity;GO:0017025|TBP-class protein binding;GO:0019901|protein kinase bi…	ko:K20093	ERCC6L, PICH		m.265|Ciclev10000137m:1-3024(+)	complete	PF00176.20|SNF2_N|SNF2 family N-terminal domain|Ciclev10000137m|m.265:355-648;PF00271.28|Helicase_C|Helicase conserved C-terminal domain|Ciclev10000137m|m.265:701-813;PF04851.12|ResIII|Type III restriction enzyme, res subunit|Ciclev10000137m|m.265:344-513;PF13872.3|AAA_34|P-loop containing NTP hydrolase pore-1|Ciclev10000137m|m.265:362-494
Ciclev10000138m	3534	XP_006433227.1	hypothetical protein CICLE_v10000138mg [Citrus clementina]	100%	sp|Q8H1Q5|AT18H_ARATH	Autophagy-related protein 18h OS=Arabidopsis thaliana GN=ATG18H PE=2 SV=1	69%	59689.fgenesh2_kg.1__4700__AT1G54710.1	annotation not avaliable	69%	_	KOG2109	_	GO:0006914|autophagy;GO:0015031|protein transport;GO:0016192|vesicle-mediated transport;GO:0042594|response to starvation;GO:0044351|macropinocytosis	GO:0005737|cytoplasm;GO:0005774|vacuolar membrane;GO:0005829|cytosol;GO:0034045|phagophore assembly site membrane	_	_	_	_	m.352|Ciclev10000138m:180-3200(+)	complete	PF12490.5|BCAS3|Breast carcinoma amplified sequence 3|Ciclev10000138m|m.352:525-761
Ciclev10000139m	3412	XP_006434850.1	hypothetical protein CICLE_v10000139mg [Citrus clementina]	100%	_	_	_	59689.fgenesh2_kg.2__2357__AT1G80260.1	annotation not avaliable	73%	_	KOG4344	_	_	_	_	ko:K16572	TUBGCP5, GCP5		m.353|Ciclev10000139m:154-3174(+)	complete	PF04130.10|Spc97_Spc98|Spc97 / Spc98 family|Ciclev10000139m|m.353:46-889
Ciclev10000140m	3728	XP_006434822.1	hypothetical protein CICLE_v10000140mg [Citrus clementina]	100%	_	_	_	59689.Al_scaffold_0006_3373	annotation not avaliable	88%	_	_	NOG274631;NOG75462	_	_	_	_	_	_	m.377|Ciclev10000140m:1-3015(+)	complete	PF00149.25|Metallophos|Calcineurin-like phosphoesterase|Ciclev10000140m|m.377:369-599
Ciclev10000141m	3176	XP_006432349.1	hypothetical protein CICLE_v10000141mg [Citrus clementina]	100%	sp|Q9MA83|RLP30_ARATH	Receptor like protein 30 OS=Arabidopsis thaliana GN=RLP30 PE=2 SV=1	55%	_	_	_	_	_	_	GO:0002237|response to molecule of bacterial origin;GO:0002238|response to molecule of fungal origin;GO:0002240|response to molecule of oomycetes origin;GO:0009620|response to fungus;GO:0010204|defense response signaling pathway, resistance gene-independent;GO:0032491|detection of molecule of fungal origin;GO:0050832|defense response to fungus	GO:0005886|plasma membrane;GO:0016021|integral component of membrane	_	_	_	_	m.382|Ciclev10000141m:165-3176(+)	complete	PF13855.3|LRR_8|Leucine rich repeat|Ciclev10000141m|m.382:274-332;PF13855.3|LRR_8|Leucine rich repeat|Ciclev10000141m|m.382:640-698;PF13855.3|LRR_8|Leucine rich repeat|Ciclev10000141m|m.382:817-872;PF00560.30|LRR_1|Leucine Rich Repeat|Ciclev10000141m|m.382:298-320;PF00560.30|LRR_1|Leucine Rich Repeat|Ciclev10000141m|m.382:322-344;PF00560.30|LRR_1|Leucine Rich Repeat|Ciclev10000141m|m.382:615-636;…
Ciclev10000142m	3595	XP_006433652.1	hypothetical protein CICLE_v10000142mg [Citrus clementina]	100%	sp|Q9SY55|ECA3_ARATH	Calcium-transporting ATPase 3, endoplasmic reticulum-type OS=Arabidopsis thaliana GN=ECA3 PE=2 SV=3	92%	59689.fgenesh2_kg.1__1082__AT1G10130.1	annotation not avaliable	92%	COG0474	KOG0202	_	GO:0002026|regulation of the force of heart contraction;GO:0006635|fatty acid beta-oxidation;GO:0006810|transport;GO:0006816|calcium ion transport;GO:0006874|cellular calcium ion homeostasis;GO:0006937|regulation of muscle contraction;GO:0006942|regulation of striated muscle contraction;GO:0006984|ER-nucleus signaling pathway;GO:0006996|organelle organization;GO:0007155|cell adhesion;GO:0007274|n…	GO:0000139|Golgi membrane;GO:0005654|nucleoplasm;GO:0005739|mitochondrion;GO:0005768|endosome;GO:0005783|endoplasmic reticulum;GO:0005789|endoplasmic reticulum membrane;GO:0005793|endoplasmic reticulum-Golgi intermediate compartment;GO:0005794|Golgi apparatus;GO:0005802|trans-Golgi network;GO:0005887|integral component of plasma membrane;GO:0012505|endomembrane system;GO:0012506|vesicle membrane;…	GO:0005338|nucleotide-sugar transmembrane transporter activity;GO:0005388|calcium-transporting ATPase activity;GO:0005509|calcium ion binding;GO:0005524|ATP binding;GO:0008022|protein C-terminus binding;GO:0015410|manganese-transporting ATPase activity;GO:0016887|ATPase activity;GO:0019899|enzyme binding;GO:0031775|lutropin-choriogonadotropic hormone receptor binding;GO:0042803|protein homodimeri…	ko:K05853	ATP2A	path:ko04020;path:ko04022;path:ko04972;path:ko05010	m.384|Ciclev10000142m:152-3157(+)	complete	PF00122.17|E1-E2_ATPase|E1-E2 ATPase|Ciclev10000142m|m.384:92-336;PF00689.18|Cation_ATPase_C|Cation transporting ATPase, C-terminus|Ciclev10000142m|m.384:775-974;PF13246.3|Cation_ATPase|Cation transport ATPase (P-type)|Ciclev10000142m|m.384:415-524;PF00702.23|Hydrolase|haloacid dehalogenase-like hydrolase|Ciclev10000142m|m.384:582-705;PF00690.23|Cation_ATPase_N|Cation transporter/ATPase, N-termin…
Ciclev10000143m	4006	XP_006434850.1	hypothetical protein CICLE_v10000139mg [Citrus clementina]	100%	_	_	_	59689.fgenesh2_kg.2__2357__AT1G80260.1	annotation not avaliable	73%	_	KOG4344	_	_	_	_	ko:K16572	TUBGCP5, GCP5		m.354|Ciclev10000143m:769-3768(+)	complete	PF04130.10|Spc97_Spc98|Spc97 / Spc98 family|Ciclev10000143m|m.354:39-882
Ciclev10000144m	3440	XP_006433539.1	hypothetical protein CICLE_v10000144mg [Citrus clementina]	100%	_	_	_	59689.fgenesh2_kg.6__2650__AT5G26850.1	annotation not avaliable	78%	_	KOG1877	_	_	_	_	_	_	_	m.389|Ciclev10000144m:139-3138(+)	complete	_
Ciclev10000145m	3445	XP_006434281.1	hypothetical protein CICLE_v10000146mg [Citrus clementina]	100%	sp|Q9C5W3|NADK2_ARATH	NAD kinase 2, chloroplastic OS=Arabidopsis thaliana GN=NADK2 PE=1 SV=1	77%	59689.scaffold_102423.1	annotation not avaliable	78%	COG0061	KOG2178	_	GO:0006553|lysine metabolic process;GO:0006741|NADP biosynthetic process;GO:0006879|cellular iron ion homeostasis;GO:0016310|phosphorylation;GO:0019674|NAD metabolic process;GO:0034599|cellular response to oxidative stress;GO:0046034|ATP metabolic process;GO:0046854|phosphatidylinositol phosphorylation	GO:0005623|cell;GO:0005634|nucleus;GO:0005737|cytoplasm;GO:0005739|mitochondrion;GO:0005759|mitochondrial matrix;GO:0005829|cytosol;GO:0009507|chloroplast	GO:0003951|NAD+ kinase activity;GO:0005516|calmodulin binding;GO:0005524|ATP binding;GO:0019178|NADP phosphatase activity;GO:0042736|NADH kinase activity;GO:0046872|metal ion binding;GO:0051287|NAD binding	ko:K00858	ppnK, NADK	path:ko00760;path:ko01100	m.391|Ciclev10000145m:157-3153(+)	complete	PF01513.18|NAD_kinase|ATP-NAD kinase|Ciclev10000145m|m.391:746-971
Ciclev10000146m	3316	XP_006434281.1	hypothetical protein CICLE_v10000146mg [Citrus clementina]	100%	sp|Q9C5W3|NADK2_ARATH	NAD kinase 2, chloroplastic OS=Arabidopsis thaliana GN=NADK2 PE=1 SV=1	77%	59689.scaffold_102423.1	annotation not avaliable	78%	COG0061	KOG2178	_	GO:0006553|lysine metabolic process;GO:0006741|NADP biosynthetic process;GO:0006879|cellular iron ion homeostasis;GO:0016310|phosphorylation;GO:0019674|NAD metabolic process;GO:0034599|cellular response to oxidative stress;GO:0046034|ATP metabolic process;GO:0046854|phosphatidylinositol phosphorylation	GO:0005623|cell;GO:0005634|nucleus;GO:0005737|cytoplasm;GO:0005739|mitochondrion;GO:0005759|mitochondrial matrix;GO:0005829|cytosol;GO:0009507|chloroplast	GO:0003951|NAD+ kinase activity;GO:0005516|calmodulin binding;GO:0005524|ATP binding;GO:0019178|NADP phosphatase activity;GO:0042736|NADH kinase activity;GO:0046872|metal ion binding;GO:0051287|NAD binding	ko:K00858	ppnK, NADK	path:ko00760;path:ko01100	m.390|Ciclev10000146m:157-3153(+)	complete	PF01513.18|NAD_kinase|ATP-NAD kinase|Ciclev10000146m|m.390:746-971
Ciclev10000147m	3181	XP_006433787.1	hypothetical protein CICLE_v10000147mg [Citrus clementina]	100%	sp|F4IJK6|KN14R_ARATH	Kinesin-like protein KIN-14R OS=Arabidopsis thaliana GN=KIN14R PE=3 SV=1	81%	_	_	_	_	_	_	GO:0007017|microtubule-based process;GO:0007018|microtubule-based movement;GO:0007030|Golgi organization;GO:0007097|nuclear migration;GO:0007601|visual perception;GO:0009060|aerobic respiration;GO:0009845|seed germination;GO:0031534|minus-end directed microtubule sliding;GO:0045218|zonula adherens maintenance;GO:0051647|nucleus localization;GO:0090136|epithelial cell-cell adhesion	GO:0005737|cytoplasm;GO:0005739|mitochondrion;GO:0005794|Golgi apparatus;GO:0005813|centrosome;GO:0005871|kinesin complex;GO:0005874|microtubule;GO:0005886|plasma membrane;GO:0005915|zonula adherens;GO:0015629|actin cytoskeleton;GO:0015630|microtubule cytoskeleton;GO:0030659|cytoplasmic vesicle membrane;GO:0070062|extracellular exosome	GO:0003777|microtubule motor activity;GO:0003779|actin binding;GO:0005524|ATP binding;GO:0008017|microtubule binding;GO:0008569|ATP-dependent microtubule motor activity, minus-end-directed;GO:0016887|ATPase activity;GO:0043621|protein self-association	ko:K10406	KIFC2_3		m.394|Ciclev10000147m:1-2997(+)	complete	PF00225.20|Kinesin|Kinesin motor domain|Ciclev10000147m|m.394:366-681;PF16796.2|Microtub_bd|Microtubule binding|Ciclev10000147m|m.394:342-501;PF11721.5|Malectin|Di-glucose binding within endoplasmic reticulum|Ciclev10000147m|m.394:21-165
Ciclev10000148m	3274	XP_006431638.1	hypothetical protein CICLE_v10000148mg [Citrus clementina]	100%	sp|O49545|BAME1_ARATH	Leucine-rich repeat receptor-like serine/threonine-protein kinase BAM1 OS=Arabidopsis thaliana GN=BAM1 PE=1 SV=1	76%	4558.Sb01g006690.1	hypothetical protein	80%	COG0515;COG4886	KOG0619;KOG1187	_	GO:0001944|vasculature development;GO:0006468|protein phosphorylation;GO:0006833|water transport;GO:0009611|response to wounding;GO:0009793|embryo development ending in seed dormancy;GO:0009934|regulation of meristem structural organization;GO:0009960|endosperm development;GO:0010051|xylem and phloem pattern formation;GO:0010067|procambium histogenesis;GO:0010075|regulation of meristem growth;GO:…	GO:0000325|plant-type vacuole;GO:0005886|plasma membrane;GO:0009506|plasmodesma;GO:0016020|membrane;GO:0016021|integral component of membrane;GO:0048226|Casparian strip;GO:0090406|pollen tube	GO:0001653|peptide receptor activity;GO:0004672|protein kinase activity;GO:0004674|protein serine/threonine kinase activity;GO:0004702|signal transducer, downstream of receptor, with serine/threonine kinase activity;GO:0004714|transmembrane receptor protein tyrosine kinase activity;GO:0005496|steroid binding;GO:0005524|ATP binding;GO:0017046|peptide hormone binding;GO:0033612|receptor serine/thre…	_	_	_	m.396|Ciclev10000148m:1-2994(+)	complete	PF07714.14|Pkinase_Tyr|Protein tyrosine kinase|Ciclev10000148m|m.396:693-960;PF00069.22|Pkinase|Protein kinase domain|Ciclev10000148m|m.396:692-958;PF13855.3|LRR_8|Leucine rich repeat|Ciclev10000148m|m.396:333-390;PF00560.30|LRR_1|Leucine Rich Repeat|Ciclev10000148m|m.396:358-378;PF00560.30|LRR_1|Leucine Rich Repeat|Ciclev10000148m|m.396:529-550;PF08263.9|LRRNT_2|Leucine rich repeat N-terminal do…
Ciclev10000149m	3609	XP_015383647.1	PREDICTED: exportin-7 isoform X2 [Citrus sinensis]	100%	sp|Q5ZLT0|XPO7_CHICK	Exportin-7 OS=Gallus gallus GN=XPO7 PE=2 SV=1	64%	59689.fgenesh2_kg.6__548__AT5G06120.1	annotation not avaliable	93%	_	KOG1410	_	GO:0006606|protein import into nucleus;GO:0006611|protein export from nucleus;GO:0006886|intracellular protein transport;GO:0006913|nucleocytoplasmic transport;GO:0051028|mRNA transport	GO:0005634|nucleus;GO:0005643|nuclear pore;GO:0005737|cytoplasm	GO:0005049|nuclear export signal receptor activity;GO:0005525|GTP binding;GO:0008536|Ran GTPase binding	ko:K18460	XPO7, EXP7		m.397|Ciclev10000149m:1-3108(+)	5prime_partial	PF03810.16|IBN_N|Importin-beta N-terminal domain|Ciclev10000149m|m.397:10-73
Ciclev10000150m	3406	XP_006433328.1	hypothetical protein CICLE_v10000150mg [Citrus clementina]	100%	sp|Q5H7P5|EBM_LILLO	Mannosylglycoprotein endo-beta-mannosidase OS=Lilium longiflorum GN=EBM PE=1 SV=4	82%	15368.BRADI2G26600.1	annotation not avaliable	81%	COG3250	KOG2230	_	GO:0000272|polysaccharide catabolic process;GO:0005975|carbohydrate metabolic process;GO:0006032|chitin catabolic process	GO:0005576|extracellular region;GO:0005615|extracellular space;GO:0005764|lysosome;GO:0005773|vacuole	GO:0004553|hydrolase activity, hydrolyzing O-glycosyl compounds;GO:0004567|beta-mannosidase activity;GO:0033947|mannosylglycoprotein endo-beta-mannosidase activity;GO:0052761|exo-1,4-beta-D-glucosaminidase activity	ko:K18577	EBM		m.400|Ciclev10000150m:67-3045(+)	complete	PF00703.18|Glyco_hydro_2|Glycosyl hydrolases family 2|Ciclev10000150m|m.400:228-347;PF02836.14|Glyco_hydro_2_C|Glycosyl hydrolases family 2, TIM barrel domain|Ciclev10000150m|m.400:360-492
Ciclev10000151m	2973	XP_006432501.1	hypothetical protein CICLE_v10000151mg [Citrus clementina]	100%	sp|Q9T048|DRL27_ARATH	Disease resistance protein At4g27190 OS=Arabidopsis thaliana GN=At4g27190 PE=2 SV=1	46%	_	_	_	_	_	_	GO:0006952|defense response;GO:0007165|signal transduction;GO:0008219|cell death;GO:0009617|response to bacterium;GO:0009626|plant-type hypersensitive response;GO:0009816|defense response to bacterium, incompatible interaction;GO:0016045|detection of bacterium;GO:0042742|defense response to bacterium	GO:0005622|intracellular;GO:0005737|cytoplasm;GO:0005739|mitochondrion;GO:0005829|cytosol;GO:0005886|plasma membrane	GO:0000166|nucleotide binding;GO:0005524|ATP binding;GO:0005525|GTP binding;GO:0038023|signaling receptor activity;GO:0042802|identical protein binding;GO:0043531|ADP binding	ko:K13459	RPS2	path:ko04626	m.404|Ciclev10000151m:1-2973(+)	complete	PF00931.19|NB-ARC|NB-ARC domain|Ciclev10000151m|m.404:162-401
Ciclev10000152m	3373	XP_006432801.1	hypothetical protein CICLE_v10000152mg [Citrus clementina]	100%	sp|Q9F234|AGL2_BACTQ	Alpha-glucosidase 2 OS=Bacillus thermoamyloliquefaciens PE=3 SV=1	57%	59689.scaffold_302856.1	annotation not avaliable	86%	COG1501	KOG1066	_	GO:0000272|polysaccharide catabolic process;GO:0005975|carbohydrate metabolic process;GO:0006006|glucose metabolic process;GO:0006491|N-glycan processing;GO:0009826|unidimensional cell growth;GO:0030244|cellulose biosynthetic process;GO:0042742|defense response to bacterium;GO:0044011|single-species biofilm formation on inanimate substrate;GO:0044264|cellular polysaccharide metabolic process;GO:0…	GO:0005576|extracellular region;GO:0005618|cell wall;GO:0005737|cytoplasm;GO:0005783|endoplasmic reticulum;GO:0005788|endoplasmic reticulum lumen;GO:0005794|Golgi apparatus;GO:0009507|chloroplast;GO:0016020|membrane;GO:0016021|integral component of membrane;GO:0017177|glucosidase II complex;GO:0042470|melanosome	GO:0004339|glucan 1,4-alpha-glucosidase activity;GO:0004553|hydrolase activity, hydrolyzing O-glycosyl compounds;GO:0004558|alpha-1,4-glucosidase activity;GO:0015926|glucosidase activity;GO:0030246|carbohydrate binding;GO:0032450|maltose alpha-glucosidase activity;GO:0033825|oligosaccharide 4-alpha-D-glucosyltransferase activity;GO:0033919|glucan 1,3-alpha-glucosidase activity;GO:0046527|glucosyl…	_	_	_	m.407|Ciclev10000152m:3-3164(+)	5prime_partial	PF01055.23|Glyco_hydro_31|Glycosyl hydrolases family 31|Ciclev10000152m|m.407:239-668;PF13802.3|Gal_mutarotas_2|Galactose mutarotase-like|Ciclev10000152m|m.407:149-214;PF17137.1|DUF5110|Domain of unknown function (DUF5110)|Ciclev10000152m|m.407:686-754
Ciclev10000153m	3363	XP_006433719.1	hypothetical protein CICLE_v10000105mg [Citrus clementina]	100%	sp|Q7ZYV9|SYMPK_XENLA	Symplekin OS=Xenopus laevis GN=sympk PE=1 SV=1	54%	59689.fgenesh1_pm.C_scaffold_1002260	annotation not avaliable	59%	_	KOG1895	_	GO:0000398|mRNA splicing, via spliceosome;GO:0006369|termination of RNA polymerase II transcription;GO:0006378|mRNA polyadenylation;GO:0006397|mRNA processing;GO:0006398|mRNA 3'-end processing by stem-loop binding and cleavage;GO:0006406|mRNA export from nucleus;GO:0007155|cell adhesion;GO:0031124|mRNA 3'-end processing;GO:0035307|positive regulation of protein dephosphorylation	GO:0005634|nucleus;GO:0005654|nucleoplasm;GO:0005737|cytoplasm;GO:0005829|cytosol;GO:0005847|mRNA cleavage and polyadenylation specificity factor complex;GO:0005856|cytoskeleton;GO:0005886|plasma membrane;GO:0005923|bicellular tight junction;GO:0016604|nuclear body;GO:0035363|histone locus body;GO:0061689|tricellular tight junction;GO:0097165|nuclear stress granule	GO:0003723|RNA binding	ko:K06100	SYMPK	path:ko03015;path:ko04530	m.288|Ciclev10000153m:1-2967(+)	complete	PF12295.5|Symplekin_C|Symplekin tight junction protein C terminal|Ciclev10000153m|m.288:862-974
Ciclev10000154m	3908	XP_006433487.1	hypothetical protein CICLE_v10000154mg [Citrus clementina]	100%	sp|Q9LD55|EIF3A_ARATH	Eukaryotic translation initiation factor 3 subunit A OS=Arabidopsis thaliana GN=TIF3A1 PE=1 SV=1	91%	59689.fgenesh2_kg.6__3105__AT4G11420.1	annotation not avaliable	90%	_	KOG2072	_	GO:0001732|formation of cytoplasmic translation initiation complex;GO:0002188|translation reinitiation;GO:0006413|translational initiation;GO:0006446|regulation of translational initiation;GO:0070321|regulation of translation in response to nitrogen starvation;GO:0070373|negative regulation of ERK1 and ERK2 cascade;GO:0075522|IRES-dependent viral translational initiation;GO:0075525|viral translat…	GO:0005634|nucleus;GO:0005730|nucleolus;GO:0005737|cytoplasm;GO:0005815|microtubule organizing center;GO:0005829|cytosol;GO:0005852|eukaryotic translation initiation factor 3 complex;GO:0005874|microtubule;GO:0005886|plasma membrane;GO:0010494|cytoplasmic stress granule;GO:0016020|membrane;GO:0016282|eukaryotic 43S preinitiation complex;GO:0043614|multi-eIF complex;GO:0071540|eukaryotic translati…	GO:0003723|RNA binding;GO:0003729|mRNA binding;GO:0003743|translation initiation factor activity;GO:0005198|structural molecule activity;GO:0030971|receptor tyrosine kinase binding	ko:K03254	EIF3A	path:ko03013	m.409|Ciclev10000154m:537-3500(+)	complete	PF01399.24|PCI|PCI domain|Ciclev10000154m|m.409:373-508
Ciclev10000155m	3212	XP_006433710.1	hypothetical protein CICLE_v10000155mg [Citrus clementina]	100%	sp|Q9LJM4|IKU2_ARATH	Receptor-like protein kinase HAIKU2 OS=Arabidopsis thaliana GN=IKU2 PE=1 SV=1	76%	59689.scaffold_101044.1	annotation not avaliable	84%	COG0515;COG4886	KOG0619;KOG1187	_	GO:0001558|regulation of cell growth;GO:0001944|vasculature development;GO:0006468|protein phosphorylation;GO:0006833|water transport;GO:0006970|response to osmotic stress;GO:0009553|embryo sac development;GO:0009611|response to wounding;GO:0009664|plant-type cell wall organization;GO:0009793|embryo development ending in seed dormancy;GO:0009934|regulation of meristem structural organization;GO:0…	GO:0000325|plant-type vacuole;GO:0005739|mitochondrion;GO:0005886|plasma membrane;GO:0009506|plasmodesma;GO:0016020|membrane;GO:0016021|integral component of membrane;GO:0048226|Casparian strip;GO:0090406|pollen tube	GO:0001653|peptide receptor activity;GO:0004672|protein kinase activity;GO:0004674|protein serine/threonine kinase activity;GO:0004702|signal transducer, downstream of receptor, with serine/threonine kinase activity;GO:0004714|transmembrane receptor protein tyrosine kinase activity;GO:0005524|ATP binding;GO:0017046|peptide hormone binding;GO:0019199|transmembrane receptor protein kinase activity;…	_	_	_	m.413|Ciclev10000155m:47-2995(+)	complete	PF00069.22|Pkinase|Protein kinase domain|Ciclev10000155m|m.413:663-946;PF07714.14|Pkinase_Tyr|Protein tyrosine kinase|Ciclev10000155m|m.413:662-948;PF08263.9|LRRNT_2|Leucine rich repeat N-terminal domain|Ciclev10000155m|m.413:22-61;PF08263.9|LRRNT_2|Leucine rich repeat N-terminal domain|Ciclev10000155m|m.413:323-329
Ciclev10000156m	3182	XP_006435205.1	hypothetical protein CICLE_v10000156mg [Citrus clementina]	100%	sp|Q9SYQ8|CLV1_ARATH	Receptor protein kinase CLAVATA1 OS=Arabidopsis thaliana GN=CLV1 PE=1 SV=3	88%	59689.fgenesh2_kg.2__1859__AT1G75820.1	annotation not avaliable	89%	COG0515;COG4886	KOG0619;KOG1187	_	GO:0001944|vasculature development;GO:0006468|protein phosphorylation;GO:0006833|water transport;GO:0006955|immune response;GO:0009611|response to wounding;GO:0009753|response to jasmonic acid;GO:0009793|embryo development ending in seed dormancy;GO:0009934|regulation of meristem structural organization;GO:0009960|endosperm development;GO:0010051|xylem and phloem pattern formation;GO:0010067|proc…	GO:0000325|plant-type vacuole;GO:0005886|plasma membrane;GO:0009506|plasmodesma;GO:0016020|membrane;GO:0016021|integral component of membrane;GO:0048226|Casparian strip;GO:0090406|pollen tube	GO:0001653|peptide receptor activity;GO:0004383|guanylate cyclase activity;GO:0004672|protein kinase activity;GO:0004674|protein serine/threonine kinase activity;GO:0004702|signal transducer, downstream of receptor, with serine/threonine kinase activity;GO:0004714|transmembrane receptor protein tyrosine kinase activity;GO:0005524|ATP binding;GO:0017046|peptide hormone binding;GO:0033612|receptor …	ko:K00924	E2.7.1.-		m.414|Ciclev10000156m:55-3003(+)	complete	PF00069.22|Pkinase|Protein kinase domain|Ciclev10000156m|m.414:696-967;PF07714.14|Pkinase_Tyr|Protein tyrosine kinase|Ciclev10000156m|m.414:697-969;PF13855.3|LRR_8|Leucine rich repeat|Ciclev10000156m|m.414:267-325;PF13855.3|LRR_8|Leucine rich repeat|Ciclev10000156m|m.414:529-588;PF00560.30|LRR_1|Leucine Rich Repeat|Ciclev10000156m|m.414:290-311;PF08263.9|LRRNT_2|Leucine rich repeat N-terminal dom…
Ciclev10000157m	3980	XP_006433823.1	hypothetical protein CICLE_v10000037mg [Citrus clementina]	100%	sp|F4K0J3|KN4C_ARATH	Kinesin-like protein KIN-4C OS=Arabidopsis thaliana GN=KIN4C PE=2 SV=2	76%	_	_	_	_	_	_	GO:0000281|mitotic cytokinesis;GO:0003279|cardiac septum development;GO:0003351|epithelial cilium movement;GO:0006351|transcription, DNA-templated;GO:0006810|transport;GO:0006890|retrograde vesicle-mediated transport, Golgi to ER;GO:0006996|organelle organization;GO:0007018|microtubule-based movement;GO:0007049|cell cycle;GO:0008089|anterograde axonal transport;GO:0009832|plant-type cell wall bio…	GO:0005634|nucleus;GO:0005654|nucleoplasm;GO:0005694|chromosome;GO:0005737|cytoplasm;GO:0005813|centrosome;GO:0005819|spindle;GO:0005829|cytosol;GO:0005856|cytoskeleton;GO:0005871|kinesin complex;GO:0005874|microtubule;GO:0005876|spindle microtubule;GO:0005929|cilium;GO:0005930|axoneme;GO:0009506|plasmodesma;GO:0015630|microtubule cytoskeleton;GO:0016020|membrane;GO:0016363|nuclear matrix;GO:0016…	GO:0003677|DNA binding;GO:0003777|microtubule motor activity;GO:0005524|ATP binding;GO:0008017|microtubule binding;GO:0008574|ATP-dependent microtubule motor activity, plus-end-directed;GO:0016887|ATPase activity;GO:0017048|Rho GTPase binding;GO:0042802|identical protein binding;GO:0043565|sequence-specific DNA binding	ko:K10395	KIF4_21_27		m.118|Ciclev10000157m:1-2949(+);m.119|Ciclev10000157m:3266-3757(+)	complete;complete	PF00225.20|Kinesin|Kinesin motor domain|Ciclev10000157m|m.118:44-321;PF00225.20|Kinesin|Kinesin motor domain|Ciclev10000157m|m.118:350-389;PF16796.2|Microtub_bd|Microtubule binding|Ciclev10000157m|m.118:12-153
Ciclev10000158m	3933	XP_006434449.1	hypothetical protein CICLE_v10000108mg [Citrus clementina]	90%	sp|Q8S3U9|SEC5A_ARATH	Exocyst complex component SEC5A OS=Arabidopsis thaliana GN=SEC5A PE=1 SV=1	73%	59689.fgenesh2_kg.2__1973__AT1G76850.1	annotation not avaliable	69%	_	KOG2347	_	GO:0001927|exocyst assembly;GO:0006893|Golgi to plasma membrane transport;GO:0007165|signal transduction;GO:0015031|protein transport;GO:0045921|positive regulation of exocytosis;GO:0060321|acceptance of pollen;GO:0061024|membrane organization;GO:2000535|regulation of entry of bacterium into host cell	GO:0000145|exocyst;GO:0005829|cytosol;GO:0005886|plasma membrane;GO:0009506|plasmodesma;GO:0016020|membrane;GO:0030496|midbody;GO:0070062|extracellular exosome;GO:0097544|ciliary shaft;GO:0097546|ciliary base;GO:0097731|9+0 non-motile cilium	GO:0017160|Ral GTPase binding;GO:0019901|protein kinase binding;GO:0030742|GTP-dependent protein binding;GO:0047485|protein N-terminus binding	ko:K17637	EXOC2, SEC5	path:ko04014	m.290|Ciclev10000158m:3-3035(+)	5prime_partial	PF15469.3|Sec5|Exocyst complex component Sec5|Ciclev10000158m|m.290:271-448
Ciclev10000159m	2940	XP_006434285.1	hypothetical protein CICLE_v10000159mg [Citrus clementina]	100%	_	_	_	59689.scaffold_202694.1	annotation not avaliable	64%	_	KOG1929	_	_	_	_	ko:K10728	TOPBP1	path:ko03440	m.415|Ciclev10000159m:1-2940(+)	complete	PF12738.4|PTCB-BRCT|twin BRCT domain|Ciclev10000159m|m.415:104-152;PF12738.4|PTCB-BRCT|twin BRCT domain|Ciclev10000159m|m.415:219-294;PF12738.4|PTCB-BRCT|twin BRCT domain|Ciclev10000159m|m.415:723-784;PF00533.23|BRCT|BRCA1 C Terminus (BRCT) domain|Ciclev10000159m|m.415:214-298;PF00533.23|BRCT|BRCA1 C Terminus (BRCT) domain|Ciclev10000159m|m.415:719-789;PF16589.2|BRCT_2|BRCT domain, a BRCA1 C-term…
Ciclev10000160m	3361	XP_006433327.1	hypothetical protein CICLE_v10000150mg [Citrus clementina]	100%	sp|Q5H7P5|EBM_LILLO	Mannosylglycoprotein endo-beta-mannosidase OS=Lilium longiflorum GN=EBM PE=1 SV=4	84%	15368.BRADI2G26600.1	annotation not avaliable	83%	COG3250	KOG2230	_	GO:0000272|polysaccharide catabolic process;GO:0005975|carbohydrate metabolic process;GO:0006032|chitin catabolic process	GO:0005576|extracellular region;GO:0005615|extracellular space;GO:0005764|lysosome;GO:0005773|vacuole	GO:0004553|hydrolase activity, hydrolyzing O-glycosyl compounds;GO:0004567|beta-mannosidase activity;GO:0033947|mannosylglycoprotein endo-beta-mannosidase activity;GO:0052761|exo-1,4-beta-D-glucosaminidase activity	ko:K18577	EBM		m.402|Ciclev10000160m:67-3000(+)	complete	PF00703.18|Glyco_hydro_2|Glycosyl hydrolases family 2|Ciclev10000160m|m.402:213-332;PF02836.14|Glyco_hydro_2_C|Glycosyl hydrolases family 2, TIM barrel domain|Ciclev10000160m|m.402:345-477
Ciclev10000161m	3429	XP_006433945.1	hypothetical protein CICLE_v10000161mg [Citrus clementina]	100%	sp|Q9M9E8|FB92_ARATH	F-box protein At1g78280 OS=Arabidopsis thaliana GN=At1g78280 PE=2 SV=3	75%	59689.scaffold_202795.1	annotation not avaliable	71%	_	KOG2130	_	GO:0001568|blood vessel development;GO:0001822|kidney development;GO:0002040|sprouting angiogenesis;GO:0006338|chromatin remodeling;GO:0006351|transcription, DNA-templated;GO:0006355|regulation of transcription, DNA-templated;GO:0006397|mRNA processing;GO:0006909|phagocytosis;GO:0007166|cell surface receptor signaling pathway;GO:0007507|heart development;GO:0008380|RNA splicing;GO:0010030|positiv…	GO:0000790|nuclear chromatin;GO:0005634|nucleus;GO:0005654|nucleoplasm;GO:0005730|nucleolus;GO:0005829|cytosol;GO:0005886|plasma membrane;GO:0044214|spanning component of plasma membrane	GO:0000987|proximal promoter sequence-specific DNA binding;GO:0001786|phosphatidylserine binding;GO:0003723|RNA binding;GO:0003727|single-stranded RNA binding;GO:0005506|iron ion binding;GO:0032452|histone demethylase activity;GO:0033746|histone demethylase activity (H3-R2 specific);GO:0033749|histone demethylase activity (H4-R3 specific);GO:0042802|identical protein binding;GO:0042803|protein ho…	_	_	_	m.417|Ciclev10000161m:271-3201(+)	complete	PF13621.3|Cupin_8|Cupin-like domain|Ciclev10000161m|m.417:147-368;PF02373.19|JmjC|JmjC domain, hydroxylase|Ciclev10000161m|m.417:253-366;PF12937.4|F-box-like|F-box-like|Ciclev10000161m|m.417:24-67;PF00646.30|F-box|F-box domain|Ciclev10000161m|m.417:24-65
Ciclev10000162m	3029	XP_006432347.1	hypothetical protein CICLE_v10000162mg [Citrus clementina]	100%	sp|Q9MA83|RLP30_ARATH	Receptor like protein 30 OS=Arabidopsis thaliana GN=RLP30 PE=2 SV=1	53%	_	_	_	_	_	_	GO:0002237|response to molecule of bacterial origin;GO:0002238|response to molecule of fungal origin;GO:0002240|response to molecule of oomycetes origin;GO:0009620|response to fungus;GO:0010204|defense response signaling pathway, resistance gene-independent;GO:0032491|detection of molecule of fungal origin;GO:0050832|defense response to fungus	GO:0005886|plasma membrane;GO:0016021|integral component of membrane	_	_	_	_	m.423|Ciclev10000162m:3-2966(+)	5prime_partial	PF13855.3|LRR_8|Leucine rich repeat|Ciclev10000162m|m.423:258-316;PF13855.3|LRR_8|Leucine rich repeat|Ciclev10000162m|m.423:623-682;PF13855.3|LRR_8|Leucine rich repeat|Ciclev10000162m|m.423:801-856;PF00560.30|LRR_1|Leucine Rich Repeat|Ciclev10000162m|m.423:306-328;PF00560.30|LRR_1|Leucine Rich Repeat|Ciclev10000162m|m.423:599-620;PF00560.30|LRR_1|Leucine Rich Repeat|Ciclev10000162m|m.423:721-741;…
Ciclev10000163m	3528	XP_006434852.1	hypothetical protein CICLE_v10000139mg [Citrus clementina]	100%	_	_	_	_	_	_	_	_	_	_	_	_	ko:K16572	TUBGCP5, GCP5		m.355|Ciclev10000163m:154-3057(+)	complete	PF04130.10|Spc97_Spc98|Spc97 / Spc98 family|Ciclev10000163m|m.355:46-889
Ciclev10000164m	3812	XP_006433051.1	hypothetical protein CICLE_v10000082mg [Citrus clementina]	100%	sp|Q9M081|SC24B_ARATH	Protein transport protein Sec24-like At4g32640 OS=Arabidopsis thaliana GN=At4g32640 PE=3 SV=3	89%	_	_	_	_	_	_	GO:0001701|in utero embryonic development;GO:0001843|neural tube closure;GO:0002474|antigen processing and presentation of peptide antigen via MHC class I;GO:0003151|outflow tract morphogenesis;GO:0006886|intracellular protein transport;GO:0006888|ER to Golgi vesicle-mediated transport;GO:0006979|response to oxidative stress;GO:0007029|endoplasmic reticulum organization;GO:0007030|Golgi organizat…	GO:0000139|Golgi membrane;GO:0005783|endoplasmic reticulum;GO:0005789|endoplasmic reticulum membrane;GO:0005829|cytosol;GO:0012507|ER to Golgi transport vesicle membrane;GO:0030127|COPII vesicle coat;GO:0033116|endoplasmic reticulum-Golgi intermediate compartment membrane;GO:0070971|endoplasmic reticulum exit site	GO:0000149|SNARE binding;GO:0008270|zinc ion binding	ko:K14007	SEC24	path:ko04141	m.230|Ciclev10000164m:352-3246(+)	complete	PF04811.12|Sec23_trunk|Sec23/Sec24 trunk domain|Ciclev10000164m|m.230:547-787;PF08033.9|Sec23_BS|Sec23/Sec24 beta-sandwich domain|Ciclev10000164m|m.230:792-875;PF04810.12|zf-Sec23_Sec24|Sec23/Sec24 zinc finger|Ciclev10000164m|m.230:472-510;PF04815.12|Sec23_helical|Sec23/Sec24 helical domain|Ciclev10000164m|m.230:887-954
Ciclev10000165m	3461	XP_006433051.1	hypothetical protein CICLE_v10000082mg [Citrus clementina]	100%	sp|Q9M081|SC24B_ARATH	Protein transport protein Sec24-like At4g32640 OS=Arabidopsis thaliana GN=At4g32640 PE=3 SV=3	89%	_	_	_	_	_	_	GO:0001701|in utero embryonic development;GO:0001843|neural tube closure;GO:0002474|antigen processing and presentation of peptide antigen via MHC class I;GO:0003151|outflow tract morphogenesis;GO:0006886|intracellular protein transport;GO:0006888|ER to Golgi vesicle-mediated transport;GO:0006979|response to oxidative stress;GO:0007029|endoplasmic reticulum organization;GO:0007030|Golgi organizat…	GO:0000139|Golgi membrane;GO:0005783|endoplasmic reticulum;GO:0005789|endoplasmic reticulum membrane;GO:0005829|cytosol;GO:0012507|ER to Golgi transport vesicle membrane;GO:0030127|COPII vesicle coat;GO:0033116|endoplasmic reticulum-Golgi intermediate compartment membrane;GO:0070971|endoplasmic reticulum exit site	GO:0000149|SNARE binding;GO:0008270|zinc ion binding	ko:K14007	SEC24	path:ko04141	m.227|Ciclev10000165m:1-2895(+)	complete	PF04811.12|Sec23_trunk|Sec23/Sec24 trunk domain|Ciclev10000165m|m.227:547-787;PF08033.9|Sec23_BS|Sec23/Sec24 beta-sandwich domain|Ciclev10000165m|m.227:792-875;PF04810.12|zf-Sec23_Sec24|Sec23/Sec24 zinc finger|Ciclev10000165m|m.227:472-510;PF04815.12|Sec23_helical|Sec23/Sec24 helical domain|Ciclev10000165m|m.227:887-954
Ciclev10000166m	4122	XP_006434852.1	hypothetical protein CICLE_v10000139mg [Citrus clementina]	100%	_	_	_	_	_	_	_	_	_	_	_	_	ko:K16572	TUBGCP5, GCP5		m.356|Ciclev10000166m:769-3651(+)	complete	PF04130.10|Spc97_Spc98|Spc97 / Spc98 family|Ciclev10000166m|m.356:39-882
Ciclev10000167m	3370	XP_006433079.1	hypothetical protein CICLE_v10000167mg [Citrus clementina]	100%	sp|Q9FPR3|EDR1_ARATH	Serine/threonine-protein kinase EDR1 OS=Arabidopsis thaliana GN=EDR1 PE=1 SV=1	73%	59689.Al_scaffold_0001_833	Enhanced disease resistance 1	71%	COG0515;COG5022	KOG0160;KOG0192	_	GO:0000165|MAPK cascade;GO:0000281|mitotic cytokinesis;GO:0001666|response to hypoxia;GO:0001845|phagolysosome assembly;GO:0002229|defense response to oomycetes;GO:0006468|protein phosphorylation;GO:0006470|protein dephosphorylation;GO:0006909|phagocytosis;GO:0006935|chemotaxis;GO:0006972|hyperosmotic response;GO:0007257|activation of JUN kinase activity;GO:0007260|tyrosine phosphorylation of STA…	GO:0005622|intracellular;GO:0005634|nucleus;GO:0005737|cytoplasm;GO:0005768|endosome;GO:0005769|early endosome;GO:0005783|endoplasmic reticulum;GO:0005789|endoplasmic reticulum membrane;GO:0005802|trans-Golgi network;GO:0005829|cytosol;GO:0005886|plasma membrane;GO:0005938|cell cortex;GO:0012510|trans-Golgi network transport vesicle membrane;GO:0016020|membrane;GO:0016021|integral component of me…	GO:0004672|protein kinase activity;GO:0004674|protein serine/threonine kinase activity;GO:0004706|JUN kinase kinase kinase activity;GO:0004709|MAP kinase kinase kinase activity;GO:0004712|protein serine/threonine/tyrosine kinase activity;GO:0004713|protein tyrosine kinase activity;GO:0004715|non-membrane spanning protein tyrosine kinase activity;GO:0004721|phosphoprotein phosphatase activity;GO:0…	_	_	_	m.425|Ciclev10000167m:143-3025(+)	complete	PF14381.3|EDR1|Ethylene-responsive protein kinase Le-CTR1|Ciclev10000167m|m.425:126-324;PF07714.14|Pkinase_Tyr|Protein tyrosine kinase|Ciclev10000167m|m.425:680-929;PF00069.22|Pkinase|Protein kinase domain|Ciclev10000167m|m.425:682-927
Ciclev10000168m	3869	XP_006433057.1	hypothetical protein CICLE_v10000168mg [Citrus clementina]	100%	sp|Q9FQ04|XRN4_ARATH	5'-3' exoribonuclease 4 OS=Arabidopsis thaliana GN=XRN4 PE=2 SV=1	78%	39947.LOC_Os03g58060.1	XRN 5'-3' exonuclease N-terminus domain containing protein, expressed	73%	COG5049	KOG2044	_	GO:0000291|nuclear-transcribed mRNA catabolic process, exonucleolytic;GO:0000448|cleavage in ITS2 between 5.8S rRNA and LSU-rRNA of tricistronic rRNA transcript (SSU-rRNA, 5.8S rRNA, LSU-rRNA);GO:0000738|DNA catabolic process, exonucleolytic;GO:0000967|rRNA 5'-end processing;GO:0001944|vasculature development;GO:0006281|DNA repair;GO:0006310|DNA recombination;GO:0006353|DNA-templated transcriptio…	GO:0000932|P-body;GO:0005634|nucleus;GO:0005654|nucleoplasm;GO:0005730|nucleolus;GO:0005829|cytosol;GO:0005844|polysome;GO:0010494|cytoplasmic stress granule;GO:0016020|membrane;GO:0016235|aggresome;GO:0090730|Las1 complex	GO:0000150|recombinase activity;GO:0000175|3'-5'-exoribonuclease activity;GO:0001147|transcription termination site sequence-specific DNA binding;GO:0003676|nucleic acid binding;GO:0003723|RNA binding;GO:0003729|mRNA binding;GO:0004518|nuclease activity;GO:0004534|5'-3' exoribonuclease activity;GO:0008017|microtubule binding;GO:0008270|zinc ion binding;GO:0008409|5'-3' exonuclease activity;GO:001…	ko:K20553	XRN4	path:ko04016	m.426|Ciclev10000168m:161-3040(+)	complete	PF03159.15|XRN_N|XRN 5'-3' exonuclease N-terminus|Ciclev10000168m|m.426:1-254;PF00098.20|zf-CCHC|Zinc knuckle|Ciclev10000168m|m.426:264-278
Ciclev10000169m	3245	XP_006432133.1	hypothetical protein CICLE_v10000096mg [Citrus clementina]	100%	sp|Q8W103|CHR24_ARATH	Protein CHROMATIN REMODELING 24 OS=Arabidopsis thaliana GN=CHR24 PE=2 SV=1	70%	59689.fgenesh2_kg.8__2403__AT5G63950.1	annotation not avaliable	69%	COG0553	KOG0387	_	GO:0000303|response to superoxide;GO:0000724|double-strand break repair via homologous recombination;GO:0001178|regulation of transcriptional start site selection at RNA polymerase II promoter;GO:0001208|histone H2A-H2B dimer displacement;GO:0006281|DNA repair;GO:0006283|transcription-coupled nucleotide-excision repair;GO:0006284|base-excision repair;GO:0006289|nucleotide-excision repair;GO:00062…	GO:0000228|nuclear chromosome;GO:0000777|condensed chromosome kinetochore;GO:0005634|nucleus;GO:0005654|nucleoplasm;GO:0005730|nucleolus;GO:0005737|cytoplasm;GO:0005739|mitochondrion;GO:0005794|Golgi apparatus;GO:0005813|centrosome;GO:0005815|microtubule organizing center;GO:0005829|cytosol;GO:0008023|transcription elongation factor complex;GO:0016020|membrane;GO:0030874|nucleolar chromatin;GO:00…	GO:0000182|rDNA binding;GO:0003677|DNA binding;GO:0003682|chromatin binding;GO:0003700|DNA binding transcription factor activity;GO:0004003|ATP-dependent DNA helicase activity;GO:0004386|helicase activity;GO:0005524|ATP binding;GO:0008022|protein C-terminus binding;GO:0008094|DNA-dependent ATPase activity;GO:0016887|ATPase activity;GO:0017025|TBP-class protein binding;GO:0019901|protein kinase bi…	ko:K20093	ERCC6L, PICH		m.266|Ciclev10000169m:1-2880(+)	complete	PF00176.20|SNF2_N|SNF2 family N-terminal domain|Ciclev10000169m|m.266:355-648;PF00271.28|Helicase_C|Helicase conserved C-terminal domain|Ciclev10000169m|m.266:701-813;PF04851.12|ResIII|Type III restriction enzyme, res subunit|Ciclev10000169m|m.266:344-513;PF13872.3|AAA_34|P-loop containing NTP hydrolase pore-1|Ciclev10000169m|m.266:362-494
Ciclev10000170m	3707	XP_006435306.1	hypothetical protein CICLE_v10000172mg [Citrus clementina]	100%	sp|A3KPW9|BAG6_DANRE	Large proline-rich protein BAG6 OS=Danio rerio GN=Bag6 PE=3 SV=1	68%	59689.fgenesh2_kg.8__625__AT5G42220.1	annotation not avaliable	61%	COG5272	KOG4248	_	GO:0001822|kidney development;GO:0006511|ubiquitin-dependent protein catabolic process;GO:0006810|transport;GO:0007130|synaptonemal complex assembly;GO:0007283|spermatogenesis;GO:0007420|brain development;GO:0008283|cell proliferation;GO:0009790|embryo development;GO:0010498|proteasomal protein catabolic process;GO:0016569|covalent chromatin modification;GO:0018393|internal peptidyl-lysine acetyl…	GO:0005634|nucleus;GO:0005829|cytosol;GO:0019005|SCF ubiquitin ligase complex;GO:0070062|extracellular exosome;GO:0071818|BAT3 complex	GO:0030674|protein binding, bridging;GO:0031593|polyubiquitin modification-dependent protein binding;GO:0043022|ribosome binding;GO:0070628|proteasome binding	_	_	_	m.429|Ciclev10000170m:119-2995(+)	complete	PF00240.20|ubiquitin|Ubiquitin family|Ciclev10000170m|m.429:26-96;PF11976.5|Rad60-SLD|Ubiquitin-2 like Rad60 SUMO-like|Ciclev10000170m|m.429:25-94
Ciclev10000171m	2971	XP_006433689.1	hypothetical protein CICLE_v10000171mg [Citrus clementina]	100%	sp|A3DH97|RSGI6_CLOTH	Anti-sigma-I factor RsgI6 OS=Clostridium thermocellum (strain ATCC 27405 / DSM 1237 / NBRC 103400 / NCIMB 10682 / NRRL B-4536 / VPI 7372) GN=rsgI6 PE=1 SV=1	58%	59689.fgenesh2_kg.2__522__AT1G58370.1	annotation not avaliable	84%	COG3693	_	_	GO:0030245|cellulose catabolic process;GO:0045493|xylan catabolic process	GO:0005576|extracellular region;GO:0005737|cytoplasm;GO:0005886|plasma membrane;GO:0016021|integral component of membrane	GO:0008810|cellulase activity;GO:0030248|cellulose binding;GO:0031176|endo-1,4-beta-xylanase activity	_	_	_	m.428|Ciclev10000171m:1-2877(+)	complete	PF02018.14|CBM_4_9|Carbohydrate binding domain|Ciclev10000171m|m.428:68-209;PF02018.14|CBM_4_9|Carbohydrate binding domain|Ciclev10000171m|m.428:242-379;PF02018.14|CBM_4_9|Carbohydrate binding domain|Ciclev10000171m|m.428:413-556;PF00331.17|Glyco_hydro_10|Glycosyl hydrolase family 10|Ciclev10000171m|m.428:613-870
Ciclev10000172m	3423	XP_006435306.1	hypothetical protein CICLE_v10000172mg [Citrus clementina]	100%	sp|A3KPW9|BAG6_DANRE	Large proline-rich protein BAG6 OS=Danio rerio GN=Bag6 PE=3 SV=1	68%	59689.fgenesh2_kg.8__625__AT5G42220.1	annotation not avaliable	61%	COG5272	KOG4248	_	GO:0001822|kidney development;GO:0006511|ubiquitin-dependent protein catabolic process;GO:0006810|transport;GO:0007130|synaptonemal complex assembly;GO:0007283|spermatogenesis;GO:0007420|brain development;GO:0008283|cell proliferation;GO:0009790|embryo development;GO:0010498|proteasomal protein catabolic process;GO:0016569|covalent chromatin modification;GO:0018393|internal peptidyl-lysine acetyl…	GO:0005634|nucleus;GO:0005829|cytosol;GO:0019005|SCF ubiquitin ligase complex;GO:0070062|extracellular exosome;GO:0071818|BAT3 complex	GO:0030674|protein binding, bridging;GO:0031593|polyubiquitin modification-dependent protein binding;GO:0043022|ribosome binding;GO:0070628|proteasome binding	_	_	_	m.431|Ciclev10000172m:119-2995(+)	complete	PF00240.20|ubiquitin|Ubiquitin family|Ciclev10000172m|m.431:26-96;PF11976.5|Rad60-SLD|Ubiquitin-2 like Rad60 SUMO-like|Ciclev10000172m|m.431:25-94
Ciclev10000173m	3536	XP_006432409.1	hypothetical protein CICLE_v10000128mg [Citrus clementina]	100%	sp|B9SVG9|RBR_RICCO	Retinoblastoma-related protein OS=Ricinus communis GN=RBR PE=2 SV=1	88%	59689.fgenesh2_kg.3__1291__AT3G12280.1	annotation not avaliable	85%	_	KOG1010	_	GO:0000082|G1/S transition of mitotic cell cycle;GO:0000122|negative regulation of transcription by RNA polymerase II;GO:0001558|regulation of cell growth;GO:0001708|cell fate specification;GO:0006349|regulation of gene expression by genetic imprinting;GO:0006351|transcription, DNA-templated;GO:0006357|regulation of transcription by RNA polymerase II;GO:0006977|DNA damage response, signal transdu…	GO:0005634|nucleus;GO:0005654|nucleoplasm;GO:0005667|transcription factor complex;GO:0005730|nucleolus;GO:0005829|cytosol;GO:0035189|Rb-E2F complex;GO:0070062|extracellular exosome	GO:0003677|DNA binding;GO:0008134|transcription factor binding;GO:1990841|promoter-specific chromatin binding	ko:K04681	RBL1	path:ko04110;path:ko04350;path:ko05203	m.331|Ciclev10000173m:423-3296(+)	complete	PF01858.14|RB_A|Retinoblastoma-associated protein A domain|Ciclev10000173m|m.331:351-552;PF01857.17|RB_B|Retinoblastoma-associated protein B domain|Ciclev10000173m|m.331:676-803;PF11934.5|DUF3452|Domain of unknown function (DUF3452)|Ciclev10000173m|m.331:31-169
Ciclev10000174m	3326	XP_006432044.1	hypothetical protein CICLE_v10000174mg [Citrus clementina]	100%	sp|C0LGD7|Y1684_ARATH	Probable LRR receptor-like serine/threonine-protein kinase At1g06840 OS=Arabidopsis thaliana GN=At1g06840 PE=2 SV=2	80%	59689.Al_scaffold_0001_622	annotation not avaliable	80%	COG0515	KOG0619;KOG1187	_	GO:0006468|protein phosphorylation;GO:0007166|cell surface receptor signaling pathway;GO:0007338|single fertilization;GO:0009611|response to wounding;GO:0009620|response to fungus;GO:0009723|response to ethylene;GO:0009738|abscisic acid-activated signaling pathway;GO:0009741|response to brassinosteroid;GO:0009742|brassinosteroid mediated signaling pathway;GO:0009788|negative regulation of abscisi…	GO:0005622|intracellular;GO:0005886|plasma membrane;GO:0009506|plasmodesma;GO:0009507|chloroplast;GO:0009705|plant-type vacuole membrane;GO:0016020|membrane;GO:0016021|integral component of membrane;GO:0016324|apical plasma membrane;GO:0043680|filiform apparatus;GO:0090404|pollen tube tip	GO:0004672|protein kinase activity;GO:0004674|protein serine/threonine kinase activity;GO:0004675|transmembrane receptor protein serine/threonine kinase activity;GO:0005524|ATP binding	_	_	_	m.454|Ciclev10000174m:1-2871(+);m.455|Ciclev10000174m:2634-3035(-)	complete;complete	PF00069.22|Pkinase|Protein kinase domain|Ciclev10000174m|m.454:627-893;PF07714.14|Pkinase_Tyr|Protein tyrosine kinase|Ciclev10000174m|m.454:629-895;PF13855.3|LRR_8|Leucine rich repeat|Ciclev10000174m|m.454:298-345;PF08263.9|LRRNT_2|Leucine rich repeat N-terminal domain|Ciclev10000174m|m.454:36-72
Ciclev10000175m	4093	KDO84257.1	hypothetical protein CISIN_1g000918mg [Citrus sinensis]	100%	sp|Q96JX3|SRAC1_HUMAN	Protein SERAC1 OS=Homo sapiens GN=SERAC1 PE=1 SV=1	55%	59689.scaffold_700703.1	annotation not avaliable	82%	_	KOG2029	_	GO:0008654|phospholipid biosynthetic process;GO:0030198|extracellular matrix organization	GO:0005578|proteinaceous extracellular matrix;GO:0005739|mitochondrion;GO:0005783|endoplasmic reticulum;GO:0016021|integral component of membrane	_	_	_	_	m.456|Ciclev10000175m:837-3704(+);m.457|Ciclev10000175m:1-825(+)	complete;5prime_partial	_
Ciclev10000176m	3166	XP_006431373.1	hypothetical protein CICLE_v10000176mg [Citrus clementina]	100%	sp|Q9LT96|Y5977_ARATH	Probable leucine-rich repeat receptor-like protein kinase At5g49770 OS=Arabidopsis thaliana GN=At5g49770 PE=2 SV=1	72%	59689.fgenesh2_kg.8__852__AT5G49760.1	annotation not avaliable	74%	COG0515	KOG0619;KOG1187	_	GO:0006468|protein phosphorylation;GO:0007166|cell surface receptor signaling pathway;GO:0007338|single fertilization;GO:0009611|response to wounding;GO:0009620|response to fungus;GO:0009738|abscisic acid-activated signaling pathway;GO:0009741|response to brassinosteroid;GO:0009826|unidimensional cell growth;GO:0009845|seed germination;GO:0019722|calcium-mediated signaling;GO:0032502|developmenta…	GO:0005622|intracellular;GO:0005886|plasma membrane;GO:0009506|plasmodesma;GO:0009507|chloroplast;GO:0016020|membrane;GO:0016021|integral component of membrane;GO:0016324|apical plasma membrane;GO:0090404|pollen tube tip	GO:0004672|protein kinase activity;GO:0004674|protein serine/threonine kinase activity;GO:0004675|transmembrane receptor protein serine/threonine kinase activity;GO:0005524|ATP binding;GO:0019901|protein kinase binding	_	_	_	m.459|Ciclev10000176m:97-2964(+)	complete	PF07714.14|Pkinase_Tyr|Protein tyrosine kinase|Ciclev10000176m|m.459:634-898;PF00069.22|Pkinase|Protein kinase domain|Ciclev10000176m|m.459:632-897
Ciclev10000177m	3354	XP_006433616.1	hypothetical protein CICLE_v10000177mg [Citrus clementina]	100%	sp|F4K4L7|TAF4B_ARATH	Transcription initiation factor TFIID subunit 4b OS=Arabidopsis thaliana GN=TAF4B PE=1 SV=1	55%	59689.scaffold_800773.1	annotation not avaliable	53%	_	KOG2341	_	GO:0045944|positive regulation of transcription by RNA polymerase II;GO:0051123|RNA polymerase II transcriptional preinitiation complex assembly	GO:0005669|transcription factor TFIID complex;GO:0009506|plasmodesma	GO:0003677|DNA binding;GO:0003713|transcription coactivator activity;GO:0008134|transcription factor binding	ko:K03129	TAF4	path:ko03022;path:ko05016;path:ko05168	m.460|Ciclev10000177m:174-3038(+)	complete	PF05236.11|TAF4|Transcription initiation factor TFIID component TAF4 family|Ciclev10000177m|m.460:647-943;PF12174.5|RST|RCD1-SRO-TAF4 (RST) plant domain|Ciclev10000177m|m.460:205-266
Ciclev10000178m	3739	XP_006433388.1	hypothetical protein CICLE_v10000178mg [Citrus clementina]	100%	sp|Q9SSE9|JMJ25_ARATH	Lysine-specific demethylase JMJ25 OS=Arabidopsis thaliana GN=JMJ25 PE=1 SV=1	49%	59689.fgenesh2_kg.1__941__AT1G09060.2	annotation not avaliable	70%	_	KOG1356	_	GO:0006351|transcription, DNA-templated;GO:0006355|regulation of transcription, DNA-templated;GO:0015979|photosynthesis;GO:0060969|negative regulation of gene silencing	GO:0000785|chromatin;GO:0005634|nucleus;GO:0009507|chloroplast;GO:0009654|photosystem II oxygen evolving complex;GO:0019898|extrinsic component of membrane	GO:0000976|transcription regulatory region sequence-specific DNA binding;GO:0005509|calcium ion binding;GO:0032454|histone demethylase activity (H3-K9 specific);GO:0046872|metal ion binding;GO:0051213|dioxygenase activity	ko:K15601	KDM3		m.464|Ciclev10000178m:272-3130(+);m.465|Ciclev10000178m:3438-3737(-)	complete;5prime_partial	PF08879.7|WRC|WRC|Ciclev10000178m|m.464:18-58;PF02373.19|JmjC|JmjC domain, hydroxylase|Ciclev10000178m|m.464:759-853;PF10497.6|zf-4CXXC_R1|Zinc-finger domain of monoamine-oxidase A repressor R1|Ciclev10000178m|m.464:192-258;PF01789.13|PsbP|PsbP|Ciclev10000178m|m.465:1-96
Ciclev10000179m	2912	XP_006433164.1	hypothetical protein CICLE_v10000179mg [Citrus clementina]	100%	sp|Q9T048|DRL27_ARATH	Disease resistance protein At4g27190 OS=Arabidopsis thaliana GN=At4g27190 PE=2 SV=1	47%	_	_	_	_	_	_	GO:0006952|defense response;GO:0007165|signal transduction;GO:0008219|cell death;GO:0009617|response to bacterium;GO:0009626|plant-type hypersensitive response;GO:0009816|defense response to bacterium, incompatible interaction;GO:0016045|detection of bacterium;GO:0042742|defense response to bacterium	GO:0005622|intracellular;GO:0005737|cytoplasm;GO:0005739|mitochondrion;GO:0005829|cytosol;GO:0005886|plasma membrane	GO:0000166|nucleotide binding;GO:0005524|ATP binding;GO:0005525|GTP binding;GO:0038023|signaling receptor activity;GO:0042802|identical protein binding;GO:0043531|ADP binding	ko:K13459	RPS2	path:ko04626	m.470|Ciclev10000179m:1-2856(+)	complete	PF00931.19|NB-ARC|NB-ARC domain|Ciclev10000179m|m.470:159-409
Ciclev10000180m	3899	XP_006434225.1	hypothetical protein CICLE_v10000180mg [Citrus clementina]	100%	sp|Q93YU8|NRG2_ARATH	Nitrate regulatory gene2 protein OS=Arabidopsis thaliana GN=NRG2 PE=1 SV=1	51%	59689.fgenesh2_kg.1__2367__AT1G21740.1	annotation not avaliable	69%	_	_	NOG242716;NOG254681	GO:0006351|transcription, DNA-templated;GO:0006355|regulation of transcription, DNA-templated;GO:0010167|response to nitrate;GO:0015706|nitrate transport;GO:0071249|cellular response to nitrate;GO:0071705|nitrogen compound transport;GO:1901698|response to nitrogen compound	GO:0005634|nucleus	_	_	_	_	m.473|Ciclev10000180m:556-3405(+)	complete	PF04782.9|DUF632|Protein of unknown function (DUF632)|Ciclev10000180m|m.473:494-815;PF04783.9|DUF630|Protein of unknown function (DUF630)|Ciclev10000180m|m.473:1-58
Ciclev10000181m	3724	XP_006433387.1	hypothetical protein CICLE_v10000178mg [Citrus clementina]	100%	sp|Q9SSE9|JMJ25_ARATH	Lysine-specific demethylase JMJ25 OS=Arabidopsis thaliana GN=JMJ25 PE=1 SV=1	50%	59689.fgenesh2_kg.1__941__AT1G09060.2	annotation not avaliable	71%	_	KOG1356	_	GO:0006351|transcription, DNA-templated;GO:0006355|regulation of transcription, DNA-templated;GO:0015979|photosynthesis;GO:0060969|negative regulation of gene silencing	GO:0000785|chromatin;GO:0005634|nucleus;GO:0009507|chloroplast;GO:0009654|photosystem II oxygen evolving complex;GO:0019898|extrinsic component of membrane	GO:0000976|transcription regulatory region sequence-specific DNA binding;GO:0005509|calcium ion binding;GO:0032454|histone demethylase activity (H3-K9 specific);GO:0046872|metal ion binding;GO:0051213|dioxygenase activity	ko:K15601	KDM3		m.467|Ciclev10000181m:3423-3722(-);m.466|Ciclev10000181m:272-3115(+)	5prime_partial;complete	PF08879.7|WRC|WRC|Ciclev10000181m|m.466:18-58;PF02373.19|JmjC|JmjC domain, hydroxylase|Ciclev10000181m|m.466:759-856;PF10497.6|zf-4CXXC_R1|Zinc-finger domain of monoamine-oxidase A repressor R1|Ciclev10000181m|m.466:192-258;PF01789.13|PsbP|PsbP|Ciclev10000181m|m.467:1-96
Ciclev10000182m	3421	XP_006434624.1	hypothetical protein CICLE_v10000182mg [Citrus clementina]	100%	sp|O22938|PXC3_ARATH	Leucine-rich repeat receptor-like tyrosine-protein kinase PXC3 OS=Arabidopsis thaliana GN=PXC3 PE=2 SV=1	60%	4558.Sb08g005060.1	hypothetical protein	78%	COG4886	KOG0619;KOG1187	_	GO:0001578|microtubule bundle formation;GO:0001944|vasculature development;GO:0009553|embryo sac development;GO:0009554|megasporogenesis;GO:0009556|microsporogenesis;GO:0009647|skotomorphogenesis;GO:0009729|detection of brassinosteroid stimulus;GO:0009742|brassinosteroid mediated signaling pathway;GO:0009911|positive regulation of flower development;GO:0009934|regulation of meristem structural or…	GO:0000325|plant-type vacuole;GO:0005768|endosome;GO:0005886|plasma membrane;GO:0009506|plasmodesma;GO:0010008|endosome membrane;GO:0016020|membrane;GO:0016021|integral component of membrane	GO:0001653|peptide receptor activity;GO:0004672|protein kinase activity;GO:0004674|protein serine/threonine kinase activity;GO:0004702|signal transducer, downstream of receptor, with serine/threonine kinase activity;GO:0004714|transmembrane receptor protein tyrosine kinase activity;GO:0005496|steroid binding;GO:0005524|ATP binding;GO:0017046|peptide hormone binding;GO:0019199|transmembrane recept…	_	_	_	m.474|Ciclev10000182m:152-2992(+)	complete	PF13855.3|LRR_8|Leucine rich repeat|Ciclev10000182m|m.474:331-392;PF13855.3|LRR_8|Leucine rich repeat|Ciclev10000182m|m.474:503-558;PF00069.22|Pkinase|Protein kinase domain|Ciclev10000182m|m.474:681-940;PF07714.14|Pkinase_Tyr|Protein tyrosine kinase|Ciclev10000182m|m.474:710-941;PF00560.30|LRR_1|Leucine Rich Repeat|Ciclev10000182m|m.474:95-115;PF08263.9|LRRNT_2|Leucine rich repeat N-terminal doma…
Ciclev10000183m	3660	XP_006435146.1	hypothetical protein CICLE_v10000183mg [Citrus clementina]	100%	sp|P93024|ARFE_ARATH	Auxin response factor 5 OS=Arabidopsis thaliana GN=ARF5 PE=1 SV=3	72%	59689.fgenesh2_kg.1__2164__AT1G19850.1	annotation not avaliable	74%	_	_	NOG282756	GO:0006351|transcription, DNA-templated;GO:0006355|regulation of transcription, DNA-templated;GO:0008285|negative regulation of cell proliferation;GO:0009630|gravitropism;GO:0009638|phototropism;GO:0009723|response to ethylene;GO:0009733|response to auxin;GO:0009734|auxin-activated signaling pathway;GO:0009737|response to abscisic acid;GO:0009785|blue light signaling pathway;GO:0009793|embryo dev…	GO:0005634|nucleus;GO:0016020|membrane	GO:0003677|DNA binding;GO:0003700|DNA binding transcription factor activity;GO:0042802|identical protein binding;GO:0042803|protein homodimerization activity;GO:0043565|sequence-specific DNA binding;GO:0044212|transcription regulatory region DNA binding;GO:0046982|protein heterodimerization activity;GO:0046983|protein dimerization activity	ko:K14486	K14486, ARF	path:ko04075	m.475|Ciclev10000183m:456-3296(+)	complete	PF06507.10|Auxin_resp|Auxin response factor|Ciclev10000183m|m.475:273-356;PF02362.18|B3|B3 DNA binding domain|Ciclev10000183m|m.475:147-248;PF02309.13|AUX_IAA|AUX/IAA family|Ciclev10000183m|m.475:832-917
Ciclev10000184m	3956	XP_006434357.1	hypothetical protein CICLE_v10000185mg [Citrus clementina]	100%	sp|Q8W234|SEUSS_ARATH	Transcriptional corepressor SEUSS OS=Arabidopsis thaliana GN=SEU PE=1 SV=1	64%	_	_	_	_	_	_	GO:0001666|response to hypoxia;GO:0006351|transcription, DNA-templated;GO:0006355|regulation of transcription, DNA-templated;GO:0006974|cellular response to DNA damage stimulus;GO:0006979|response to oxidative stress;GO:0009617|response to bacterium;GO:0009620|response to fungus;GO:0009624|response to nematode;GO:0009733|response to auxin;GO:0009793|embryo development ending in seed dormancy;GO:0…	GO:0005634|nucleus;GO:0005654|nucleoplasm	GO:0003677|DNA binding;GO:0046982|protein heterodimerization activity;GO:0060090|molecular adaptor activity	_	_	_	m.476|Ciclev10000184m:578-3406(+)	complete	PF01803.13|LIM_bind|LIM-domain binding protein|Ciclev10000184m|m.476:356-610
Ciclev10000185m	4091	XP_006434357.1	hypothetical protein CICLE_v10000185mg [Citrus clementina]	100%	sp|Q8W234|SEUSS_ARATH	Transcriptional corepressor SEUSS OS=Arabidopsis thaliana GN=SEU PE=1 SV=1	64%	_	_	_	_	_	_	GO:0001666|response to hypoxia;GO:0006351|transcription, DNA-templated;GO:0006355|regulation of transcription, DNA-templated;GO:0006974|cellular response to DNA damage stimulus;GO:0006979|response to oxidative stress;GO:0009617|response to bacterium;GO:0009620|response to fungus;GO:0009624|response to nematode;GO:0009733|response to auxin;GO:0009793|embryo development ending in seed dormancy;GO:0…	GO:0005634|nucleus;GO:0005654|nucleoplasm	GO:0003677|DNA binding;GO:0046982|protein heterodimerization activity;GO:0060090|molecular adaptor activity	_	_	_	m.478|Ciclev10000185m:713-3541(+)	complete	PF01803.13|LIM_bind|LIM-domain binding protein|Ciclev10000185m|m.478:356-610
Ciclev10000186m	3571	XP_006435364.1	hypothetical protein CICLE_v10000188mg [Citrus clementina]	100%	sp|Q9LE38|NLP4_ARATH	Protein NLP4 OS=Arabidopsis thaliana GN=NLP4 PE=2 SV=1	66%	59689.fgenesh2_kg.1__2251__AT1G20640.2	annotation not avaliable	66%	_	_	NOG272530	GO:0006351|transcription, DNA-templated;GO:0006355|regulation of transcription, DNA-templated;GO:0009414|response to water deprivation;GO:0010118|stomatal movement;GO:0010167|response to nitrate;GO:0042128|nitrate assimilation	GO:0005634|nucleus	GO:0003677|DNA binding;GO:0003700|DNA binding transcription factor activity	_	_	_	m.480|Ciclev10000186m:376-3186(+)	complete	PF02042.12|RWP-RK|RWP-RK domain|Ciclev10000186m|m.480:620-668;PF00564.21|PB1|PB1 domain|Ciclev10000186m|m.480:840-921
Ciclev10000187m	3694	XP_006435364.1	hypothetical protein CICLE_v10000188mg [Citrus clementina]	100%	sp|Q9LE38|NLP4_ARATH	Protein NLP4 OS=Arabidopsis thaliana GN=NLP4 PE=2 SV=1	66%	59689.fgenesh2_kg.1__2251__AT1G20640.2	annotation not avaliable	66%	_	_	NOG272530	GO:0006351|transcription, DNA-templated;GO:0006355|regulation of transcription, DNA-templated;GO:0009414|response to water deprivation;GO:0010118|stomatal movement;GO:0010167|response to nitrate;GO:0042128|nitrate assimilation	GO:0005634|nucleus	GO:0003677|DNA binding;GO:0003700|DNA binding transcription factor activity	_	_	_	m.482|Ciclev10000187m:499-3309(+)	complete	PF02042.12|RWP-RK|RWP-RK domain|Ciclev10000187m|m.482:620-668;PF00564.21|PB1|PB1 domain|Ciclev10000187m|m.482:840-921
Ciclev10000188m	3607	XP_006435364.1	hypothetical protein CICLE_v10000188mg [Citrus clementina]	100%	sp|Q9LE38|NLP4_ARATH	Protein NLP4 OS=Arabidopsis thaliana GN=NLP4 PE=2 SV=1	66%	59689.fgenesh2_kg.1__2251__AT1G20640.2	annotation not avaliable	66%	_	_	NOG272530	GO:0006351|transcription, DNA-templated;GO:0006355|regulation of transcription, DNA-templated;GO:0009414|response to water deprivation;GO:0010118|stomatal movement;GO:0010167|response to nitrate;GO:0042128|nitrate assimilation	GO:0005634|nucleus	GO:0003677|DNA binding;GO:0003700|DNA binding transcription factor activity	_	_	_	m.481|Ciclev10000188m:412-3222(+)	complete	PF02042.12|RWP-RK|RWP-RK domain|Ciclev10000188m|m.481:620-668;PF00564.21|PB1|PB1 domain|Ciclev10000188m|m.481:840-921
Ciclev10000189m	3424	XP_006433944.1	hypothetical protein CICLE_v10000161mg [Citrus clementina]	100%	sp|Q9M9E8|FB92_ARATH	F-box protein At1g78280 OS=Arabidopsis thaliana GN=At1g78280 PE=2 SV=3	76%	_	_	_	_	_	_	GO:0001568|blood vessel development;GO:0001822|kidney development;GO:0002040|sprouting angiogenesis;GO:0006338|chromatin remodeling;GO:0006351|transcription, DNA-templated;GO:0006355|regulation of transcription, DNA-templated;GO:0006397|mRNA processing;GO:0006909|phagocytosis;GO:0007166|cell surface receptor signaling pathway;GO:0007507|heart development;GO:0008380|RNA splicing;GO:0010030|positiv…	GO:0000790|nuclear chromatin;GO:0005634|nucleus;GO:0005654|nucleoplasm;GO:0005730|nucleolus;GO:0005829|cytosol;GO:0005886|plasma membrane;GO:0044214|spanning component of plasma membrane	GO:0000987|proximal promoter sequence-specific DNA binding;GO:0001786|phosphatidylserine binding;GO:0003723|RNA binding;GO:0003727|single-stranded RNA binding;GO:0005506|iron ion binding;GO:0032452|histone demethylase activity;GO:0033746|histone demethylase activity (H3-R2 specific);GO:0033749|histone demethylase activity (H4-R3 specific);GO:0042802|identical protein binding;GO:0042803|protein ho…	_	_	_	m.419|Ciclev10000189m:271-3078(+)	complete	PF13621.3|Cupin_8|Cupin-like domain|Ciclev10000189m|m.419:147-368;PF02373.19|JmjC|JmjC domain, hydroxylase|Ciclev10000189m|m.419:253-366;PF12937.4|F-box-like|F-box-like|Ciclev10000189m|m.419:24-67;PF00646.30|F-box|F-box domain|Ciclev10000189m|m.419:24-65
Ciclev10000190m	3085	XP_006435405.1	hypothetical protein CICLE_v10000190mg [Citrus clementina]	100%	sp|Q93VJ2|IRE1B_ARATH	Serine/threonine-protein kinase/endoribonuclease IRE1b OS=Arabidopsis thaliana GN=IRE1B PE=2 SV=1	59%	59689.fgenesh2_kg.6__2434__AT5G24360.1	annotation not avaliable	58%	COG0515	KOG1027	_	GO:0000082|G1/S transition of mitotic cell cycle;GO:0000165|MAPK cascade;GO:0000956|nuclear-transcribed mRNA catabolic process;GO:0001558|regulation of cell growth;GO:0001666|response to hypoxia;GO:0001935|endothelial cell proliferation;GO:0002026|regulation of the force of heart contraction;GO:0002028|regulation of sodium ion transport;GO:0002119|nematode larval development;GO:0003254|regulation…	GO:0000935|division septum;GO:0005622|intracellular;GO:0005634|nucleus;GO:0005637|nuclear inner membrane;GO:0005654|nucleoplasm;GO:0005737|cytoplasm;GO:0005739|mitochondrion;GO:0005783|endoplasmic reticulum;GO:0005789|endoplasmic reticulum membrane;GO:0005829|cytosol;GO:0005886|plasma membrane;GO:0014704|intercalated disc;GO:0016020|membrane;GO:0016021|integral component of membrane;GO:0016529|sa…	GO:0000287|magnesium ion binding;GO:0004519|endonuclease activity;GO:0004521|endoribonuclease activity;GO:0004540|ribonuclease activity;GO:0004672|protein kinase activity;GO:0004674|protein serine/threonine kinase activity;GO:0004683|calmodulin-dependent protein kinase activity;GO:0004709|MAP kinase kinase kinase activity;GO:0005088|Ras guanyl-nucleotide exchange factor activity;GO:0005161|platel…	ko:K08852	ERN1	path:ko04140;path:ko04141;path:ko04210;path:ko04932;path:ko05010	m.483|Ciclev10000190m:139-2943(+)	complete	PF06479.9|Ribonuc_2-5A|Ribonuclease 2-5A|Ciclev10000190m|m.483:803-928;PF00069.22|Pkinase|Protein kinase domain|Ciclev10000190m|m.483:478-797;PF07714.14|Pkinase_Tyr|Protein tyrosine kinase|Ciclev10000190m|m.483:476-672
Ciclev10000191m	2880	XP_006433576.1	hypothetical protein CICLE_v10000191mg [Citrus clementina]	100%	sp|Q10251|IF2P_SCHPO	Eukaryotic translation initiation factor 5B OS=Schizosaccharomyces pombe (strain 972 / ATCC 24843) GN=SPAC56F8.03 PE=1 SV=1	67%	_	_	_	_	_	_	GO:0000462|maturation of SSU-rRNA from tricistronic rRNA transcript (SSU-rRNA, 5.8S rRNA, LSU-rRNA);GO:0001732|formation of cytoplasmic translation initiation complex;GO:0002183|cytoplasmic translational initiation;GO:0006413|translational initiation;GO:0006446|regulation of translational initiation;GO:0042255|ribosome assembly	GO:0005622|intracellular;GO:0005737|cytoplasm;GO:0005829|cytosol;GO:0010494|cytoplasmic stress granule;GO:0022627|cytosolic small ribosomal subunit;GO:0033290|eukaryotic 48S preinitiation complex	GO:0003723|RNA binding;GO:0003743|translation initiation factor activity;GO:0003924|GTPase activity;GO:0005525|GTP binding;GO:0031369|translation initiation factor binding;GO:0043022|ribosome binding;GO:0046872|metal ion binding	ko:K03243	EIF5B	path:ko03013	m.487|Ciclev10000191m:79-2880(+)	complete	PF00009.24|GTP_EFTU|Elongation factor Tu GTP binding domain|Ciclev10000191m|m.487:333-541;PF11987.5|IF-2|Translation-initiation factor 2|Ciclev10000191m|m.487:682-782;PF01926.20|MMR_HSR1|50S ribosome-binding GTPase|Ciclev10000191m|m.487:334-455
Ciclev10000192m	3563	XP_006433806.1	hypothetical protein CICLE_v10000192mg [Citrus clementina]	100%	sp|Q05609|CTR1_ARATH	Serine/threonine-protein kinase CTR1 OS=Arabidopsis thaliana GN=CTR1 PE=1 SV=1	63%	59689.fgenesh2_kg.7__1830__AT4G24480.1	annotation not avaliable	71%	COG0515	KOG0192	_	GO:0000075|cell cycle checkpoint;GO:0000077|DNA damage checkpoint;GO:0000165|MAPK cascade;GO:0000186|activation of MAPKK activity;GO:0001666|response to hypoxia;GO:0001845|phagolysosome assembly;GO:0002229|defense response to oomycetes;GO:0006351|transcription, DNA-templated;GO:0006355|regulation of transcription, DNA-templated;GO:0006468|protein phosphorylation;GO:0006909|phagocytosis;GO:0006915…	GO:0005622|intracellular;GO:0005634|nucleus;GO:0005737|cytoplasm;GO:0005768|endosome;GO:0005769|early endosome;GO:0005783|endoplasmic reticulum;GO:0005789|endoplasmic reticulum membrane;GO:0005802|trans-Golgi network;GO:0005829|cytosol;GO:0005886|plasma membrane;GO:0005938|cell cortex;GO:0012510|trans-Golgi network transport vesicle membrane;GO:0016020|membrane;GO:0016021|integral component of me…	GO:0000287|magnesium ion binding;GO:0003714|transcription corepressor activity;GO:0003723|RNA binding;GO:0004672|protein kinase activity;GO:0004674|protein serine/threonine kinase activity;GO:0004706|JUN kinase kinase kinase activity;GO:0004708|MAP kinase kinase activity;GO:0004709|MAP kinase kinase kinase activity;GO:0004712|protein serine/threonine/tyrosine kinase activity;GO:0004713|protein ty…	_	_	_	m.491|Ciclev10000192m:309-3107(+)	complete	PF14381.3|EDR1|Ethylene-responsive protein kinase Le-CTR1|Ciclev10000192m|m.491:259-467;PF07714.14|Pkinase_Tyr|Protein tyrosine kinase|Ciclev10000192m|m.491:662-916;PF00069.22|Pkinase|Protein kinase domain|Ciclev10000192m|m.491:663-914
Ciclev10000193m	2807	XP_006431470.1	hypothetical protein CICLE_v10000193mg [Citrus clementina]	100%	sp|Q9C9H7|RLP12_ARATH	Receptor-like protein 12 OS=Arabidopsis thaliana GN=RLP12 PE=2 SV=2	57%	_	_	_	_	_	_	GO:0002237|response to molecule of bacterial origin;GO:0002238|response to molecule of fungal origin;GO:0002240|response to molecule of oomycetes origin;GO:0009620|response to fungus;GO:0010204|defense response signaling pathway, resistance gene-independent;GO:0032491|detection of molecule of fungal origin;GO:0050832|defense response to fungus	GO:0005886|plasma membrane;GO:0016021|integral component of membrane	_	_	_	_	m.496|Ciclev10000193m:3-2807(+)	5prime_partial	PF13855.3|LRR_8|Leucine rich repeat|Ciclev10000193m|m.496:568-627;PF13855.3|LRR_8|Leucine rich repeat|Ciclev10000193m|m.496:620-677;PF13855.3|LRR_8|Leucine rich repeat|Ciclev10000193m|m.496:744-801;PF00560.30|LRR_1|Leucine Rich Repeat|Ciclev10000193m|m.496:277-298;PF00560.30|LRR_1|Leucine Rich Repeat|Ciclev10000193m|m.496:543-565;PF08263.9|LRRNT_2|Leucine rich repeat N-terminal domain|Ciclev10000…
Ciclev10000194m	3147	XP_006433945.1	hypothetical protein CICLE_v10000161mg [Citrus clementina]	100%	sp|Q9M9E8|FB92_ARATH	F-box protein At1g78280 OS=Arabidopsis thaliana GN=At1g78280 PE=2 SV=3	76%	59689.scaffold_202795.1	annotation not avaliable	73%	_	KOG2130	_	GO:0001568|blood vessel development;GO:0001822|kidney development;GO:0002040|sprouting angiogenesis;GO:0006338|chromatin remodeling;GO:0006351|transcription, DNA-templated;GO:0006355|regulation of transcription, DNA-templated;GO:0006397|mRNA processing;GO:0006909|phagocytosis;GO:0007166|cell surface receptor signaling pathway;GO:0007507|heart development;GO:0008380|RNA splicing;GO:0010030|positiv…	GO:0000790|nuclear chromatin;GO:0005634|nucleus;GO:0005654|nucleoplasm;GO:0005730|nucleolus;GO:0005829|cytosol;GO:0005886|plasma membrane;GO:0044214|spanning component of plasma membrane	GO:0000987|proximal promoter sequence-specific DNA binding;GO:0001786|phosphatidylserine binding;GO:0003723|RNA binding;GO:0003727|single-stranded RNA binding;GO:0005506|iron ion binding;GO:0032452|histone demethylase activity;GO:0033746|histone demethylase activity (H3-R2 specific);GO:0033749|histone demethylase activity (H4-R3 specific);GO:0042802|identical protein binding;GO:0042803|protein ho…	_	_	_	m.421|Ciclev10000194m:271-3066(+)	complete	PF13621.3|Cupin_8|Cupin-like domain|Ciclev10000194m|m.421:147-368;PF02373.19|JmjC|JmjC domain, hydroxylase|Ciclev10000194m|m.421:253-366;PF12937.4|F-box-like|F-box-like|Ciclev10000194m|m.421:24-67;PF00646.30|F-box|F-box domain|Ciclev10000194m|m.421:24-65
Ciclev10000195m	3406	XP_006435401.1	hypothetical protein CICLE_v10000195mg [Citrus clementina]	100%	sp|Q9C8E7|GLR33_ARATH	Glutamate receptor 3.3 OS=Arabidopsis thaliana GN=GLR3.3 PE=2 SV=1	82%	59689.Al_scaffold_0001_3779	annotation not avaliable	82%	_	KOG1052	_	GO:0006813|potassium ion transport;GO:0006814|sodium ion transport;GO:0006816|calcium ion transport;GO:0007196|adenylate cyclase-inhibiting G-protein coupled glutamate receptor signaling pathway;GO:0007267|cell-cell signaling;GO:0007268|chemical synaptic transmission;GO:0007601|visual perception;GO:0009611|response to wounding;GO:0009630|gravitropism;GO:0009737|response to abscisic acid;GO:000973…	GO:0005622|intracellular;GO:0005773|vacuole;GO:0005886|plasma membrane;GO:0005887|integral component of plasma membrane;GO:0009506|plasmodesma;GO:0009507|chloroplast;GO:0009536|plastid;GO:0016021|integral component of membrane;GO:0030054|cell junction;GO:0042734|presynaptic membrane;GO:0043005|neuron projection;GO:0043025|neuronal cell body;GO:0045211|postsynaptic membrane	GO:0001642|group III metabotropic glutamate receptor activity;GO:0004930|G-protein coupled receptor activity;GO:0004970|ionotropic glutamate receptor activity;GO:0005234|extracellularly glutamate-gated ion channel activity;GO:0005261|cation channel activity;GO:0005262|calcium channel activity;GO:0005267|potassium channel activity;GO:0005272|sodium channel activity;GO:0008066|glutamate receptor ac…	ko:K05387	GRIP		m.498|Ciclev10000195m:277-3069(+)	complete	PF01094.25|ANF_receptor|Receptor family ligand binding region|Ciclev10000195m|m.498:50-406;PF00060.23|Lig_chan|Ligand-gated ion channel|Ciclev10000195m|m.498:589-840;PF00497.17|SBP_bac_3|Bacterial extracellular solute-binding proteins, family 3|Ciclev10000195m|m.498:487-807;PF13458.3|Peripla_BP_6|Periplasmic binding protein|Ciclev10000195m|m.498:42-351;PF10613.6|Lig_chan-Glu_bd|Ligated ion channe…
Ciclev10000196m	3620	XP_006435307.1	hypothetical protein CICLE_v10000172mg [Citrus clementina]	100%	sp|A3KPW9|BAG6_DANRE	Large proline-rich protein BAG6 OS=Danio rerio GN=Bag6 PE=3 SV=1	68%	59689.fgenesh2_kg.8__625__AT5G42220.1	annotation not avaliable	61%	COG5272	KOG4248	_	GO:0001822|kidney development;GO:0006511|ubiquitin-dependent protein catabolic process;GO:0006810|transport;GO:0007130|synaptonemal complex assembly;GO:0007283|spermatogenesis;GO:0007420|brain development;GO:0008283|cell proliferation;GO:0009790|embryo development;GO:0010498|proteasomal protein catabolic process;GO:0016569|covalent chromatin modification;GO:0018393|internal peptidyl-lysine acetyl…	GO:0005634|nucleus;GO:0005829|cytosol;GO:0019005|SCF ubiquitin ligase complex;GO:0070062|extracellular exosome;GO:0071818|BAT3 complex	GO:0030674|protein binding, bridging;GO:0031593|polyubiquitin modification-dependent protein binding;GO:0043022|ribosome binding;GO:0070628|proteasome binding	_	_	_	m.435|Ciclev10000196m:119-2908(+)	complete	PF00240.20|ubiquitin|Ubiquitin family|Ciclev10000196m|m.435:26-96;PF11976.5|Rad60-SLD|Ubiquitin-2 like Rad60 SUMO-like|Ciclev10000196m|m.435:25-94
Ciclev10000197m	3336	XP_006435307.1	hypothetical protein CICLE_v10000172mg [Citrus clementina]	100%	sp|A3KPW9|BAG6_DANRE	Large proline-rich protein BAG6 OS=Danio rerio GN=Bag6 PE=3 SV=1	68%	59689.fgenesh2_kg.8__625__AT5G42220.1	annotation not avaliable	61%	COG5272	KOG4248	_	GO:0001822|kidney development;GO:0006511|ubiquitin-dependent protein catabolic process;GO:0006810|transport;GO:0007130|synaptonemal complex assembly;GO:0007283|spermatogenesis;GO:0007420|brain development;GO:0008283|cell proliferation;GO:0009790|embryo development;GO:0010498|proteasomal protein catabolic process;GO:0016569|covalent chromatin modification;GO:0018393|internal peptidyl-lysine acetyl…	GO:0005634|nucleus;GO:0005829|cytosol;GO:0019005|SCF ubiquitin ligase complex;GO:0070062|extracellular exosome;GO:0071818|BAT3 complex	GO:0030674|protein binding, bridging;GO:0031593|polyubiquitin modification-dependent protein binding;GO:0043022|ribosome binding;GO:0070628|proteasome binding	_	_	_	m.433|Ciclev10000197m:119-2908(+)	complete	PF00240.20|ubiquitin|Ubiquitin family|Ciclev10000197m|m.433:26-96;PF11976.5|Rad60-SLD|Ubiquitin-2 like Rad60 SUMO-like|Ciclev10000197m|m.433:25-94
Ciclev10000198m	3055	XP_006432511.1	hypothetical protein CICLE_v10000198mg [Citrus clementina]	100%	sp|Q9T048|DRL27_ARATH	Disease resistance protein At4g27190 OS=Arabidopsis thaliana GN=At4g27190 PE=2 SV=1	47%	_	_	_	_	_	_	GO:0006952|defense response;GO:0007165|signal transduction;GO:0008219|cell death;GO:0009617|response to bacterium;GO:0009626|plant-type hypersensitive response;GO:0009816|defense response to bacterium, incompatible interaction;GO:0016045|detection of bacterium;GO:0042742|defense response to bacterium	GO:0005622|intracellular;GO:0005737|cytoplasm;GO:0005739|mitochondrion;GO:0005829|cytosol;GO:0005886|plasma membrane	GO:0000166|nucleotide binding;GO:0005524|ATP binding;GO:0005525|GTP binding;GO:0038023|signaling receptor activity;GO:0042802|identical protein binding;GO:0043531|ADP binding	ko:K13459	RPS2	path:ko04626	m.501|Ciclev10000198m:1-2784(+)	complete	PF00931.19|NB-ARC|NB-ARC domain|Ciclev10000198m|m.501:163-403;PF13401.3|AAA_22|AAA domain|Ciclev10000198m|m.501:177-263
Ciclev10000199m	2781	XP_006431511.1	hypothetical protein CICLE_v10000199mg [Citrus clementina]	100%	sp|Q9HCG7|GBA2_HUMAN	Non-lysosomal glucosylceramidase OS=Homo sapiens GN=GBA2 PE=1 SV=2	53%	59689.fgenesh1_pm.C_scaffold_8000735	annotation not avaliable	81%	COG4354	KOG2119	_	GO:0006680|glucosylceramide catabolic process;GO:0006687|glycosphingolipid metabolic process;GO:0008206|bile acid metabolic process;GO:0016139|glycoside catabolic process;GO:0021954|central nervous system neuron development	GO:0000139|Golgi membrane;GO:0005789|endoplasmic reticulum membrane;GO:0005790|smooth endoplasmic reticulum;GO:0005886|plasma membrane;GO:0016021|integral component of membrane	GO:0004348|glucosylceramidase activity;GO:0008422|beta-glucosidase activity	ko:K17108	GBA2	path:ko00511;path:ko00600;path:ko01100	m.505|Ciclev10000199m:1-2781(+)	complete	PF04685.10|DUF608|Glycosyl-hydrolase family 116, catalytic region|Ciclev10000199m|m.505:502-862;PF12215.5|Glyco_hydr_116N|beta-glucosidase 2, glycosyl-hydrolase family 116 N-term|Ciclev10000199m|m.505:96-386
Ciclev10000200m	3159	XP_006464915.1	PREDICTED: probable glucan 1,3-alpha-glucosidase [Citrus sinensis]	100%	sp|Q9FN05|PSL5_ARATH	Probable glucan 1,3-alpha-glucosidase OS=Arabidopsis thaliana GN=PSL5 PE=1 SV=1	87%	59689.scaffold_803083.1	annotation not avaliable	87%	COG1501	KOG1066	_	GO:0000272|polysaccharide catabolic process;GO:0002026|regulation of the force of heart contraction;GO:0002086|diaphragm contraction;GO:0003007|heart morphogenesis;GO:0005975|carbohydrate metabolic process;GO:0005980|glycogen catabolic process;GO:0005983|starch catabolic process;GO:0006006|glucose metabolic process;GO:0006457|protein folding;GO:0006491|N-glycan processing;GO:0007040|lysosome orga…	GO:0005737|cytoplasm;GO:0005765|lysosomal membrane;GO:0005783|endoplasmic reticulum;GO:0005788|endoplasmic reticulum lumen;GO:0005794|Golgi apparatus;GO:0005886|plasma membrane;GO:0005903|brush border;GO:0009507|chloroplast;GO:0016020|membrane;GO:0016021|integral component of membrane;GO:0016324|apical plasma membrane;GO:0017177|glucosidase II complex;GO:0031012|extracellular matrix;GO:0031160|sp…	GO:0003723|RNA binding;GO:0003824|catalytic activity;GO:0004339|glucan 1,4-alpha-glucosidase activity;GO:0004558|alpha-1,4-glucosidase activity;GO:0004574|oligo-1,6-glucosidase activity;GO:0004575|sucrose alpha-glucosidase activity;GO:0015926|glucosidase activity;GO:0016160|amylase activity;GO:0030246|carbohydrate binding;GO:0032450|maltose alpha-glucosidase activity;GO:0033919|glucan 1,3-alpha-g…	ko:K05546	GANAB	path:ko00510;path:ko01100;path:ko04141	m.507|Ciclev10000200m:37-2811(+)	complete	PF01055.23|Glyco_hydro_31|Glycosyl hydrolases family 31|Ciclev10000200m|m.507:340-784;PF13802.3|Gal_mutarotas_2|Galactose mutarotase-like|Ciclev10000200m|m.507:229-305
Ciclev10000201m	3174	XP_006433828.1	hypothetical protein CICLE_v10000201mg [Citrus clementina]	100%	sp|Q8L7S0|ULP2B_ARATH	Probable ubiquitin-like-specific protease 2B OS=Arabidopsis thaliana GN=ULP2B PE=1 SV=3	56%	59689.fgenesh2_kg.1__1028__AT1G09730.1	annotation not avaliable	54%	COG5160	KOG0779	_	GO:0000086|G2/M transition of mitotic cell cycle;GO:0007049|cell cycle;GO:0007188|adenylate cyclase-modulating G-protein coupled receptor signaling pathway;GO:0009651|response to salt stress;GO:0009909|regulation of flower development;GO:0009911|positive regulation of flower development;GO:0010228|vegetative to reproductive phase transition of meristem;GO:0016925|protein sumoylation;GO:0016926|pr…	GO:0005622|intracellular;GO:0005634|nucleus;GO:0005635|nuclear envelope;GO:0005654|nucleoplasm;GO:0005730|nucleolus;GO:0005829|cytosol;GO:0005886|plasma membrane;GO:0009506|plasmodesma;GO:0010494|cytoplasmic stress granule;GO:0031965|nuclear membrane	GO:0004175|endopeptidase activity;GO:0004930|G-protein coupled receptor activity;GO:0008234|cysteine-type peptidase activity;GO:0016929|SUMO-specific protease activity;GO:0070139|SUMO-specific endopeptidase activity;GO:0070140|SUMO-specific isopeptidase activity	ko:K08596	SENP7		m.510|Ciclev10000201m:144-2918(+)	complete	PF02902.16|Peptidase_C48|Ulp1 protease family, C-terminal catalytic domain|Ciclev10000201m|m.510:382-579
Ciclev10000202m	3239	XP_006433304.1	hypothetical protein CICLE_v10000202mg [Citrus clementina]	100%	_	_	_	59689.fgenesh2_kg.1__4722__AT1G54920.2	annotation not avaliable	45%	_	_	NOG293126	_	_	_	_	_	_	m.511|Ciclev10000202m:56-2827(+)	complete	_
Ciclev10000203m	2763	XP_006433402.1	hypothetical protein CICLE_v10000203mg [Citrus clementina]	100%	sp|Q9MA60|FH11_ARATH	Formin-like protein 11 OS=Arabidopsis thaliana GN=FH11 PE=2 SV=1	61%	59689.fgenesh1_pm.C_scaffold_3000422	annotation not avaliable	66%	_	KOG1922	_	GO:0009932|cell tip growth;GO:0009960|endosperm development;GO:0030036|actin cytoskeleton organization;GO:0030041|actin filament polymerization;GO:0045010|actin nucleation;GO:0048317|seed morphogenesis;GO:0051016|barbed-end actin filament capping	GO:0005618|cell wall;GO:0005634|nucleus;GO:0005730|nucleolus;GO:0005737|cytoplasm;GO:0005819|spindle;GO:0005886|plasma membrane;GO:0005911|cell-cell junction;GO:0009524|phragmoplast;GO:0016020|membrane;GO:0016021|integral component of membrane	GO:0003779|actin binding;GO:0005522|profilin binding;GO:0051015|actin filament binding	_	_	_	m.513|Ciclev10000203m:1-2763(+)	complete	PF02181.20|FH2|Formin Homology 2 Domain|Ciclev10000203m|m.513:505-897
Ciclev10000204m	3076	XP_006434669.1	hypothetical protein CICLE_v10000204mg [Citrus clementina]	100%	sp|Q7XZU3|SAC1_ARATH	Phosphoinositide phosphatase SAC1 OS=Arabidopsis thaliana GN=SAC1 PE=1 SV=1	87%	59689.fgenesh2_kg.1__2455__AT1G22620.1	annotation not avaliable	88%	COG5329	KOG1888	_	GO:0006661|phosphatidylinositol biosynthetic process;GO:0006836|neurotransmitter transport;GO:0006897|endocytosis;GO:0007010|cytoskeleton organization;GO:0007033|vacuole organization;GO:0007420|brain development;GO:0007612|learning;GO:0007626|locomotory behavior;GO:0009611|response to wounding;GO:0009651|response to salt stress;GO:0009826|unidimensional cell growth;GO:0009832|plant-type cell wall…	GO:0000139|Golgi membrane;GO:0000329|fungal-type vacuole membrane;GO:0005737|cytoplasm;GO:0005741|mitochondrial outer membrane;GO:0005774|vacuolar membrane;GO:0005783|endoplasmic reticulum;GO:0005789|endoplasmic reticulum membrane;GO:0005794|Golgi apparatus;GO:0005797|Golgi medial cisterna;GO:0005811|lipid droplet;GO:0005829|cytosol;GO:0005856|cytoskeleton;GO:0005886|plasma membrane;GO:0005938|ce…	GO:0003723|RNA binding;GO:0004438|phosphatidylinositol-3-phosphatase activity;GO:0004439|phosphatidylinositol-4,5-bisphosphate 5-phosphatase activity;GO:0008022|protein C-terminus binding;GO:0016791|phosphatase activity;GO:0017124|SH3 domain binding;GO:0034593|phosphatidylinositol bisphosphate phosphatase activity;GO:0034595|phosphatidylinositol phosphate 5-phosphatase activity;GO:0034596|phospha…	_	_	_	m.516|Ciclev10000204m:2-2770(+)	5prime_partial	PF02383.15|Syja_N|SacI homology domain|Ciclev10000204m|m.516:130-426
Ciclev10000205m	3149	XP_006433971.1	hypothetical protein CICLE_v10000205mg [Citrus clementina]	100%	sp|Q9LME6|MBD8_ARATH	Methyl-CpG-binding domain-containing protein 8 OS=Arabidopsis thaliana GN=MBD8 PE=2 SV=1	48%	59689.fgenesh2_kg.1__2425__AT1G22310.2	annotation not avaliable	46%	_	_	NOG242547	GO:0006351|transcription, DNA-templated;GO:0006355|regulation of transcription, DNA-templated	GO:0005634|nucleus	GO:0008327|methyl-CpG binding	_	_	_	m.518|Ciclev10000205m:1-2760(+);m.519|Ciclev10000205m:2654-2953(+)	complete;complete	PF01429.16|MBD|Methyl-CpG binding domain|Ciclev10000205m|m.518:352-396
Ciclev10000206m	3062	XP_006432293.1	hypothetical protein CICLE_v10000206mg [Citrus clementina]	100%	sp|Q40392|TMVRN_NICGU	TMV resistance protein N OS=Nicotiana glutinosa GN=N PE=1 SV=1	51%	_	_	_	_	_	_	GO:0002229|defense response to oomycetes;GO:0002239|response to oomycetes;GO:0006351|transcription, DNA-templated;GO:0006952|defense response;GO:0007165|signal transduction;GO:0007275|multicellular organism development;GO:0009409|response to cold;GO:0009416|response to light stimulus;GO:0009615|response to virus;GO:0009626|plant-type hypersensitive response;GO:0009816|defense response to bacteriu…	GO:0000139|Golgi membrane;GO:0005634|nucleus;GO:0005737|cytoplasm;GO:0005739|mitochondrion;GO:0005774|vacuolar membrane;GO:0005789|endoplasmic reticulum membrane;GO:0005829|cytosol;GO:0005886|plasma membrane;GO:0009941|chloroplast envelope;GO:0016021|integral component of membrane	GO:0000166|nucleotide binding;GO:0003700|DNA binding transcription factor activity;GO:0004674|protein serine/threonine kinase activity;GO:0005524|ATP binding;GO:0030275|LRR domain binding;GO:0042802|identical protein binding;GO:0043531|ADP binding;GO:0043565|sequence-specific DNA binding;GO:0046872|metal ion binding	_	_	_	m.520|Ciclev10000206m:240-2999(+)	complete	PF00931.19|NB-ARC|NB-ARC domain|Ciclev10000206m|m.520:2-254
Ciclev10000207m	3492	XP_006433512.1	hypothetical protein CICLE_v10000207mg [Citrus clementina]	100%	_	_	_	_	_	_	_	_	_	_	_	_	_	_	_	m.524|Ciclev10000207m:505-3255(+)	complete	PF14309.3|DUF4378|Domain of unknown function (DUF4378)|Ciclev10000207m|m.524:756-908;PF14383.3|VARLMGL|DUF761-associated sequence motif|Ciclev10000207m|m.524:77-107
Ciclev10000208m	3230	XP_006431675.1	hypothetical protein CICLE_v10000208mg [Citrus clementina]	100%	sp|Q4VY51|SYM8_PEA	Probable ion channel SYM8 OS=Pisum sativum GN=SYM8 PE=1 SV=3	88%	59689.scaffold_801396.1	annotation not avaliable	87%	COG1226	_	_	GO:0006811|ion transport;GO:0034220|ion transmembrane transport	GO:0016021|integral component of membrane;GO:0031965|nuclear membrane	GO:0042802|identical protein binding	_	_	_	m.532|Ciclev10000208m:77-2827(+)	complete	PF06241.9|Castor_Poll_mid|Castor and Pollux, part of voltage-gated ion channel|Ciclev10000208m|m.532:524-621
Ciclev10000209m	3296	XP_006431981.1	hypothetical protein CICLE_v10000209mg [Citrus clementina]	100%	sp|Q8LPR9|TI110_ARATH	Protein TIC110, chloroplastic OS=Arabidopsis thaliana GN=TIC110 PE=1 SV=1	82%	_	_	_	_	_	_	GO:0009658|chloroplast organization;GO:0015031|protein transport;GO:0045037|protein import into chloroplast stroma	GO:0009507|chloroplast;GO:0009536|plastid;GO:0009706|chloroplast inner membrane;GO:0009941|chloroplast envelope;GO:0016020|membrane;GO:0016021|integral component of membrane;GO:0031897|Tic complex	_	_	_	_	m.534|Ciclev10000209m:55-456(-);m.533|Ciclev10000209m:2-2836(+)	complete;5prime_partial	PF16940.2|Tic110|Chloroplast envelope transporter|Ciclev10000209m|m.533:101-675;PF16940.2|Tic110|Chloroplast envelope transporter|Ciclev10000209m|m.533:776-913
Ciclev10000210m	3604	XP_006432409.1	hypothetical protein CICLE_v10000128mg [Citrus clementina]	100%	sp|A7P514|RBR_VITVI	Retinoblastoma-related protein OS=Vitis vinifera GN=RBR PE=2 SV=1	89%	59689.fgenesh2_kg.3__1291__AT3G12280.1	annotation not avaliable	85%	_	KOG1010	_	GO:0000082|G1/S transition of mitotic cell cycle;GO:0000122|negative regulation of transcription by RNA polymerase II;GO:0001558|regulation of cell growth;GO:0001708|cell fate specification;GO:0006349|regulation of gene expression by genetic imprinting;GO:0006351|transcription, DNA-templated;GO:0006357|regulation of transcription by RNA polymerase II;GO:0006977|DNA damage response, signal transdu…	GO:0005634|nucleus;GO:0005654|nucleoplasm;GO:0005667|transcription factor complex;GO:0005730|nucleolus;GO:0005829|cytosol;GO:0035189|Rb-E2F complex;GO:0070062|extracellular exosome	GO:0003677|DNA binding;GO:0008134|transcription factor binding;GO:1990841|promoter-specific chromatin binding	ko:K04681	RBL1	path:ko04110;path:ko04350;path:ko05203	m.333|Ciclev10000210m:626-3364(+)	complete	PF01858.14|RB_A|Retinoblastoma-associated protein A domain|Ciclev10000210m|m.333:306-507;PF01857.17|RB_B|Retinoblastoma-associated protein B domain|Ciclev10000210m|m.333:631-758;PF11934.5|DUF3452|Domain of unknown function (DUF3452)|Ciclev10000210m|m.333:1-124
Ciclev10000211m	3601	XP_006432409.1	hypothetical protein CICLE_v10000128mg [Citrus clementina]	100%	sp|A7P514|RBR_VITVI	Retinoblastoma-related protein OS=Vitis vinifera GN=RBR PE=2 SV=1	89%	59689.fgenesh2_kg.3__1291__AT3G12280.1	annotation not avaliable	85%	_	KOG1010	_	GO:0000082|G1/S transition of mitotic cell cycle;GO:0000122|negative regulation of transcription by RNA polymerase II;GO:0001558|regulation of cell growth;GO:0001708|cell fate specification;GO:0006349|regulation of gene expression by genetic imprinting;GO:0006351|transcription, DNA-templated;GO:0006357|regulation of transcription by RNA polymerase II;GO:0006977|DNA damage response, signal transdu…	GO:0005634|nucleus;GO:0005654|nucleoplasm;GO:0005667|transcription factor complex;GO:0005730|nucleolus;GO:0005829|cytosol;GO:0035189|Rb-E2F complex;GO:0070062|extracellular exosome	GO:0003677|DNA binding;GO:0008134|transcription factor binding;GO:1990841|promoter-specific chromatin binding	ko:K04681	RBL1	path:ko04110;path:ko04350;path:ko05203	m.335|Ciclev10000211m:623-3361(+)	complete	PF01858.14|RB_A|Retinoblastoma-associated protein A domain|Ciclev10000211m|m.335:306-507;PF01857.17|RB_B|Retinoblastoma-associated protein B domain|Ciclev10000211m|m.335:631-758;PF11934.5|DUF3452|Domain of unknown function (DUF3452)|Ciclev10000211m|m.335:1-124
Ciclev10000212m	4143	XP_006434782.1	hypothetical protein CICLE_v10000215mg [Citrus clementina]	100%	sp|O48724|WEB1_ARATH	Protein WEAK CHLOROPLAST MOVEMENT UNDER BLUE LIGHT 1 OS=Arabidopsis thaliana GN=WEB1 PE=1 SV=1	71%	59689.fgenesh2_kg.4__577__AT2G26570.1	annotation not avaliable	75%	_	_	NOG249534	GO:0009409|response to cold;GO:0009416|response to light stimulus;GO:0009644|response to high light intensity;GO:0009645|response to low light intensity stimulus;GO:0009735|response to cytokinin;GO:0009765|photosynthesis, light harvesting;GO:0009768|photosynthesis, light harvesting in photosystem I;GO:0009903|chloroplast avoidance movement;GO:0009904|chloroplast accumulation movement;GO:0018298|p…	GO:0005829|cytosol;GO:0005886|plasma membrane;GO:0009507|chloroplast;GO:0009522|photosystem I;GO:0009523|photosystem II;GO:0009534|chloroplast thylakoid;GO:0009535|chloroplast thylakoid membrane;GO:0009579|thylakoid;GO:0009782|photosystem I antenna complex;GO:0009941|chloroplast envelope;GO:0010287|plastoglobule;GO:0016020|membrane;GO:0016021|integral component of membrane	GO:0016168|chlorophyll binding;GO:0019904|protein domain specific binding;GO:0031409|pigment binding;GO:0042803|protein homodimerization activity;GO:0046872|metal ion binding	_	_	_	m.540|Ciclev10000212m:2681-3007(-);m.539|Ciclev10000212m:207-2939(+)	complete;complete	PF05701.8|WEMBL|Weak chloroplast movement under blue light|Ciclev10000212m|m.539:250-818
Ciclev10000213m	2839	XP_006431682.1	hypothetical protein CICLE_v10000213mg [Citrus clementina]	100%	_	_	_	59689.fgenesh2_kg.3__2031__AT3G18310.1	annotation not avaliable	58%	_	_	NOG260745;NOG78046	_	_	_	_	_	_	m.538|Ciclev10000213m:85-2817(+)	complete	_
Ciclev10000214m	4075	XP_006434782.1	hypothetical protein CICLE_v10000215mg [Citrus clementina]	100%	sp|O48724|WEB1_ARATH	Protein WEAK CHLOROPLAST MOVEMENT UNDER BLUE LIGHT 1 OS=Arabidopsis thaliana GN=WEB1 PE=1 SV=1	71%	59689.fgenesh2_kg.4__577__AT2G26570.1	annotation not avaliable	75%	_	_	NOG249534	GO:0009409|response to cold;GO:0009416|response to light stimulus;GO:0009644|response to high light intensity;GO:0009645|response to low light intensity stimulus;GO:0009735|response to cytokinin;GO:0009765|photosynthesis, light harvesting;GO:0009768|photosynthesis, light harvesting in photosystem I;GO:0009903|chloroplast avoidance movement;GO:0009904|chloroplast accumulation movement;GO:0018298|p…	GO:0005829|cytosol;GO:0005886|plasma membrane;GO:0009507|chloroplast;GO:0009522|photosystem I;GO:0009523|photosystem II;GO:0009534|chloroplast thylakoid;GO:0009535|chloroplast thylakoid membrane;GO:0009579|thylakoid;GO:0009782|photosystem I antenna complex;GO:0009941|chloroplast envelope;GO:0010287|plastoglobule;GO:0016020|membrane;GO:0016021|integral component of membrane	GO:0016168|chlorophyll binding;GO:0019904|protein domain specific binding;GO:0031409|pigment binding;GO:0042803|protein homodimerization activity;GO:0046872|metal ion binding	_	_	_	m.542|Ciclev10000214m:139-2871(+);m.543|Ciclev10000214m:2613-2939(-)	complete;complete	PF05701.8|WEMBL|Weak chloroplast movement under blue light|Ciclev10000214m|m.542:250-818
Ciclev10000215m	4142	XP_006434782.1	hypothetical protein CICLE_v10000215mg [Citrus clementina]	100%	sp|O48724|WEB1_ARATH	Protein WEAK CHLOROPLAST MOVEMENT UNDER BLUE LIGHT 1 OS=Arabidopsis thaliana GN=WEB1 PE=1 SV=1	71%	59689.fgenesh2_kg.4__577__AT2G26570.1	annotation not avaliable	75%	_	_	NOG249534	GO:0009409|response to cold;GO:0009416|response to light stimulus;GO:0009644|response to high light intensity;GO:0009645|response to low light intensity stimulus;GO:0009735|response to cytokinin;GO:0009765|photosynthesis, light harvesting;GO:0009768|photosynthesis, light harvesting in photosystem I;GO:0009903|chloroplast avoidance movement;GO:0009904|chloroplast accumulation movement;GO:0018298|p…	GO:0005829|cytosol;GO:0005886|plasma membrane;GO:0009507|chloroplast;GO:0009522|photosystem I;GO:0009523|photosystem II;GO:0009534|chloroplast thylakoid;GO:0009535|chloroplast thylakoid membrane;GO:0009579|thylakoid;GO:0009782|photosystem I antenna complex;GO:0009941|chloroplast envelope;GO:0010287|plastoglobule;GO:0016020|membrane;GO:0016021|integral component of membrane	GO:0016168|chlorophyll binding;GO:0019904|protein domain specific binding;GO:0031409|pigment binding;GO:0042803|protein homodimerization activity;GO:0046872|metal ion binding	_	_	_	m.546|Ciclev10000215m:2680-3006(-);m.545|Ciclev10000215m:206-2938(+)	complete;complete	PF05701.8|WEMBL|Weak chloroplast movement under blue light|Ciclev10000215m|m.545:250-818
Ciclev10000216m	2818	XP_006431487.1	hypothetical protein CICLE_v10000216mg [Citrus clementina]	100%	sp|Q9SE83|DRP2A_ARATH	Dynamin-2A OS=Arabidopsis thaliana GN=DRP2A PE=1 SV=2	84%	_	_	_	_	_	_	GO:0000266|mitochondrial fission;GO:0000911|cytokinesis by cell plate formation;GO:0006896|Golgi to vacuole transport;GO:0007049|cell cycle;GO:0009737|response to abscisic acid;GO:0009793|embryo development ending in seed dormancy;GO:0009920|cell plate formation involved in plant-type cell wall biogenesis;GO:0010051|xylem and phloem pattern formation;GO:0010091|trichome branching;GO:0016192|vesic…	GO:0000139|Golgi membrane;GO:0005737|cytoplasm;GO:0005739|mitochondrion;GO:0005773|vacuole;GO:0005774|vacuolar membrane;GO:0005794|Golgi apparatus;GO:0005829|cytosol;GO:0005874|microtubule;GO:0005886|plasma membrane;GO:0009504|cell plate;GO:0009506|plasmodesma;GO:0009524|phragmoplast;GO:0009535|chloroplast thylakoid membrane;GO:0016020|membrane;GO:0030136|clathrin-coated vesicle;GO:0045334|clathr…	GO:0003924|GTPase activity;GO:0005525|GTP binding;GO:0008017|microtubule binding;GO:0008289|lipid binding;GO:0030276|clathrin binding;GO:0043424|protein histidine kinase binding	ko:K01528	DNM	path:ko04072;path:ko04144;path:ko04721;path:ko04961;path:ko05100	m.548|Ciclev10000216m:1-2733(+)	complete	PF00350.20|Dynamin_N|Dynamin family|Ciclev10000216m|m.548:42-203;PF01031.17|Dynamin_M|Dynamin central region|Ciclev10000216m|m.548:278-490;PF02212.15|GED|Dynamin GTPase effector domain|Ciclev10000216m|m.548:727-809;PF00169.26|PH|PH domain|Ciclev10000216m|m.548:577-690;PF01926.20|MMR_HSR1|50S ribosome-binding GTPase|Ciclev10000216m|m.548:42-170
Ciclev10000217m	3756	XP_006434994.1	hypothetical protein CICLE_v10000217mg [Citrus clementina]	100%	sp|C0LGK4|Y2165_ARATH	Probable LRR receptor-like serine/threonine-protein kinase At2g16250 OS=Arabidopsis thaliana GN=At2g16250 PE=2 SV=1	72%	_	_	_	_	_	_	GO:0001578|microtubule bundle formation;GO:0006468|protein phosphorylation;GO:0006952|defense response;GO:0006955|immune response;GO:0007030|Golgi organization;GO:0007166|cell surface receptor signaling pathway;GO:0009556|microsporogenesis;GO:0009611|response to wounding;GO:0009620|response to fungus;GO:0009647|skotomorphogenesis;GO:0009729|detection of brassinosteroid stimulus;GO:0009734|auxin-a…	GO:0005768|endosome;GO:0005789|endoplasmic reticulum membrane;GO:0005886|plasma membrane;GO:0009505|plant-type cell wall;GO:0009506|plasmodesma;GO:0010008|endosome membrane;GO:0016020|membrane;GO:0016021|integral component of membrane	GO:0001653|peptide receptor activity;GO:0004383|guanylate cyclase activity;GO:0004672|protein kinase activity;GO:0004674|protein serine/threonine kinase activity;GO:0004675|transmembrane receptor protein serine/threonine kinase activity;GO:0004713|protein tyrosine kinase activity;GO:0004714|transmembrane receptor protein tyrosine kinase activity;GO:0005199|structural constituent of cell wall;GO:0…	_	_	_	m.549|Ciclev10000217m:531-3257(+)	complete	PF13855.3|LRR_8|Leucine rich repeat|Ciclev10000217m|m.549:130-174;PF13855.3|LRR_8|Leucine rich repeat|Ciclev10000217m|m.549:138-198;PF13855.3|LRR_8|Leucine rich repeat|Ciclev10000217m|m.549:239-294;PF07714.14|Pkinase_Tyr|Protein tyrosine kinase|Ciclev10000217m|m.549:538-810;PF00069.22|Pkinase|Protein kinase domain|Ciclev10000217m|m.549:537-809;PF00560.30|LRR_1|Leucine Rich Repeat|Ciclev10000217m|…
Ciclev10000218m	3048	XP_006433278.1	hypothetical protein CICLE_v10000218mg [Citrus clementina]	100%	_	_	_	_	_	_	_	_	_	_	_	_	_	_	_	m.556|Ciclev10000218m:153-2879(+)	complete	PF12776.4|Myb_DNA-bind_3|Myb/SANT-like DNA-binding domain|Ciclev10000218m|m.556:15-109;PF12776.4|Myb_DNA-bind_3|Myb/SANT-like DNA-binding domain|Ciclev10000218m|m.556:179-273;PF12776.4|Myb_DNA-bind_3|Myb/SANT-like DNA-binding domain|Ciclev10000218m|m.556:328-422;PF12776.4|Myb_DNA-bind_3|Myb/SANT-like DNA-binding domain|Ciclev10000218m|m.556:481-574;PF12776.4|Myb_DNA-bind_3|Myb/SANT-like DNA-bindi…
Ciclev10000219m	2989	XP_006435403.1	hypothetical protein CICLE_v10000190mg [Citrus clementina]	100%	sp|Q93VJ2|IRE1B_ARATH	Serine/threonine-protein kinase/endoribonuclease IRE1b OS=Arabidopsis thaliana GN=IRE1B PE=2 SV=1	61%	59689.fgenesh2_kg.6__2434__AT5G24360.1	annotation not avaliable	60%	COG0515	KOG1027	_	GO:0000082|G1/S transition of mitotic cell cycle;GO:0000165|MAPK cascade;GO:0000956|nuclear-transcribed mRNA catabolic process;GO:0001558|regulation of cell growth;GO:0001666|response to hypoxia;GO:0001935|endothelial cell proliferation;GO:0002026|regulation of the force of heart contraction;GO:0002028|regulation of sodium ion transport;GO:0002119|nematode larval development;GO:0003254|regulation…	GO:0000935|division septum;GO:0005622|intracellular;GO:0005634|nucleus;GO:0005637|nuclear inner membrane;GO:0005654|nucleoplasm;GO:0005737|cytoplasm;GO:0005739|mitochondrion;GO:0005783|endoplasmic reticulum;GO:0005789|endoplasmic reticulum membrane;GO:0005829|cytosol;GO:0005886|plasma membrane;GO:0014704|intercalated disc;GO:0016020|membrane;GO:0016021|integral component of membrane;GO:0016529|sa…	GO:0000287|magnesium ion binding;GO:0004519|endonuclease activity;GO:0004521|endoribonuclease activity;GO:0004540|ribonuclease activity;GO:0004672|protein kinase activity;GO:0004674|protein serine/threonine kinase activity;GO:0004683|calmodulin-dependent protein kinase activity;GO:0004709|MAP kinase kinase kinase activity;GO:0005088|Ras guanyl-nucleotide exchange factor activity;GO:0005161|platel…	ko:K08852	ERN1	path:ko04140;path:ko04141;path:ko04210;path:ko04932;path:ko05010	m.484|Ciclev10000219m:139-2847(+)	complete	PF06479.9|Ribonuc_2-5A|Ribonuclease 2-5A|Ciclev10000219m|m.484:771-896;PF00069.22|Pkinase|Protein kinase domain|Ciclev10000219m|m.484:478-765;PF07714.14|Pkinase_Tyr|Protein tyrosine kinase|Ciclev10000219m|m.484:476-760
Ciclev10000220m	3137	XP_006434111.1	hypothetical protein CICLE_v10000220mg [Citrus clementina]	100%	sp|P17569|NIA_CUCMA	Nitrate reductase [NADH] OS=Cucurbita maxima PE=2 SV=1	89%	59689.scaffold_104075.1	annotation not avaliable	87%	COG0543;COG2041;COG5274	KOG0534;KOG0535;KOG0537	_	GO:0006809|nitric oxide biosynthetic process;GO:0009416|response to light stimulus;GO:0009610|response to symbiotic fungus;GO:0009635|response to herbicide;GO:0042128|nitrate assimilation	GO:0005773|vacuole;GO:0005829|cytosol;GO:0005886|plasma membrane	GO:0008940|nitrate reductase activity;GO:0009703|nitrate reductase (NADH) activity;GO:0020037|heme binding;GO:0030151|molybdenum ion binding;GO:0043546|molybdopterin cofactor binding;GO:0050463|nitrate reductase [NAD(P)H] activity;GO:0050464|nitrate reductase (NADPH) activity	ko:K10534	NR	path:ko00910;path:ko01120	m.558|Ciclev10000220m:117-2825(+)	complete	PF00174.16|Oxidored_molyb|Oxidoreductase molybdopterin binding domain|Ciclev10000220m|m.558:133-312;PF03404.13|Mo-co_dimer|Mo-co oxidoreductase dimerisation domain|Ciclev10000220m|m.558:340-470;PF00175.18|NAD_binding_1|Oxidoreductase NAD-binding domain|Ciclev10000220m|m.558:777-883;PF00970.21|FAD_binding_6|Oxidoreductase FAD-binding domain|Ciclev10000220m|m.558:651-757;PF00173.25|Cyt-b5|Cytochrom…
Ciclev10000221m	2706	XP_006432509.1	hypothetical protein CICLE_v10000221mg [Citrus clementina]	100%	sp|Q9T048|DRL27_ARATH	Disease resistance protein At4g27190 OS=Arabidopsis thaliana GN=At4g27190 PE=2 SV=1	46%	_	_	_	_	_	_	GO:0006952|defense response;GO:0007165|signal transduction;GO:0008219|cell death;GO:0009617|response to bacterium;GO:0009626|plant-type hypersensitive response;GO:0009816|defense response to bacterium, incompatible interaction;GO:0016045|detection of bacterium;GO:0042742|defense response to bacterium	GO:0005622|intracellular;GO:0005737|cytoplasm;GO:0005739|mitochondrion;GO:0005829|cytosol;GO:0005886|plasma membrane	GO:0000166|nucleotide binding;GO:0005524|ATP binding;GO:0005525|GTP binding;GO:0038023|signaling receptor activity;GO:0042802|identical protein binding;GO:0043531|ADP binding	ko:K13459	RPS2	path:ko04626	m.560|Ciclev10000221m:1-2706(+)	complete	PF00931.19|NB-ARC|NB-ARC domain|Ciclev10000221m|m.560:149-400;PF13401.3|AAA_22|AAA domain|Ciclev10000221m|m.560:164-250
Ciclev10000222m	3235	XP_006434452.1	hypothetical protein CICLE_v10000108mg [Citrus clementina]	100%	sp|Q8S3U9|SEC5A_ARATH	Exocyst complex component SEC5A OS=Arabidopsis thaliana GN=SEC5A PE=1 SV=1	83%	59689.fgenesh2_kg.2__1973__AT1G76850.1	annotation not avaliable	83%	_	KOG2347	_	GO:0001927|exocyst assembly;GO:0006893|Golgi to plasma membrane transport;GO:0007165|signal transduction;GO:0015031|protein transport;GO:0045921|positive regulation of exocytosis;GO:0060321|acceptance of pollen;GO:0061024|membrane organization;GO:2000535|regulation of entry of bacterium into host cell	GO:0000145|exocyst;GO:0005829|cytosol;GO:0005886|plasma membrane;GO:0009506|plasmodesma;GO:0016020|membrane;GO:0030496|midbody;GO:0070062|extracellular exosome;GO:0097544|ciliary shaft;GO:0097546|ciliary base;GO:0097731|9+0 non-motile cilium	GO:0017160|Ral GTPase binding;GO:0019901|protein kinase binding;GO:0030742|GTP-dependent protein binding;GO:0047485|protein N-terminus binding	ko:K17637	EXOC2, SEC5	path:ko04014	m.291|Ciclev10000222m:334-3030(+)	complete	PF15469.3|Sec5|Exocyst complex component Sec5|Ciclev10000222m|m.291:54-231
Ciclev10000223m	2692	XP_006432101.1	hypothetical protein CICLE_v10000223mg [Citrus clementina]	100%	sp|Q9T048|DRL27_ARATH	Disease resistance protein At4g27190 OS=Arabidopsis thaliana GN=At4g27190 PE=2 SV=1	48%	_	_	_	_	_	_	GO:0006952|defense response;GO:0007165|signal transduction;GO:0008219|cell death;GO:0009617|response to bacterium;GO:0009626|plant-type hypersensitive response;GO:0009816|defense response to bacterium, incompatible interaction;GO:0016045|detection of bacterium;GO:0042742|defense response to bacterium	GO:0005622|intracellular;GO:0005737|cytoplasm;GO:0005739|mitochondrion;GO:0005829|cytosol;GO:0005886|plasma membrane	GO:0000166|nucleotide binding;GO:0005524|ATP binding;GO:0005525|GTP binding;GO:0038023|signaling receptor activity;GO:0042802|identical protein binding;GO:0043531|ADP binding	ko:K13459	RPS2	path:ko04626	m.563|Ciclev10000223m:1-2685(+)	complete	PF00931.19|NB-ARC|NB-ARC domain|Ciclev10000223m|m.563:174-438
Ciclev10000224m	3224	XP_006434067.1	hypothetical protein CICLE_v10000226mg [Citrus clementina]	100%	_	_	_	4558.Sb10g007910.1	hypothetical protein	77%	_	_	NOG15215	_	_	_	_	_	_	m.566|Ciclev10000224m:255-2936(+)	complete	PF04784.11|DUF547|Protein of unknown function, DUF547|Ciclev10000224m|m.566:694-821;PF00610.18|DEP|Domain found in Dishevelled, Egl-10, and Pleckstrin (DEP)|Ciclev10000224m|m.566:548-615;PF00462.21|Glutaredoxin|Glutaredoxin|Ciclev10000224m|m.566:427-483
Ciclev10000225m	3027	XP_006432020.1	hypothetical protein CICLE_v10000225mg [Citrus clementina]	100%	sp|Q8W4L5|VAL1_ARATH	B3 domain-containing transcription repressor VAL1 OS=Arabidopsis thaliana GN=VAL1 PE=1 SV=1	66%	_	_	_	_	_	_	GO:0006351|transcription, DNA-templated;GO:0006355|regulation of transcription, DNA-templated;GO:0007275|multicellular organism development;GO:0008284|positive regulation of cell proliferation;GO:0009657|plastid organization;GO:0009733|response to auxin;GO:0009737|response to abscisic acid;GO:0009738|abscisic acid-activated signaling pathway;GO:0009744|response to sucrose;GO:0009793|embryo develo…	GO:0005634|nucleus;GO:0005737|cytoplasm;GO:0005739|mitochondrion;GO:0005829|cytosol	GO:0001076|transcription factor activity, RNA polymerase II transcription factor binding;GO:0003677|DNA binding;GO:0003700|DNA binding transcription factor activity;GO:0008270|zinc ion binding;GO:0043565|sequence-specific DNA binding;GO:0044212|transcription regulatory region DNA binding	_	_	_	m.564|Ciclev10000225m:145-2826(+)	complete	PF02362.18|B3|B3 DNA binding domain|Ciclev10000225m|m.564:331-430;PF07496.12|zf-CW|CW-type Zinc Finger|Ciclev10000225m|m.564:600-642
Ciclev10000226m	3218	XP_006434067.1	hypothetical protein CICLE_v10000226mg [Citrus clementina]	100%	_	_	_	4558.Sb10g007910.1	hypothetical protein	77%	_	_	NOG15215	_	_	_	_	_	_	m.568|Ciclev10000226m:249-2930(+)	complete	PF04784.11|DUF547|Protein of unknown function, DUF547|Ciclev10000226m|m.568:694-821;PF00610.18|DEP|Domain found in Dishevelled, Egl-10, and Pleckstrin (DEP)|Ciclev10000226m|m.568:548-615;PF00462.21|Glutaredoxin|Glutaredoxin|Ciclev10000226m|m.568:427-483
Ciclev10000227m	2855	XP_006433403.1	hypothetical protein CICLE_v10000227mg [Citrus clementina]	100%	sp|Q948T9|RBOHB_SOLTU	Respiratory burst oxidase homolog protein B OS=Solanum tuberosum GN=RBOHB PE=1 SV=1	88%	_	_	_	_	_	_	GO:0002679|respiratory burst involved in defense response;GO:0006590|thyroid hormone generation;GO:0006979|response to oxidative stress;GO:0007231|osmosensory signaling pathway;GO:0009060|aerobic respiration;GO:0009408|response to heat;GO:0009566|fertilization;GO:0009611|response to wounding;GO:0009615|response to virus;GO:0009723|response to ethylene;GO:0009738|abscisic acid-activated signaling …	GO:0005622|intracellular;GO:0005773|vacuole;GO:0005794|Golgi apparatus;GO:0005886|plasma membrane;GO:0005887|integral component of plasma membrane;GO:0016020|membrane;GO:0016021|integral component of membrane;GO:0016324|apical plasma membrane;GO:0022626|cytosolic ribosome;GO:0030054|cell junction;GO:0031226|intrinsic component of plasma membrane;GO:0043020|NADPH oxidase complex;GO:0070062|extrace…	GO:0004601|peroxidase activity;GO:0005509|calcium ion binding;GO:0016174|NAD(P)H oxidase activity;GO:0016175|superoxide-generating NADPH oxidase activity;GO:0020037|heme binding;GO:0043621|protein self-association;GO:0046872|metal ion binding;GO:0050660|flavin adenine dinucleotide binding;GO:0050661|NADP binding;GO:0050664|oxidoreductase activity, acting on NAD(P)H, oxygen as acceptor	ko:K13447	RBOH	path:ko04016;path:ko04626	m.572|Ciclev10000227m:92-2761(+)	complete	PF08030.9|NAD_binding_6|Ferric reductase NAD binding domain|Ciclev10000227m|m.572:700-871;PF08414.7|NADPH_Ox|Respiratory burst NADPH oxidase|Ciclev10000227m|m.572:118-216;PF08022.9|FAD_binding_8|FAD-binding domain|Ciclev10000227m|m.572:577-693;PF01794.16|Ferric_reduct|Ferric reductase like transmembrane component|Ciclev10000227m|m.572:377-533
Ciclev10000228m	2670	XP_006432491.1	hypothetical protein CICLE_v10000228mg [Citrus clementina]	100%	sp|Q9FLB4|DRL31_ARATH	Putative disease resistance protein At5g05400 OS=Arabidopsis thaliana GN=At5g05400 PE=3 SV=1	40%	_	_	_	_	_	_	GO:0006952|defense response;GO:0007165|signal transduction;GO:0008219|cell death;GO:0009617|response to bacterium;GO:0009626|plant-type hypersensitive response;GO:0009816|defense response to bacterium, incompatible interaction;GO:0016045|detection of bacterium;GO:0042742|defense response to bacterium	GO:0005622|intracellular;GO:0005737|cytoplasm;GO:0005739|mitochondrion;GO:0005829|cytosol;GO:0005886|plasma membrane	GO:0000166|nucleotide binding;GO:0005524|ATP binding;GO:0005525|GTP binding;GO:0038023|signaling receptor activity;GO:0042802|identical protein binding;GO:0043531|ADP binding	ko:K13459	RPS2	path:ko04626	m.573|Ciclev10000228m:1-2670(+)	complete	PF00931.19|NB-ARC|NB-ARC domain|Ciclev10000228m|m.573:162-276;PF00931.19|NB-ARC|NB-ARC domain|Ciclev10000228m|m.573:284-355
Ciclev10000229m	3490	XP_006435073.1	hypothetical protein CICLE_v10000229mg [Citrus clementina]	100%	sp|Q9FXH1|PPR52_ARATH	Pentatricopeptide repeat-containing protein At1g19720 OS=Arabidopsis thaliana GN=DYW7 PE=2 SV=1	76%	59689.fgenesh1_pg.C_scaffold_1001789	At1g19715-like protein Fragment	77%	_	KOG4197	NOG295681	GO:0000963|mitochondrial RNA processing;GO:0006397|mRNA processing;GO:0009451|RNA modification;GO:0010087|phloem or xylem histogenesis;GO:0010305|leaf vascular tissue pattern formation;GO:0010588|cotyledon vascular tissue pattern formation;GO:0016554|cytidine to uridine editing;GO:0016556|mRNA modification;GO:0031425|chloroplast RNA processing;GO:0031426|polycistronic mRNA processing;GO:0048366|l…	GO:0005634|nucleus;GO:0005737|cytoplasm;GO:0005739|mitochondrion;GO:0009507|chloroplast;GO:0043231|intracellular membrane-bounded organelle	GO:0003723|RNA binding;GO:0004519|endonuclease activity;GO:0008270|zinc ion binding	_	_	_	m.575|Ciclev10000229m:55-2724(+)	complete	PF01535.17|PPR|PPR repeat|Ciclev10000229m|m.575:118-142;PF01535.17|PPR|PPR repeat|Ciclev10000229m|m.575:144-174;PF01535.17|PPR|PPR repeat|Ciclev10000229m|m.575:217-242;PF01535.17|PPR|PPR repeat|Ciclev10000229m|m.575:245-273;PF01535.17|PPR|PPR repeat|Ciclev10000229m|m.575:280-310;PF01535.17|PPR|PPR repeat|Ciclev10000229m|m.575:315-341;PF01535.17|PPR|PPR repeat|Ciclev10000229m|m.575:388-414;PF01535…
Ciclev10000230m	2865	XP_006434907.1	hypothetical protein CICLE_v10000230mg [Citrus clementina]	100%	sp|Q9SX85|SEC3A_ARATH	Exocyst complex component SEC3A OS=Arabidopsis thaliana GN=SEC3A PE=1 SV=1	92%	59689.fgenesh2_kg.1__3853__AT1G47560.1	annotation not avaliable	92%	_	KOG2148	_	GO:0006887|exocytosis;GO:0006893|Golgi to plasma membrane transport;GO:0015031|protein transport;GO:0016032|viral process;GO:0016241|regulation of macroautophagy;GO:0048015|phosphatidylinositol-mediated signaling;GO:0050714|positive regulation of protein secretion;GO:0051601|exocyst localization;GO:0051607|defense response to virus;GO:0060321|acceptance of pollen;GO:0061024|membrane organization	GO:0000145|exocyst;GO:0005737|cytoplasm;GO:0005829|cytosol;GO:0005856|cytoskeleton;GO:0005886|plasma membrane;GO:0009524|phragmoplast;GO:0016020|membrane;GO:0030496|midbody;GO:0048471|perinuclear region of cytoplasm;GO:0070062|extracellular exosome;GO:0098592|cytoplasmic side of apical plasma membrane	GO:0005546|phosphatidylinositol-4,5-bisphosphate binding;GO:0017049|GTP-Rho binding	ko:K19983	EXOC1, SEC3		m.576|Ciclev10000230m:113-2761(+)	complete	PF09763.6|Sec3_C|Exocyst complex component Sec3|Ciclev10000230m|m.576:223-482;PF09763.6|Sec3_C|Exocyst complex component Sec3|Ciclev10000230m|m.576:505-866;PF15277.3|Sec3-PIP2_bind|Exocyst complex component SEC3 N-terminal PIP2 binding PH|Ciclev10000230m|m.576:50-144;PF04129.9|Vps52|Vps52 / Sac2 family|Ciclev10000230m|m.576:248-469
Ciclev10000231m	3464	XP_006434282.1	hypothetical protein CICLE_v10000146mg [Citrus clementina]	100%	sp|Q9C5W3|NADK2_ARATH	NAD kinase 2, chloroplastic OS=Arabidopsis thaliana GN=NADK2 PE=1 SV=1	74%	59689.scaffold_102423.1	annotation not avaliable	75%	COG0061	KOG2178	_	GO:0006741|NADP biosynthetic process;GO:0006879|cellular iron ion homeostasis;GO:0016310|phosphorylation;GO:0019674|NAD metabolic process;GO:0034599|cellular response to oxidative stress;GO:0046034|ATP metabolic process	GO:0005623|cell;GO:0005634|nucleus;GO:0005737|cytoplasm;GO:0005739|mitochondrion;GO:0005759|mitochondrial matrix;GO:0005829|cytosol;GO:0009507|chloroplast	GO:0003951|NAD+ kinase activity;GO:0005516|calmodulin binding;GO:0005524|ATP binding;GO:0042736|NADH kinase activity;GO:0046872|metal ion binding	ko:K00858	ppnK, NADK	path:ko00760;path:ko01100	m.392|Ciclev10000231m:157-2802(+);m.393|Ciclev10000231m:2864-3172(+)	complete;complete	PF01513.18|NAD_kinase|ATP-NAD kinase|Ciclev10000231m|m.392:746-875;PF01513.18|NAD_kinase|ATP-NAD kinase|Ciclev10000231m|m.393:2-75
Ciclev10000232m	3524	XP_006431678.1	hypothetical protein CICLE_v10000233mg [Citrus clementina]	100%	sp|Q9LFE0|DOT2_ARATH	SART-1 family protein DOT2 OS=Arabidopsis thaliana GN=DOT2 PE=1 SV=1	73%	59689.fgenesh2_kg.6__1670__AT5G16780.1	annotation not avaliable	72%	_	KOG2217	_	GO:0000387|spliceosomal snRNP assembly;GO:0000398|mRNA splicing, via spliceosome;GO:0000481|maturation of 5S rRNA;GO:0007050|cell cycle arrest;GO:0009908|flower development;GO:0009933|meristem structural organization;GO:0010087|phloem or xylem histogenesis;GO:0010305|leaf vascular tissue pattern formation;GO:0010588|cotyledon vascular tissue pattern formation;GO:0045292|mRNA cis splicing, via spl…	GO:0005634|nucleus;GO:0005654|nucleoplasm;GO:0005730|nucleolus;GO:0005737|cytoplasm;GO:0005794|Golgi apparatus;GO:0005829|cytosol;GO:0015030|Cajal body;GO:0016607|nuclear speck;GO:0046540|U4/U6 x U5 tri-snRNP complex;GO:0071013|catalytic step 2 spliceosome	GO:0003723|RNA binding	ko:K11984	SART1, HAF, SNU66	path:ko03040	m.590|Ciclev10000232m:498-3134(+)	complete	PF03343.10|SART-1|SART-1 family|Ciclev10000232m|m.590:227-708;PF03343.10|SART-1|SART-1 family|Ciclev10000232m|m.590:739-785
Ciclev10000233m	3236	XP_006431678.1	hypothetical protein CICLE_v10000233mg [Citrus clementina]	100%	sp|Q9LFE0|DOT2_ARATH	SART-1 family protein DOT2 OS=Arabidopsis thaliana GN=DOT2 PE=1 SV=1	73%	59689.fgenesh2_kg.6__1670__AT5G16780.1	annotation not avaliable	72%	_	KOG2217	_	GO:0000387|spliceosomal snRNP assembly;GO:0000398|mRNA splicing, via spliceosome;GO:0000481|maturation of 5S rRNA;GO:0007050|cell cycle arrest;GO:0009908|flower development;GO:0009933|meristem structural organization;GO:0010087|phloem or xylem histogenesis;GO:0010305|leaf vascular tissue pattern formation;GO:0010588|cotyledon vascular tissue pattern formation;GO:0045292|mRNA cis splicing, via spl…	GO:0005634|nucleus;GO:0005654|nucleoplasm;GO:0005730|nucleolus;GO:0005737|cytoplasm;GO:0005794|Golgi apparatus;GO:0005829|cytosol;GO:0015030|Cajal body;GO:0016607|nuclear speck;GO:0046540|U4/U6 x U5 tri-snRNP complex;GO:0071013|catalytic step 2 spliceosome	GO:0003723|RNA binding	ko:K11984	SART1, HAF, SNU66	path:ko03040	m.587|Ciclev10000233m:210-2846(+)	complete	PF03343.10|SART-1|SART-1 family|Ciclev10000233m|m.587:227-708;PF03343.10|SART-1|SART-1 family|Ciclev10000233m|m.587:739-785
Ciclev10000234m	3103	XP_006433399.1	hypothetical protein CICLE_v10000234mg [Citrus clementina]	100%	sp|Q9FT69|RQSIM_ARATH	ATP-dependent DNA helicase Q-like SIM OS=Arabidopsis thaliana GN=RECQSIM PE=2 SV=1	72%	59689.fgenesh2_kg.6__2694__AT5G27680.1	annotation not avaliable	73%	COG0514	KOG0351	_	GO:0000077|DNA damage checkpoint;GO:0000079|regulation of cyclin-dependent protein serine/threonine kinase activity;GO:0000278|mitotic cell cycle;GO:0000712|resolution of meiotic recombination intermediates;GO:0000723|telomere maintenance;GO:0000724|double-strand break repair via homologous recombination;GO:0000725|recombinational repair;GO:0000729|DNA double-strand break processing;GO:0000731|DN…	GO:0000228|nuclear chromosome;GO:0000781|chromosome, telomeric region;GO:0000800|lateral element;GO:0001673|male germ cell nucleus;GO:0005622|intracellular;GO:0005634|nucleus;GO:0005654|nucleoplasm;GO:0005657|replication fork;GO:0005694|chromosome;GO:0005730|nucleolus;GO:0005737|cytoplasm;GO:0005813|centrosome;GO:0005829|cytosol;GO:0016020|membrane;GO:0016363|nuclear matrix;GO:0016592|mediator co…	GO:0000287|magnesium ion binding;GO:0000400|four-way junction DNA binding;GO:0000403|Y-form DNA binding;GO:0000405|bubble DNA binding;GO:0002039|p53 binding;GO:0003676|nucleic acid binding;GO:0003677|DNA binding;GO:0003678|DNA helicase activity;GO:0003682|chromatin binding;GO:0003697|single-stranded DNA binding;GO:0004003|ATP-dependent DNA helicase activity;GO:0004386|helicase activity;GO:0004527…	ko:K10900	WRN, RECQL2		m.593|Ciclev10000234m:337-2970(+)	complete	PF00270.26|DEAD|DEAD/DEAH box helicase|Ciclev10000234m|m.593:177-343;PF00271.28|Helicase_C|Helicase conserved C-terminal domain|Ciclev10000234m|m.593:504-607;PF16124.2|RecQ_Zn_bind|RecQ zinc-binding|Ciclev10000234m|m.593:626-678
Ciclev10000235m	2948	XP_006431349.1	hypothetical protein CICLE_v10000235mg [Citrus clementina]	100%	sp|Q3KTM0|FRO7_ARATH	Ferric reduction oxidase 7, chloroplastic OS=Arabidopsis thaliana GN=FRO7 PE=2 SV=1	67%	59689.scaffold_801372.1	annotation not avaliable	65%	_	KOG0039	_	GO:0000302|response to reactive oxygen species;GO:0001525|angiogenesis;GO:0001659|temperature homeostasis;GO:0002479|antigen processing and presentation of exogenous peptide antigen via MHC class I, TAP-dependent;GO:0003081|regulation of systemic arterial blood pressure by renin-angiotensin;GO:0006801|superoxide metabolic process;GO:0006811|ion transport;GO:0006954|inflammatory response;GO:000716…	GO:0005635|nuclear envelope;GO:0005737|cytoplasm;GO:0005739|mitochondrion;GO:0005764|lysosome;GO:0005768|endosome;GO:0005769|early endosome;GO:0005789|endoplasmic reticulum membrane;GO:0005791|rough endoplasmic reticulum;GO:0005794|Golgi apparatus;GO:0005886|plasma membrane;GO:0005887|integral component of plasma membrane;GO:0009507|chloroplast;GO:0016020|membrane;GO:0016021|integral component of…	GO:0000293|ferric-chelate reductase activity;GO:0004601|peroxidase activity;GO:0005244|voltage-gated ion channel activity;GO:0005509|calcium ion binding;GO:0009055|electron transfer activity;GO:0016175|superoxide-generating NADPH oxidase activity;GO:0016491|oxidoreductase activity;GO:0020037|heme binding;GO:0030171|voltage-gated proton channel activity;GO:0046872|metal ion binding;GO:0046982|prot…	_	_	_	m.594|Ciclev10000235m:3-2687(+)	5prime_partial	PF08030.9|NAD_binding_6|Ferric reductase NAD binding domain|Ciclev10000235m|m.594:609-869;PF01794.16|Ferric_reduct|Ferric reductase like transmembrane component|Ciclev10000235m|m.594:205-326;PF08022.9|FAD_binding_8|FAD-binding domain|Ciclev10000235m|m.594:360-501
Ciclev10000236m	3003	XP_006433338.1	hypothetical protein CICLE_v10000236mg [Citrus clementina]	100%	sp|Q43191|LOX15_SOLTU	Probable linoleate 9S-lipoxygenase 5 OS=Solanum tuberosum GN=LOX1.5 PE=2 SV=1	85%	_	_	_	_	_	_	GO:0009737|response to abscisic acid;GO:0009753|response to jasmonic acid;GO:0010311|lateral root formation;GO:0031408|oxylipin biosynthetic process;GO:0034440|lipid oxidation;GO:0048364|root development;GO:1900366|negative regulation of defense response to insect	GO:0005737|cytoplasm;GO:0009507|chloroplast;GO:0009536|plastid	GO:0016165|linoleate 13S-lipoxygenase activity;GO:0016702|oxidoreductase activity, acting on single donors with incorporation of molecular oxygen, incorporation of two atoms of oxygen;GO:0046872|metal ion binding;GO:1990136|linoleate 9S-lipoxygenase activity	ko:K15718	LOX1_5	path:ko00591	m.598|Ciclev10000236m:179-2803(+)	complete	PF00305.16|Lipoxygenase|Lipoxygenase|Ciclev10000236m|m.598:190-857;PF01477.20|PLAT|PLAT/LH2 domain|Ciclev10000236m|m.598:88-176
Ciclev10000237m	3109	XP_006433993.1	hypothetical protein CICLE_v10000237mg [Citrus clementina]	100%	sp|Q9LME2|SYCP1_ARATH	Synaptonemal complex protein 1 OS=Arabidopsis thaliana GN=ZYP1A PE=2 SV=1	73%	59689.scaffold_102525.1	annotation not avaliable	63%	_	_	NOG229129	GO:0007129|synapsis;GO:0007131|reciprocal meiotic recombination;GO:0051301|cell division	GO:0000795|synaptonemal complex;GO:0000802|transverse filament;GO:0005634|nucleus;GO:0005694|chromosome	_	ko:K19533	SYCP1		m.599|Ciclev10000237m:83-2701(+)	complete	_
Ciclev10000238m	2798	XP_006431429.1	hypothetical protein CICLE_v10000238mg [Citrus clementina]	100%	sp|Q9JLI8|SART3_MOUSE	Squamous cell carcinoma antigen recognized by T-cells 3 OS=Mus musculus GN=Sart3 PE=1 SV=1	51%	59689.fgenesh2_kg.7__1858__AT4G24270.2	annotation not avaliable	65%	COG5107	KOG0128	_	GO:0000244|spliceosomal tri-snRNP complex assembly;GO:0000245|spliceosomal complex assembly;GO:0000387|spliceosomal snRNP assembly;GO:0000398|mRNA splicing, via spliceosome;GO:0000902|cell morphogenesis;GO:0006334|nucleosome assembly;GO:0006351|transcription, DNA-templated;GO:0006355|regulation of transcription, DNA-templated;GO:0006396|RNA processing;GO:0006397|mRNA processing;GO:0008380|RNA spl…	GO:0005634|nucleus;GO:0005654|nucleoplasm;GO:0005691|U6atac snRNP;GO:0005737|cytoplasm;GO:0005815|microtubule organizing center;GO:0015030|Cajal body;GO:0015630|microtubule cytoskeleton;GO:0016607|nuclear speck;GO:0071001|U4/U6 snRNP	GO:0003713|transcription coactivator activity;GO:0003723|RNA binding;GO:0017070|U6 snRNA binding;GO:0030621|U4 snRNA binding;GO:0030624|U6atac snRNA binding;GO:0042393|histone binding;GO:1990381|ubiquitin-specific protease binding	_	_	_	m.600|Ciclev10000238m:29-2644(+)	complete	PF00076.19|RRM_1|RNA recognition motif. (a.k.a. RRM, RBD, or RNP domain)|Ciclev10000238m|m.600:701-768;PF05391.8|Lsm_interact|Lsm interaction motif|Ciclev10000238m|m.600:856-869
Ciclev10000239m	3387	XP_006435094.1	hypothetical protein CICLE_v10000241mg [Citrus clementina]	100%	sp|Q99L90|MCRS1_MOUSE	Microspherule protein 1 OS=Mus musculus GN=Mcrs1 PE=1 SV=1	60%	59689.scaffold_502546.1	annotation not avaliable	54%	_	KOG2293	_	GO:0006281|DNA repair;GO:0006310|DNA recombination;GO:0006351|transcription, DNA-templated;GO:0006355|regulation of transcription, DNA-templated;GO:0006464|cellular protein modification process;GO:0016579|protein deubiquitination;GO:0043981|histone H4-K5 acetylation;GO:0043982|histone H4-K8 acetylation;GO:0043984|histone H4-K16 acetylation;GO:0051974|negative regulation of telomerase activity;GO:…	GO:0000123|histone acetyltransferase complex;GO:0005634|nucleus;GO:0005654|nucleoplasm;GO:0005730|nucleolus;GO:0005737|cytoplasm;GO:0005783|endoplasmic reticulum;GO:0005844|polysome;GO:0030425|dendrite;GO:0031011|Ino80 complex;GO:0043204|perikaryon;GO:0071339|MLL1 complex	GO:0002151|G-quadruplex RNA binding;GO:0008266|poly(U) RNA binding;GO:0010521|telomerase inhibitor activity;GO:0034046|poly(G) binding;GO:0043995|histone acetyltransferase activity (H4-K5 specific);GO:0043996|histone acetyltransferase activity (H4-K8 specific);GO:0046972|histone acetyltransferase activity (H4-K16 specific)	ko:K11674	MCRS1, INO80Q	path:ko05168	m.610|Ciclev10000239m:50-2662(+)	complete	PF13325.3|MCRS_N|N-terminal region of micro-spherule protein|Ciclev10000239m|m.610:10-68
Ciclev10000240m	2979	XP_006435426.1	hypothetical protein CICLE_v10000240mg [Citrus clementina]	100%	sp|Q9C8E6|PMI1_ARATH	Protein PLASTID MOVEMENT IMPAIRED 1 OS=Arabidopsis thaliana GN=PMI1 PE=1 SV=1	71%	59689.scaffold_104098.1	annotation not avaliable	70%	_	_	NOG246154	GO:0006970|response to osmotic stress;GO:0009637|response to blue light;GO:0009738|abscisic acid-activated signaling pathway;GO:0009787|regulation of abscisic acid-activated signaling pathway;GO:0009902|chloroplast relocation;GO:0009903|chloroplast avoidance movement;GO:0010029|regulation of seed germination;GO:0030048|actin filament-based movement;GO:0031022|nuclear migration along microfilament…	GO:0005737|cytoplasm;GO:0005829|cytosol;GO:0005886|plasma membrane	_	_	_	_	m.604|Ciclev10000240m:138-2750(+)	complete	PF10358.6|NT-C2|N-terminal C2 in EEIG1 and EHBP1 proteins|Ciclev10000240m|m.604:137-286
Ciclev10000241m	3040	XP_006435094.1	hypothetical protein CICLE_v10000241mg [Citrus clementina]	100%	sp|Q99L90|MCRS1_MOUSE	Microspherule protein 1 OS=Mus musculus GN=Mcrs1 PE=1 SV=1	60%	59689.scaffold_502546.1	annotation not avaliable	54%	_	KOG2293	_	GO:0006281|DNA repair;GO:0006310|DNA recombination;GO:0006351|transcription, DNA-templated;GO:0006355|regulation of transcription, DNA-templated;GO:0006464|cellular protein modification process;GO:0016579|protein deubiquitination;GO:0043981|histone H4-K5 acetylation;GO:0043982|histone H4-K8 acetylation;GO:0043984|histone H4-K16 acetylation;GO:0051974|negative regulation of telomerase activity;GO:…	GO:0000123|histone acetyltransferase complex;GO:0005634|nucleus;GO:0005654|nucleoplasm;GO:0005730|nucleolus;GO:0005737|cytoplasm;GO:0005783|endoplasmic reticulum;GO:0005844|polysome;GO:0030425|dendrite;GO:0031011|Ino80 complex;GO:0043204|perikaryon;GO:0071339|MLL1 complex	GO:0002151|G-quadruplex RNA binding;GO:0008266|poly(U) RNA binding;GO:0010521|telomerase inhibitor activity;GO:0034046|poly(G) binding;GO:0043995|histone acetyltransferase activity (H4-K5 specific);GO:0043996|histone acetyltransferase activity (H4-K8 specific);GO:0046972|histone acetyltransferase activity (H4-K16 specific)	ko:K11674	MCRS1, INO80Q	path:ko05168	m.608|Ciclev10000241m:50-2662(+)	complete	PF13325.3|MCRS_N|N-terminal region of micro-spherule protein|Ciclev10000241m|m.608:10-68
Ciclev10000242m	3619	XP_006433805.1	hypothetical protein CICLE_v10000192mg [Citrus clementina]	100%	sp|Q05609|CTR1_ARATH	Serine/threonine-protein kinase CTR1 OS=Arabidopsis thaliana GN=CTR1 PE=1 SV=1	60%	_	_	_	_	_	_	GO:0000165|MAPK cascade;GO:0000187|activation of MAPK activity;GO:0000281|mitotic cytokinesis;GO:0000902|cell morphogenesis;GO:0001666|response to hypoxia;GO:0001845|phagolysosome assembly;GO:0001961|positive regulation of cytokine-mediated signaling pathway;GO:0002168|instar larval development;GO:0002229|defense response to oomycetes;GO:0002250|adaptive immune response;GO:0002827|positive regula…	GO:0005622|intracellular;GO:0005634|nucleus;GO:0005737|cytoplasm;GO:0005768|endosome;GO:0005769|early endosome;GO:0005783|endoplasmic reticulum;GO:0005789|endoplasmic reticulum membrane;GO:0005802|trans-Golgi network;GO:0005829|cytosol;GO:0005856|cytoskeleton;GO:0005886|plasma membrane;GO:0005938|cell cortex;GO:0009898|cytoplasmic side of plasma membrane;GO:0012510|trans-Golgi network transport v…	GO:0003779|actin binding;GO:0004672|protein kinase activity;GO:0004674|protein serine/threonine kinase activity;GO:0004709|MAP kinase kinase kinase activity;GO:0004712|protein serine/threonine/tyrosine kinase activity;GO:0004713|protein tyrosine kinase activity;GO:0004715|non-membrane spanning protein tyrosine kinase activity;GO:0004871|signal transducer activity;GO:0005057|signal transducer acti…	_	_	_	m.494|Ciclev10000242m:2849-3163(+);m.493|Ciclev10000242m:309-2915(+)	complete;complete	PF14381.3|EDR1|Ethylene-responsive protein kinase Le-CTR1|Ciclev10000242m|m.493:259-467;PF07714.14|Pkinase_Tyr|Protein tyrosine kinase|Ciclev10000242m|m.493:662-814;PF00069.22|Pkinase|Protein kinase domain|Ciclev10000242m|m.493:663-830;PF07714.14|Pkinase_Tyr|Protein tyrosine kinase|Ciclev10000242m|m.494:1-88;PF00069.22|Pkinase|Protein kinase domain|Ciclev10000242m|m.494:1-86
Ciclev10000243m	3175	XP_006432663.1	hypothetical protein CICLE_v10000243mg [Citrus clementina]	100%	sp|Q9C516|XLG3_ARATH	Extra-large guanine nucleotide-binding protein 3 OS=Arabidopsis thaliana GN=XLG3 PE=1 SV=1	79%	59689.fgenesh2_kg.1__3336__AT1G31930.1	annotation not avaliable	79%	_	KOG0082	_	GO:0001737|establishment of imaginal disc-derived wing hair orientation;GO:0001789|G-protein coupled receptor signaling pathway, coupled to S1P second messenger;GO:0006571|tyrosine biosynthetic process;GO:0006935|chemotaxis;GO:0006952|defense response;GO:0007049|cell cycle;GO:0007186|G-protein coupled receptor signaling pathway;GO:0007188|adenylate cyclase-modulating G-protein coupled receptor si…	GO:0005634|nucleus;GO:0005789|endoplasmic reticulum membrane;GO:0005834|heterotrimeric G-protein complex;GO:0005886|plasma membrane;GO:0005938|cell cortex;GO:0009506|plasmodesma	GO:0001664|G-protein coupled receptor binding;GO:0003924|GTPase activity;GO:0004871|signal transducer activity;GO:0005095|GTPase inhibitor activity;GO:0005525|GTP binding;GO:0016247|channel regulator activity;GO:0016907|G-protein coupled acetylcholine receptor activity;GO:0019901|protein kinase binding;GO:0031683|G-protein beta/gamma-subunit complex binding;GO:0043495|protein membrane anchor;GO:0…	_	_	_	m.613|Ciclev10000243m:387-2987(+)	complete	PF00503.17|G-alpha|G-protein alpha subunit|Ciclev10000243m|m.613:447-833
Ciclev10000244m	3278	XP_006432663.1	hypothetical protein CICLE_v10000243mg [Citrus clementina]	100%	sp|Q9C516|XLG3_ARATH	Extra-large guanine nucleotide-binding protein 3 OS=Arabidopsis thaliana GN=XLG3 PE=1 SV=1	79%	59689.fgenesh2_kg.1__3336__AT1G31930.1	annotation not avaliable	79%	_	KOG0082	_	GO:0001737|establishment of imaginal disc-derived wing hair orientation;GO:0001789|G-protein coupled receptor signaling pathway, coupled to S1P second messenger;GO:0006571|tyrosine biosynthetic process;GO:0006935|chemotaxis;GO:0006952|defense response;GO:0007049|cell cycle;GO:0007186|G-protein coupled receptor signaling pathway;GO:0007188|adenylate cyclase-modulating G-protein coupled receptor si…	GO:0005634|nucleus;GO:0005789|endoplasmic reticulum membrane;GO:0005834|heterotrimeric G-protein complex;GO:0005886|plasma membrane;GO:0005938|cell cortex;GO:0009506|plasmodesma	GO:0001664|G-protein coupled receptor binding;GO:0003924|GTPase activity;GO:0004871|signal transducer activity;GO:0005095|GTPase inhibitor activity;GO:0005525|GTP binding;GO:0016247|channel regulator activity;GO:0016907|G-protein coupled acetylcholine receptor activity;GO:0019901|protein kinase binding;GO:0031683|G-protein beta/gamma-subunit complex binding;GO:0043495|protein membrane anchor;GO:0…	_	_	_	m.614|Ciclev10000244m:490-3090(+)	complete	PF00503.17|G-alpha|G-protein alpha subunit|Ciclev10000244m|m.614:447-833
Ciclev10000245m	3098	XP_006432663.1	hypothetical protein CICLE_v10000243mg [Citrus clementina]	100%	sp|Q9C516|XLG3_ARATH	Extra-large guanine nucleotide-binding protein 3 OS=Arabidopsis thaliana GN=XLG3 PE=1 SV=1	79%	59689.fgenesh2_kg.1__3336__AT1G31930.1	annotation not avaliable	79%	_	KOG0082	_	GO:0001737|establishment of imaginal disc-derived wing hair orientation;GO:0001789|G-protein coupled receptor signaling pathway, coupled to S1P second messenger;GO:0006571|tyrosine biosynthetic process;GO:0006935|chemotaxis;GO:0006952|defense response;GO:0007049|cell cycle;GO:0007186|G-protein coupled receptor signaling pathway;GO:0007188|adenylate cyclase-modulating G-protein coupled receptor si…	GO:0005634|nucleus;GO:0005789|endoplasmic reticulum membrane;GO:0005834|heterotrimeric G-protein complex;GO:0005886|plasma membrane;GO:0005938|cell cortex;GO:0009506|plasmodesma	GO:0001664|G-protein coupled receptor binding;GO:0003924|GTPase activity;GO:0004871|signal transducer activity;GO:0005095|GTPase inhibitor activity;GO:0005525|GTP binding;GO:0016247|channel regulator activity;GO:0016907|G-protein coupled acetylcholine receptor activity;GO:0019901|protein kinase binding;GO:0031683|G-protein beta/gamma-subunit complex binding;GO:0043495|protein membrane anchor;GO:0…	_	_	_	m.612|Ciclev10000245m:310-2910(+)	complete	PF00503.17|G-alpha|G-protein alpha subunit|Ciclev10000245m|m.612:447-833
Ciclev10000246m	3549	XP_006432796.1	hypothetical protein CICLE_v10000247mg [Citrus clementina]	100%	sp|O23617|TPS5_ARATH	Alpha,alpha-trehalose-phosphate synthase [UDP-forming] 5 OS=Arabidopsis thaliana GN=TPS5 PE=1 SV=2	92%	59689.fgenesh1_pm.C_scaffold_7001977	annotation not avaliable	93%	COG0380;COG1877	KOG1050	_	GO:0005991|trehalose metabolic process;GO:0005992|trehalose biosynthetic process;GO:0009405|pathogenesis;GO:0009793|embryo development ending in seed dormancy;GO:0009832|plant-type cell wall biogenesis;GO:0010182|sugar mediated signaling pathway;GO:0030437|ascospore formation;GO:0030447|filamentous growth;GO:0034599|cellular response to oxidative stress;GO:0034605|cellular response to heat;GO:003…	GO:0005576|extracellular region;GO:0005618|cell wall;GO:0005634|nucleus;GO:0005737|cytoplasm;GO:0005739|mitochondrion;GO:0005773|vacuole;GO:0005829|cytosol;GO:0005946|alpha,alpha-trehalose-phosphate synthase complex (UDP-forming)	GO:0003825|alpha,alpha-trehalose-phosphate synthase (UDP-forming) activity;GO:0004805|trehalose-phosphatase activity;GO:0016757|transferase activity, transferring glycosyl groups;GO:0016791|phosphatase activity;GO:0046872|metal ion binding	ko:K16055	TPS	path:ko00500;path:ko01100	m.616|Ciclev10000246m:413-3004(+)	complete	PF00982.18|Glyco_transf_20|Glycosyltransferase family 20|Ciclev10000246m|m.616:60-546;PF02358.13|Trehalose_PPase|Trehalose-phosphatase|Ciclev10000246m|m.616:596-830;PF08282.9|Hydrolase_3|haloacid dehalogenase-like hydrolase|Ciclev10000246m|m.616:723-800
Ciclev10000247m	3570	XP_006432796.1	hypothetical protein CICLE_v10000247mg [Citrus clementina]	100%	sp|O23617|TPS5_ARATH	Alpha,alpha-trehalose-phosphate synthase [UDP-forming] 5 OS=Arabidopsis thaliana GN=TPS5 PE=1 SV=2	92%	59689.fgenesh1_pm.C_scaffold_7001977	annotation not avaliable	93%	COG0380;COG1877	KOG1050	_	GO:0005991|trehalose metabolic process;GO:0005992|trehalose biosynthetic process;GO:0009405|pathogenesis;GO:0009793|embryo development ending in seed dormancy;GO:0009832|plant-type cell wall biogenesis;GO:0010182|sugar mediated signaling pathway;GO:0030437|ascospore formation;GO:0030447|filamentous growth;GO:0034599|cellular response to oxidative stress;GO:0034605|cellular response to heat;GO:003…	GO:0005576|extracellular region;GO:0005618|cell wall;GO:0005634|nucleus;GO:0005737|cytoplasm;GO:0005739|mitochondrion;GO:0005773|vacuole;GO:0005829|cytosol;GO:0005946|alpha,alpha-trehalose-phosphate synthase complex (UDP-forming)	GO:0003825|alpha,alpha-trehalose-phosphate synthase (UDP-forming) activity;GO:0004805|trehalose-phosphatase activity;GO:0016757|transferase activity, transferring glycosyl groups;GO:0016791|phosphatase activity;GO:0046872|metal ion binding	ko:K16055	TPS	path:ko00500;path:ko01100	m.622|Ciclev10000247m:434-3025(+)	complete	PF00982.18|Glyco_transf_20|Glycosyltransferase family 20|Ciclev10000247m|m.622:60-546;PF02358.13|Trehalose_PPase|Trehalose-phosphatase|Ciclev10000247m|m.622:596-830;PF08282.9|Hydrolase_3|haloacid dehalogenase-like hydrolase|Ciclev10000247m|m.622:723-800
Ciclev10000248m	3757	XP_006432796.1	hypothetical protein CICLE_v10000247mg [Citrus clementina]	100%	sp|O23617|TPS5_ARATH	Alpha,alpha-trehalose-phosphate synthase [UDP-forming] 5 OS=Arabidopsis thaliana GN=TPS5 PE=1 SV=2	92%	59689.fgenesh1_pm.C_scaffold_7001977	annotation not avaliable	93%	COG0380;COG1877	KOG1050	_	GO:0005991|trehalose metabolic process;GO:0005992|trehalose biosynthetic process;GO:0009405|pathogenesis;GO:0009793|embryo development ending in seed dormancy;GO:0009832|plant-type cell wall biogenesis;GO:0010182|sugar mediated signaling pathway;GO:0030437|ascospore formation;GO:0030447|filamentous growth;GO:0034599|cellular response to oxidative stress;GO:0034605|cellular response to heat;GO:003…	GO:0005576|extracellular region;GO:0005618|cell wall;GO:0005634|nucleus;GO:0005737|cytoplasm;GO:0005739|mitochondrion;GO:0005773|vacuole;GO:0005829|cytosol;GO:0005946|alpha,alpha-trehalose-phosphate synthase complex (UDP-forming)	GO:0003825|alpha,alpha-trehalose-phosphate synthase (UDP-forming) activity;GO:0004805|trehalose-phosphatase activity;GO:0016757|transferase activity, transferring glycosyl groups;GO:0016791|phosphatase activity;GO:0046872|metal ion binding	ko:K16055	TPS	path:ko00500;path:ko01100	m.620|Ciclev10000248m:621-3212(+)	complete	PF00982.18|Glyco_transf_20|Glycosyltransferase family 20|Ciclev10000248m|m.620:60-546;PF02358.13|Trehalose_PPase|Trehalose-phosphatase|Ciclev10000248m|m.620:596-830;PF08282.9|Hydrolase_3|haloacid dehalogenase-like hydrolase|Ciclev10000248m|m.620:723-800
Ciclev10000249m	3450	XP_006432796.1	hypothetical protein CICLE_v10000247mg [Citrus clementina]	100%	sp|O23617|TPS5_ARATH	Alpha,alpha-trehalose-phosphate synthase [UDP-forming] 5 OS=Arabidopsis thaliana GN=TPS5 PE=1 SV=2	92%	59689.fgenesh1_pm.C_scaffold_7001977	annotation not avaliable	93%	COG0380;COG1877	KOG1050	_	GO:0005991|trehalose metabolic process;GO:0005992|trehalose biosynthetic process;GO:0009405|pathogenesis;GO:0009793|embryo development ending in seed dormancy;GO:0009832|plant-type cell wall biogenesis;GO:0010182|sugar mediated signaling pathway;GO:0030437|ascospore formation;GO:0030447|filamentous growth;GO:0034599|cellular response to oxidative stress;GO:0034605|cellular response to heat;GO:003…	GO:0005576|extracellular region;GO:0005618|cell wall;GO:0005634|nucleus;GO:0005737|cytoplasm;GO:0005739|mitochondrion;GO:0005773|vacuole;GO:0005829|cytosol;GO:0005946|alpha,alpha-trehalose-phosphate synthase complex (UDP-forming)	GO:0003825|alpha,alpha-trehalose-phosphate synthase (UDP-forming) activity;GO:0004805|trehalose-phosphatase activity;GO:0016757|transferase activity, transferring glycosyl groups;GO:0016791|phosphatase activity;GO:0046872|metal ion binding	ko:K16055	TPS	path:ko00500;path:ko01100	m.618|Ciclev10000249m:314-2905(+)	complete	PF00982.18|Glyco_transf_20|Glycosyltransferase family 20|Ciclev10000249m|m.618:60-546;PF02358.13|Trehalose_PPase|Trehalose-phosphatase|Ciclev10000249m|m.618:596-830;PF08282.9|Hydrolase_3|haloacid dehalogenase-like hydrolase|Ciclev10000249m|m.618:723-800
Ciclev10000250m	3253	XP_006434929.1	hypothetical protein CICLE_v10000250mg [Citrus clementina]	100%	sp|Q8BMN4|LMLN_MOUSE	Leishmanolysin-like peptidase OS=Mus musculus GN=Lmln PE=2 SV=1	46%	_	_	_	_	_	_	GO:0006338|chromatin remodeling;GO:0007049|cell cycle;GO:0007052|mitotic spindle organization;GO:0007076|mitotic chromosome condensation;GO:0007100|mitotic centrosome separation;GO:0007155|cell adhesion;GO:0007420|brain development;GO:0007444|imaginal disc development;GO:0008354|germ cell migration;GO:0008406|gonad development;GO:0019915|lipid storage;GO:0022900|electron transport chain;GO:003652…	GO:0005737|cytoplasm;GO:0005811|lipid droplet;GO:0005829|cytosol;GO:0005886|plasma membrane;GO:0005925|focal adhesion;GO:0016020|membrane;GO:0031225|anchored component of membrane;GO:0031252|cell leading edge	GO:0004222|metalloendopeptidase activity;GO:0008233|peptidase activity;GO:0008237|metallopeptidase activity;GO:0046872|metal ion binding	ko:K01404	GP63	path:ko05140;path:ko05143	m.625|Ciclev10000250m:366-2948(+)	complete	PF01457.13|Peptidase_M8|Leishmanolysin|Ciclev10000250m|m.625:175-599;PF07974.10|EGF_2|EGF-like domain|Ciclev10000250m|m.625:641-668
Ciclev10000251m	2580	XP_006431407.1	hypothetical protein CICLE_v10000251mg [Citrus clementina]	100%	sp|Q9AXT8|CMT1_MAIZE	DNA (cytosine-5)-methyltransferase 1 OS=Zea mays GN=MET2A PE=1 SV=1	69%	_	_	_	_	_	_	GO:0000122|negative regulation of transcription by RNA polymerase II;GO:0000183|chromatin silencing at rDNA;GO:0006306|DNA methylation;GO:0006342|chromatin silencing;GO:0006349|regulation of gene expression by genetic imprinting;GO:0006351|transcription, DNA-templated;GO:0006355|regulation of transcription, DNA-templated;GO:0007265|Ras protein signal transduction;GO:0007420|brain development;GO:0…	GO:0000792|heterochromatin;GO:0005634|nucleus;GO:0005654|nucleoplasm;GO:0005657|replication fork;GO:0005721|pericentric heterochromatin;GO:0005737|cytoplasm;GO:0043025|neuronal cell body	GO:0003677|DNA binding;GO:0003682|chromatin binding;GO:0003723|RNA binding;GO:0003886|DNA (cytosine-5-)-methyltransferase activity;GO:0008168|methyltransferase activity;GO:0008270|zinc ion binding;GO:0008327|methyl-CpG binding;GO:0008757|S-adenosylmethionine-dependent methyltransferase activity;GO:0009008|DNA-methyltransferase activity;GO:0019904|protein domain specific binding;GO:0030331|estroge…	ko:K00558	DNMT1, dcm	path:ko00270;path:ko01100;path:ko05206	m.627|Ciclev10000251m:1-2580(+)	complete	PF00145.14|DNA_methylase|C-5 cytosine-specific DNA methylase|Ciclev10000251m|m.627:460-818;PF00385.21|Chromo|Chromo (CHRromatin Organisation MOdifier) domain|Ciclev10000251m|m.627:396-450;PF01426.15|BAH|BAH domain|Ciclev10000251m|m.627:135-248
Ciclev10000252m	4004	XP_006432553.1	hypothetical protein CICLE_v10000255mg [Citrus clementina]	100%	sp|Q9ZVC9|FRS3_ARATH	Protein FAR1-RELATED SEQUENCE 3 OS=Arabidopsis thaliana GN=FRS3 PE=1 SV=2	71%	_	_	_	_	_	_	GO:0006351|transcription, DNA-templated;GO:0006355|regulation of transcription, DNA-templated;GO:0007623|circadian rhythm;GO:0009585|red, far-red light phototransduction;GO:0009639|response to red or far red light;GO:0010017|red or far-red light signaling pathway;GO:0010018|far-red light signaling pathway;GO:0010218|response to far red light;GO:0042753|positive regulation of circadian rhythm;GO:0…	GO:0005634|nucleus;GO:0009506|plasmodesma	GO:0003700|DNA binding transcription factor activity;GO:0008270|zinc ion binding	_	_	_	m.633|Ciclev10000252m:3303-3614(-);m.631|Ciclev10000252m:200-2776(+)	complete;complete	PF10551.6|MULE|MULE transposase domain|Ciclev10000252m|m.631:271-363;PF03101.12|FAR1|FAR1 DNA-binding domain|Ciclev10000252m|m.631:66-140;PF04434.14|SWIM|SWIM zinc finger|Ciclev10000252m|m.631:543-582
Ciclev10000253m	3074	XP_006432665.1	hypothetical protein CICLE_v10000243mg [Citrus clementina]	100%	sp|Q9C516|XLG3_ARATH	Extra-large guanine nucleotide-binding protein 3 OS=Arabidopsis thaliana GN=XLG3 PE=1 SV=1	78%	59689.fgenesh2_kg.1__3336__AT1G31930.1	annotation not avaliable	78%	_	KOG0082	_	GO:0001580|detection of chemical stimulus involved in sensory perception of bitter taste;GO:0001737|establishment of imaginal disc-derived wing hair orientation;GO:0001789|G-protein coupled receptor signaling pathway, coupled to S1P second messenger;GO:0006457|protein folding;GO:0006571|tyrosine biosynthetic process;GO:0006935|chemotaxis;GO:0006952|defense response;GO:0007049|cell cycle;GO:000718…	GO:0001669|acrosomal vesicle;GO:0001750|photoreceptor outer segment;GO:0001917|photoreceptor inner segment;GO:0005634|nucleus;GO:0005737|cytoplasm;GO:0005789|endoplasmic reticulum membrane;GO:0005834|heterotrimeric G-protein complex;GO:0005886|plasma membrane;GO:0005930|axoneme;GO:0005938|cell cortex;GO:0009506|plasmodesma;GO:0016324|apical plasma membrane	GO:0001664|G-protein coupled receptor binding;GO:0003924|GTPase activity;GO:0004871|signal transducer activity;GO:0005095|GTPase inhibitor activity;GO:0005525|GTP binding;GO:0016247|channel regulator activity;GO:0016907|G-protein coupled acetylcholine receptor activity;GO:0019901|protein kinase binding;GO:0031683|G-protein beta/gamma-subunit complex binding;GO:0043495|protein membrane anchor;GO:0…	_	_	_	m.615|Ciclev10000253m:310-2886(+)	complete	PF00503.17|G-alpha|G-protein alpha subunit|Ciclev10000253m|m.615:447-825
Ciclev10000254m	2854	XP_006432556.1	hypothetical protein CICLE_v10000254mg [Citrus clementina]	100%	sp|F4JSG3|RFA1E_ARATH	Replication protein A 70 kDa DNA-binding subunit E OS=Arabidopsis thaliana GN=RPA1E PE=2 SV=1	67%	59689.fgenesh1_pm.C_scaffold_7001850	annotation not avaliable	69%	COG1599	KOG0851	_	GO:0000082|G1/S transition of mitotic cell cycle;GO:0000722|telomere maintenance via recombination;GO:0000723|telomere maintenance;GO:0000724|double-strand break repair via homologous recombination;GO:0001701|in utero embryonic development;GO:0006260|DNA replication;GO:0006261|DNA-dependent DNA replication;GO:0006265|DNA topological change;GO:0006268|DNA unwinding involved in DNA replication;GO:0…	GO:0000781|chromosome, telomeric region;GO:0000784|nuclear chromosome, telomeric region;GO:0000790|nuclear chromatin;GO:0000793|condensed chromosome;GO:0000794|condensed nuclear chromosome;GO:0000800|lateral element;GO:0001673|male germ cell nucleus;GO:0005634|nucleus;GO:0005654|nucleoplasm;GO:0005662|DNA replication factor A complex;GO:0005737|cytoplasm;GO:0005829|cytosol;GO:0016605|PML body;GO:…	GO:0003677|DNA binding;GO:0003682|chromatin binding;GO:0003684|damaged DNA binding;GO:0003690|double-stranded DNA binding;GO:0003697|single-stranded DNA binding;GO:0004386|helicase activity;GO:0005524|ATP binding;GO:0008270|zinc ion binding;GO:0042162|telomeric DNA binding;GO:0043047|single-stranded telomeric DNA binding;GO:0043565|sequence-specific DNA binding;GO:0046872|metal ion binding;GO:007…	ko:K07466	RFA1, RPA1, rpa	path:ko03030;path:ko03420;path:ko03430;path:ko03440;path:ko03460	m.628|Ciclev10000254m:1-2577(+)	complete	PF08646.7|Rep_fac-A_C|Replication factor-A C terminal domain|Ciclev10000254m|m.628:527-676;PF16900.2|REPA_OB_2|Replication protein A OB domain|Ciclev10000254m|m.628:366-469;PF04057.9|Rep-A_N|Replication factor-A protein 1, N-terminal domain|Ciclev10000254m|m.628:5-110;PF01336.22|tRNA_anti-codon|OB-fold nucleic acid binding domain|Ciclev10000254m|m.628:256-338;PF00098.20|zf-CCHC|Zinc knuckle|Cicle…
Ciclev10000255m	3121	XP_006432553.1	hypothetical protein CICLE_v10000255mg [Citrus clementina]	100%	sp|Q9ZVC9|FRS3_ARATH	Protein FAR1-RELATED SEQUENCE 3 OS=Arabidopsis thaliana GN=FRS3 PE=1 SV=2	71%	_	_	_	_	_	_	GO:0006351|transcription, DNA-templated;GO:0006355|regulation of transcription, DNA-templated;GO:0007623|circadian rhythm;GO:0009585|red, far-red light phototransduction;GO:0009639|response to red or far red light;GO:0010017|red or far-red light signaling pathway;GO:0010018|far-red light signaling pathway;GO:0010218|response to far red light;GO:0042753|positive regulation of circadian rhythm;GO:0…	GO:0005634|nucleus;GO:0009506|plasmodesma	GO:0003700|DNA binding transcription factor activity;GO:0008270|zinc ion binding	_	_	_	m.629|Ciclev10000255m:200-2776(+)	complete	PF10551.6|MULE|MULE transposase domain|Ciclev10000255m|m.629:271-363;PF03101.12|FAR1|FAR1 DNA-binding domain|Ciclev10000255m|m.629:66-140;PF04434.14|SWIM|SWIM zinc finger|Ciclev10000255m|m.629:543-582
Ciclev10000256m	3072	XP_006435352.1	hypothetical protein CICLE_v10000256mg [Citrus clementina]	100%	sp|Q41059|GLGB2_PEA	1,4-alpha-glucan-branching enzyme 1, chloroplastic/amyloplastic (Fragment) OS=Pisum sativum GN=SBEII PE=1 SV=1	85%	39947.LOC_Os06g51084.1	1,4-alpha-glucan-branching enzyme, chloroplast precursor, putative, expressed; Catalyzes the [...]	85%	COG0296	KOG0470	_	GO:0005975|carbohydrate metabolic process;GO:0005977|glycogen metabolic process;GO:0005978|glycogen biosynthetic process;GO:0005982|starch metabolic process;GO:0006091|generation of precursor metabolites and energy;GO:0009791|post-embryonic development;GO:0009793|embryo development ending in seed dormancy;GO:0010021|amylopectin biosynthetic process;GO:0019252|starch biosynthetic process;GO:007132…	GO:0005829|cytosol;GO:0009501|amyloplast;GO:0009507|chloroplast;GO:0009536|plastid;GO:0009570|chloroplast stroma;GO:0070062|extracellular exosome	GO:0003844|1,4-alpha-glucan branching enzyme activity;GO:0004553|hydrolase activity, hydrolyzing O-glycosyl compounds;GO:0030246|carbohydrate binding;GO:0043169|cation binding;GO:0102752|1,4-alpha-glucan branching enzyme activity (using a glucosylated glycogenin as primer for glycogen synthesis)	ko:K00700	GBE1, glgB	path:ko00500;path:ko01100;path:ko01110	m.635|Ciclev10000256m:3-2591(+)	5prime_partial	PF02806.15|Alpha-amylase_C|Alpha amylase, C-terminal all-beta domain|Ciclev10000256m|m.635:697-797;PF02922.15|CBM_48|Carbohydrate-binding module 48 (Isoamylase N-terminal domain)|Ciclev10000256m|m.635:144-225;PF00128.21|Alpha-amylase|Alpha amylase, catalytic domain|Ciclev10000256m|m.635:309-383
Ciclev10000257m	2785	XP_006434129.1	hypothetical protein CICLE_v10000257mg [Citrus clementina]	100%	sp|Q54UL8|MPS1_DICDI	Probable serine/threonine-protein kinase mps1 OS=Dictyostelium discoideum GN=mps1 PE=3 SV=1	65%	59689.fgenesh2_kg.2__2065__AT1G77720.1	annotation not avaliable	68%	COG0515	KOG0596	_	GO:0000070|mitotic sister chromatid segregation;GO:0000186|activation of MAPKK activity;GO:0000196|MAPK cascade involved in cell wall organization or biogenesis;GO:0000278|mitotic cell cycle;GO:0000281|mitotic cytokinesis;GO:0000915|actomyosin contractile ring assembly;GO:0001890|placenta development;GO:0003351|epithelial cilium movement;GO:0006468|protein phosphorylation;GO:0006897|endocytosis;G…	GO:0000776|kinetochore;GO:0000778|condensed nuclear chromosome kinetochore;GO:0001726|ruffle;GO:0005622|intracellular;GO:0005634|nucleus;GO:0005737|cytoplasm;GO:0005773|vacuole;GO:0005813|centrosome;GO:0005816|spindle pole body;GO:0005819|spindle;GO:0005829|cytosol;GO:0005938|cell cortex;GO:0015629|actin cytoskeleton;GO:0016020|membrane;GO:0031252|cell leading edge;GO:0044732|mitotic spindle pole…	GO:0000287|magnesium ion binding;GO:0004672|protein kinase activity;GO:0004674|protein serine/threonine kinase activity;GO:0004709|MAP kinase kinase kinase activity;GO:0004712|protein serine/threonine/tyrosine kinase activity;GO:0004713|protein tyrosine kinase activity;GO:0005524|ATP binding;GO:0008134|transcription factor binding;GO:0008289|lipid binding;GO:0017124|SH3 domain binding;GO:0030165|…	ko:K08866	TTK, MPS1	path:ko04110;path:ko04111	m.651|Ciclev10000257m:224-2785(+)	complete	PF00069.22|Pkinase|Protein kinase domain|Ciclev10000257m|m.651:474-767;PF07714.14|Pkinase_Tyr|Protein tyrosine kinase|Ciclev10000257m|m.651:479-763
Ciclev10000258m	3713	XP_006434850.1	hypothetical protein CICLE_v10000139mg [Citrus clementina]	100%	_	_	_	_	_	_	_	_	_	_	_	_	ko:K16572	TUBGCP5, GCP5		m.359|Ciclev10000258m:154-2712(+);m.360|Ciclev10000258m:2928-3242(+)	complete;complete	PF04130.10|Spc97_Spc98|Spc97 / Spc98 family|Ciclev10000258m|m.359:46-852
Ciclev10000259m	3597	XP_006434850.1	hypothetical protein CICLE_v10000139mg [Citrus clementina]	100%	_	_	_	_	_	_	_	_	_	_	_	_	ko:K16572	TUBGCP5, GCP5		m.357|Ciclev10000259m:154-2712(+);m.358|Ciclev10000259m:2928-3359(+)	complete;complete	PF04130.10|Spc97_Spc98|Spc97 / Spc98 family|Ciclev10000259m|m.357:46-852
Ciclev10000260m	3716	XP_006435076.1	hypothetical protein CICLE_v10000260mg [Citrus clementina]	100%	sp|Q9SCV9|BGAL3_ARATH	Beta-galactosidase 3 OS=Arabidopsis thaliana GN=BGAL3 PE=2 SV=1	83%	_	_	_	_	_	_	GO:0005975|carbohydrate metabolic process;GO:0080167|response to karrikin	GO:0005618|cell wall;GO:0005773|vacuole;GO:0005774|vacuolar membrane;GO:0009505|plant-type cell wall;GO:0009506|plasmodesma;GO:0048046|apoplast	GO:0004565|beta-galactosidase activity;GO:0030246|carbohydrate binding	_	_	_	m.654|Ciclev10000260m:139-2691(+)	complete	PF01301.16|Glyco_hydro_35|Glycosyl hydrolases family 35|Ciclev10000260m|m.654:36-340;PF02140.15|Gal_Lectin|Galactose binding lectin domain|Ciclev10000260m|m.654:764-841;PF02449.12|Glyco_hydro_42|Beta-galactosidase|Ciclev10000260m|m.654:56-205
Ciclev10000261m	2732	XP_006431430.1	hypothetical protein CICLE_v10000238mg [Citrus clementina]	100%	sp|Q9JLI8|SART3_MOUSE	Squamous cell carcinoma antigen recognized by T-cells 3 OS=Mus musculus GN=Sart3 PE=1 SV=1	53%	59689.fgenesh2_kg.7__1858__AT4G24270.2	annotation not avaliable	67%	COG5107	KOG0128	_	GO:0000244|spliceosomal tri-snRNP complex assembly;GO:0000245|spliceosomal complex assembly;GO:0000387|spliceosomal snRNP assembly;GO:0000398|mRNA splicing, via spliceosome;GO:0000902|cell morphogenesis;GO:0006334|nucleosome assembly;GO:0006351|transcription, DNA-templated;GO:0006355|regulation of transcription, DNA-templated;GO:0006396|RNA processing;GO:0006397|mRNA processing;GO:0008380|RNA spl…	GO:0005634|nucleus;GO:0005654|nucleoplasm;GO:0005691|U6atac snRNP;GO:0005737|cytoplasm;GO:0005815|microtubule organizing center;GO:0015030|Cajal body;GO:0015630|microtubule cytoskeleton;GO:0016607|nuclear speck;GO:0071001|U4/U6 snRNP	GO:0003713|transcription coactivator activity;GO:0003723|RNA binding;GO:0017070|U6 snRNA binding;GO:0030621|U4 snRNA binding;GO:0030624|U6atac snRNA binding;GO:0042393|histone binding;GO:1990381|ubiquitin-specific protease binding	_	_	_	m.601|Ciclev10000261m:29-2578(+)	complete	PF00076.19|RRM_1|RNA recognition motif. (a.k.a. RRM, RBD, or RNP domain)|Ciclev10000261m|m.601:679-746;PF05391.8|Lsm_interact|Lsm interaction motif|Ciclev10000261m|m.601:834-847
Ciclev10000262m	3164	XP_006471520.1	PREDICTED: lysine-specific demethylase JMJ706 isoform X1 [Citrus sinensis]	100%	sp|Q336N8|JM706_ORYSJ	Lysine-specific demethylase JMJ706 OS=Oryza sativa subsp. japonica GN=JMJ706 PE=2 SV=1	62%	_	_	_	_	_	_	GO:0000122|negative regulation of transcription by RNA polymerase II;GO:0002457|T cell antigen processing and presentation;GO:0006325|chromatin organization;GO:0006351|transcription, DNA-templated;GO:0006355|regulation of transcription, DNA-templated;GO:0006357|regulation of transcription by RNA polymerase II;GO:0006366|transcription by RNA polymerase II;GO:0006952|defense response;GO:0007283|spe…	GO:0000792|heterochromatin;GO:0005634|nucleus;GO:0005654|nucleoplasm;GO:0005730|nucleolus;GO:0005737|cytoplasm;GO:0005829|cytosol;GO:0019907|cyclin-dependent protein kinase activating kinase holoenzyme complex;GO:0032993|protein-DNA complex;GO:0070822|Sin3-type complex	GO:0000976|transcription regulatory region sequence-specific DNA binding;GO:0001046|core promoter sequence-specific DNA binding;GO:0001085|RNA polymerase II transcription factor binding;GO:0003676|nucleic acid binding;GO:0003677|DNA binding;GO:0003682|chromatin binding;GO:0003700|DNA binding transcription factor activity;GO:0003713|transcription coactivator activity;GO:0003714|transcription corep…	_	_	_	m.656|Ciclev10000262m:176-2722(+)	complete	PF02373.19|JmjC|JmjC domain, hydroxylase|Ciclev10000262m|m.656:253-376;PF02375.14|JmjN|jmjN domain|Ciclev10000262m|m.656:77-109;PF02928.13|zf-C5HC2|C5HC2 zinc finger|Ciclev10000262m|m.656:473-524
Ciclev10000263m	3013	XP_006433340.1	hypothetical protein CICLE_v10000263mg [Citrus clementina]	100%	sp|Q8S9K3|VAR3_ARATH	Zinc finger protein VAR3, chloroplastic OS=Arabidopsis thaliana GN=VAR3 PE=1 SV=2	45%	59689.fgenesh2_kg.1__4733__AT1G55040.1	annotation not avaliable	63%	_	KOG4198	_	GO:0006397|mRNA processing;GO:0009658|chloroplast organization;GO:1900871|chloroplast mRNA modification	GO:0009507|chloroplast;GO:0009570|chloroplast stroma	GO:0046872|metal ion binding	ko:K02350	POLZ1, rev3	path:ko01100;path:ko01524;path:ko03460	m.657|Ciclev10000263m:29-2569(+);m.659|Ciclev10000263m:2635-2943(-)	complete;complete	PF00641.15|zf-RanBP|Zn-finger in Ran binding protein and others|Ciclev10000263m|m.657:382-410;PF00641.15|zf-RanBP|Zn-finger in Ran binding protein and others|Ciclev10000263m|m.657:416-443
Ciclev10000264m	2670	XP_006434628.1	hypothetical protein CICLE_v10000264mg [Citrus clementina]	100%	sp|B7SY83|PS1_ARATH	FHA domain-containing protein PS1 OS=Arabidopsis thaliana GN=PS1 PE=2 SV=1	59%	59689.fgenesh2_kg.1__3543__AT1G34355.1	annotation not avaliable	55%	_	KOG1881	_	GO:0009555|pollen development;GO:0051321|meiotic cell cycle	_	_	_	_	_	m.660|Ciclev10000264m:1-2541(+)	complete	PF13638.3|PIN_4|PIN domain|Ciclev10000264m|m.660:612-772;PF00498.23|FHA|FHA domain|Ciclev10000264m|m.660:50-117
Ciclev10000265m	4307	XP_006434850.1	hypothetical protein CICLE_v10000139mg [Citrus clementina]	100%	_	_	_	_	_	_	_	_	_	_	_	_	ko:K16572	TUBGCP5, GCP5		m.361|Ciclev10000265m:769-3306(+);m.362|Ciclev10000265m:3522-3836(+)	complete;complete	PF04130.10|Spc97_Spc98|Spc97 / Spc98 family|Ciclev10000265m|m.361:39-845
Ciclev10000266m	4191	XP_006434850.1	hypothetical protein CICLE_v10000139mg [Citrus clementina]	100%	_	_	_	_	_	_	_	_	_	_	_	_	ko:K16572	TUBGCP5, GCP5		m.364|Ciclev10000266m:3522-3953(+);m.363|Ciclev10000266m:769-3306(+)	complete;complete	PF04130.10|Spc97_Spc98|Spc97 / Spc98 family|Ciclev10000266m|m.363:39-845
Ciclev10000267m	3007	XP_006432249.1	hypothetical protein CICLE_v10000267mg [Citrus clementina]	100%	sp|F4KF14|FTSI4_ARATH	Probable inactive ATP-dependent zinc metalloprotease FTSHI 4, chloroplastic OS=Arabidopsis thaliana GN=FTSHI4 PE=1 SV=1	89%	59689.fgenesh2_kg.8__2487__AT5G64580.1	annotation not avaliable	89%	COG0465	KOG0731	_	GO:0006508|proteolysis;GO:0007049|cell cycle;GO:0007275|multicellular organism development;GO:0009735|response to cytokinin;GO:0009793|embryo development ending in seed dormancy;GO:0010027|thylakoid membrane organization;GO:0010205|photoinhibition;GO:0010206|photosystem II repair;GO:0010304|PSII associated light-harvesting complex II catabolic process;GO:0030163|protein catabolic process;GO:00485…	GO:0005739|mitochondrion;GO:0005886|plasma membrane;GO:0009507|chloroplast;GO:0009534|chloroplast thylakoid;GO:0009535|chloroplast thylakoid membrane;GO:0009536|plastid;GO:0009579|thylakoid;GO:0009941|chloroplast envelope;GO:0016020|membrane;GO:0016021|integral component of membrane;GO:0031969|chloroplast membrane;GO:0031977|thylakoid lumen;GO:0042651|thylakoid membrane	GO:0004176|ATP-dependent peptidase activity;GO:0004222|metalloendopeptidase activity;GO:0005524|ATP binding;GO:0008237|metallopeptidase activity;GO:0008270|zinc ion binding;GO:0016887|ATPase activity;GO:0046872|metal ion binding	_	_	_	m.662|Ciclev10000267m:2476-2805(-);m.661|Ciclev10000267m:1-2538(+)	complete;complete	PF00004.26|AAA|ATPase family associated with various cellular activities (AAA)|Ciclev10000267m|m.661:342-476;PF05496.9|RuvB_N|Holliday junction DNA helicase ruvB N-terminus|Ciclev10000267m|m.661:304-409;PF07724.11|AAA_2|AAA domain (Cdc48 subfamily)|Ciclev10000267m|m.661:342-454
Ciclev10000268m	3790	XP_006433547.1	hypothetical protein CICLE_v10000268mg [Citrus clementina]	100%	sp|Q8VZ10|SOQ1_ARATH	Protein SUPPRESSOR OF QUENCHING 1, chloroplastic OS=Arabidopsis thaliana GN=SOQ1 PE=1 SV=1	83%	59689.scaffold_105623.1	annotation not avaliable	83%	COG0526;COG0637	KOG2177;KOG2914	_	GO:0002576|platelet degranulation;GO:0008152|metabolic process;GO:0010196|nonphotochemical quenching;GO:0017004|cytochrome complex assembly;GO:0045454|cell redox homeostasis	GO:0005576|extracellular region;GO:0005623|cell;GO:0005886|plasma membrane;GO:0009507|chloroplast;GO:0009534|chloroplast thylakoid;GO:0009535|chloroplast thylakoid membrane;GO:0009570|chloroplast stroma;GO:0016021|integral component of membrane;GO:0031093|platelet alpha granule lumen;GO:0042651|thylakoid membrane	GO:0016209|antioxidant activity;GO:0016491|oxidoreductase activity;GO:0016787|hydrolase activity;GO:0046872|metal ion binding	_	_	_	m.664|Ciclev10000268m:733-3267(+);m.665|Ciclev10000268m:2-601(+)	complete;5prime_partial	PF01436.18|NHL|NHL repeat|Ciclev10000268m|m.664:403-428;PF01436.18|NHL|NHL repeat|Ciclev10000268m|m.664:591-617;PF13905.3|Thioredoxin_8|Thioredoxin-like|Ciclev10000268m|m.664:200-294;PF13419.3|HAD_2|Haloacid dehalogenase-like hydrolase|Ciclev10000268m|m.664:1-58;PF08534.7|Redoxin|Redoxin|Ciclev10000268m|m.664:197-304;PF00578.18|AhpC-TSA|AhpC/TSA family|Ciclev10000268m|m.664:194-295;PF13242.3|Hydr…
Ciclev10000269m	2532	XP_006435265.1	hypothetical protein CICLE_v10000269mg [Citrus clementina]	100%	sp|Q9C5Y0|PLDD1_ARATH	Phospholipase D delta OS=Arabidopsis thaliana GN=PLDDELTA PE=1 SV=2	78%	_	_	_	_	_	_	GO:0006631|fatty acid metabolic process;GO:0006643|membrane lipid metabolic process;GO:0006644|phospholipid metabolic process;GO:0006654|phosphatidic acid biosynthetic process;GO:0006970|response to osmotic stress;GO:0006979|response to oxidative stress;GO:0006995|cellular response to nitrogen starvation;GO:0009395|phospholipid catabolic process;GO:0009409|response to cold;GO:0009414|response to …	GO:0005634|nucleus;GO:0005737|cytoplasm;GO:0005739|mitochondrion;GO:0005773|vacuole;GO:0005783|endoplasmic reticulum;GO:0005829|cytosol;GO:0005886|plasma membrane;GO:0009506|plasmodesma;GO:0009507|chloroplast;GO:0009536|plastid;GO:0009941|chloroplast envelope;GO:0016020|membrane;GO:0016021|integral component of membrane;GO:0022626|cytosolic ribosome;GO:0030136|clathrin-coated vesicle;GO:0031410|c…	GO:0004620|phospholipase activity;GO:0004630|phospholipase D activity;GO:0005096|GTPase activator activity;GO:0005509|calcium ion binding;GO:0005546|phosphatidylinositol-4,5-bisphosphate binding;GO:0035091|phosphatidylinositol binding;GO:0070290|N-acylphosphatidylethanolamine-specific phospholipase D activity	ko:K01115	PLD1_2	path:ko00564;path:ko00565;path:ko01100;path:ko01110;path:ko04014;path:ko04024;path:ko04071;path:ko04072;path:ko04144;path:ko04666;path:ko04724;path:ko04912;path:ko05231	m.666|Ciclev10000269m:1-2532(+)	complete	PF12357.5|PLD_C|Phospholipase D C terminal|Ciclev10000269m|m.666:763-833;PF00168.27|C2|C2 domain|Ciclev10000269m|m.666:13-143;PF00614.19|PLDc|Phospholipase D Active site motif|Ciclev10000269m|m.666:347-381;PF00614.19|PLDc|Phospholipase D Active site motif|Ciclev10000269m|m.666:690-716;PF13091.3|PLDc_2|PLD-like domain|Ciclev10000269m|m.666:543-725
Ciclev10000270m	3557	XP_006434067.1	hypothetical protein CICLE_v10000226mg [Citrus clementina]	89%	_	_	_	_	_	_	_	_	_	_	_	_	_	_	_	m.570|Ciclev10000270m:255-2786(+)	complete	PF04784.11|DUF547|Protein of unknown function, DUF547|Ciclev10000270m|m.570:694-821;PF00610.18|DEP|Domain found in Dishevelled, Egl-10, and Pleckstrin (DEP)|Ciclev10000270m|m.570:548-615;PF00462.21|Glutaredoxin|Glutaredoxin|Ciclev10000270m|m.570:427-483
Ciclev10000271m	2962	XP_006431492.1	hypothetical protein CICLE_v10000271mg [Citrus clementina]	100%	sp|Q9SY69|PPR29_ARATH	Pentatricopeptide repeat-containing protein At1g10270 OS=Arabidopsis thaliana GN=GRP23 PE=1 SV=1	72%	_	_	_	_	_	_	GO:0006349|regulation of gene expression by genetic imprinting;GO:0006351|transcription, DNA-templated;GO:0006355|regulation of transcription, DNA-templated;GO:0009451|RNA modification;GO:0009793|embryo development ending in seed dormancy;GO:0009960|endosperm development;GO:0031425|chloroplast RNA processing;GO:0051301|cell division	GO:0005634|nucleus;GO:0005739|mitochondrion;GO:0009507|chloroplast	GO:0003723|RNA binding;GO:0004519|endonuclease activity;GO:0005524|ATP binding	_	_	_	m.667|Ciclev10000271m:1-2619(+);m.669|Ciclev10000271m:2123-2632(-)	5prime_partial;complete	PF13041.3|PPR_2|PPR repeat family|Ciclev10000271m|m.667:205-253;PF13041.3|PPR_2|PPR repeat family|Ciclev10000271m|m.667:426-473;PF01535.17|PPR|PPR repeat|Ciclev10000271m|m.667:172-195;PF01535.17|PPR|PPR repeat|Ciclev10000271m|m.667:208-235;PF01535.17|PPR|PPR repeat|Ciclev10000271m|m.667:245-272;PF01535.17|PPR|PPR repeat|Ciclev10000271m|m.667:280-307;PF01535.17|PPR|PPR repeat|Ciclev10000271m|m.667…
Ciclev10000272m	3012	XP_006435353.1	hypothetical protein CICLE_v10000256mg [Citrus clementina]	100%	sp|Q41059|GLGB2_PEA	1,4-alpha-glucan-branching enzyme 1, chloroplastic/amyloplastic (Fragment) OS=Pisum sativum GN=SBEII PE=1 SV=1	87%	39947.LOC_Os06g51084.1	1,4-alpha-glucan-branching enzyme, chloroplast precursor, putative, expressed; Catalyzes the [...]	87%	COG0296	KOG0470	_	GO:0005975|carbohydrate metabolic process;GO:0005977|glycogen metabolic process;GO:0005978|glycogen biosynthetic process;GO:0005982|starch metabolic process;GO:0006091|generation of precursor metabolites and energy;GO:0009791|post-embryonic development;GO:0009793|embryo development ending in seed dormancy;GO:0010021|amylopectin biosynthetic process;GO:0019252|starch biosynthetic process;GO:007132…	GO:0005829|cytosol;GO:0009501|amyloplast;GO:0009507|chloroplast;GO:0009536|plastid;GO:0009570|chloroplast stroma;GO:0070062|extracellular exosome	GO:0003844|1,4-alpha-glucan branching enzyme activity;GO:0004553|hydrolase activity, hydrolyzing O-glycosyl compounds;GO:0030246|carbohydrate binding;GO:0043169|cation binding;GO:0102752|1,4-alpha-glucan branching enzyme activity (using a glucosylated glycogenin as primer for glycogen synthesis)	ko:K00700	GBE1, glgB	path:ko00500;path:ko01100;path:ko01110	m.639|Ciclev10000272m:3-2531(+)	5prime_partial	PF02806.15|Alpha-amylase_C|Alpha amylase, C-terminal all-beta domain|Ciclev10000272m|m.639:677-777;PF02922.15|CBM_48|Carbohydrate-binding module 48 (Isoamylase N-terminal domain)|Ciclev10000272m|m.639:144-225;PF00128.21|Alpha-amylase|Alpha amylase, catalytic domain|Ciclev10000272m|m.639:309-383
Ciclev10000273m	2699	XP_006431832.1	hypothetical protein CICLE_v10000273mg [Citrus clementina]	100%	sp|Q38898|AKT2_ARATH	Potassium channel AKT2/3 OS=Arabidopsis thaliana GN=AKT2 PE=1 SV=1	81%	59689.fgenesh2_kg.7__2078__AT4G22200.1	annotation not avaliable	82%	COG0666	KOG0498	_	GO:0001964|startle response;GO:0006811|ion transport;GO:0006813|potassium ion transport;GO:0006937|regulation of muscle contraction;GO:0007608|sensory perception of smell;GO:0007611|learning or memory;GO:0007612|learning;GO:0007617|mating behavior;GO:0007619|courtship behavior;GO:0007623|circadian rhythm;GO:0007629|flight behavior;GO:0008016|regulation of heart contraction;GO:0009409|response to …	GO:0005622|intracellular;GO:0005634|nucleus;GO:0005637|nuclear inner membrane;GO:0005783|endoplasmic reticulum;GO:0005789|endoplasmic reticulum membrane;GO:0005886|plasma membrane;GO:0005887|integral component of plasma membrane;GO:0008076|voltage-gated potassium channel complex;GO:0009506|plasmodesma;GO:0009986|cell surface;GO:0014069|postsynaptic density;GO:0016021|integral component of membran…	GO:0000155|phosphorelay sensor kinase activity;GO:0005242|inward rectifier potassium channel activity;GO:0005249|voltage-gated potassium channel activity;GO:0005251|delayed rectifier potassium channel activity;GO:0005516|calmodulin binding;GO:0015075|ion transmembrane transporter activity;GO:0015271|outward rectifier potassium channel activity;GO:0019901|protein kinase binding;GO:0022843|voltage-…	_	_	_	m.671|Ciclev10000273m:93-2594(+)	complete	PF00520.28|Ion_trans|Ion transport protein|Ciclev10000273m|m.671:74-322;PF12796.4|Ank_2|Ankyrin repeats (3 copies)|Ciclev10000273m|m.671:545-625;PF11834.5|KHA|KHA, dimerisation domain of potassium ion channel|Ciclev10000273m|m.671:755-826;PF13857.3|Ank_5|Ankyrin repeats (many copies)|Ciclev10000273m|m.671:556-607;PF13637.3|Ank_4|Ankyrin repeats (many copies)|Ciclev10000273m|m.671:570-621;PF00027.…
Ciclev10000274m	3040	XP_006432869.1	hypothetical protein CICLE_v10000274mg [Citrus clementina]	100%	sp|Q940A6|PP325_ARATH	Pentatricopeptide repeat-containing protein At4g19440, chloroplastic OS=Arabidopsis thaliana GN=At4g19440 PE=2 SV=2	73%	59689.fgenesh2_kg.7__2350__AT4G19440.1	annotation not avaliable	72%	_	KOG4197	_	GO:0009451|RNA modification	GO:0009507|chloroplast;GO:0043231|intracellular membrane-bounded organelle	GO:0003723|RNA binding;GO:0004519|endonuclease activity	_	_	_	m.675|Ciclev10000274m:99-2600(+)	complete	PF13041.3|PPR_2|PPR repeat family|Ciclev10000274m|m.675:216-264;PF13041.3|PPR_2|PPR repeat family|Ciclev10000274m|m.675:250-291;PF13041.3|PPR_2|PPR repeat family|Ciclev10000274m|m.675:285-334;PF13041.3|PPR_2|PPR repeat family|Ciclev10000274m|m.675:355-404;PF13041.3|PPR_2|PPR repeat family|Ciclev10000274m|m.675:390-438;PF13041.3|PPR_2|PPR repeat family|Ciclev10000274m|m.675:496-536;PF13041.3|PPR_2…
Ciclev10000275m	2657	XP_006433007.1	hypothetical protein CICLE_v10000275mg [Citrus clementina]	100%	sp|Q9T048|DRL27_ARATH	Disease resistance protein At4g27190 OS=Arabidopsis thaliana GN=At4g27190 PE=2 SV=1	49%	_	_	_	_	_	_	GO:0006952|defense response;GO:0007165|signal transduction;GO:0008219|cell death;GO:0009617|response to bacterium;GO:0009626|plant-type hypersensitive response;GO:0009816|defense response to bacterium, incompatible interaction;GO:0016045|detection of bacterium;GO:0042742|defense response to bacterium	GO:0005622|intracellular;GO:0005737|cytoplasm;GO:0005739|mitochondrion;GO:0005829|cytosol;GO:0005886|plasma membrane	GO:0000166|nucleotide binding;GO:0005524|ATP binding;GO:0038023|signaling receptor activity;GO:0042802|identical protein binding;GO:0043531|ADP binding	ko:K13459	RPS2	path:ko04626	m.676|Ciclev10000275m:1-2508(+)	5prime_partial	PF00931.19|NB-ARC|NB-ARC domain|Ciclev10000275m|m.676:166-414;PF00004.26|AAA|ATPase family associated with various cellular activities (AAA)|Ciclev10000275m|m.676:183-266
Ciclev10000276m	2499	XP_006432183.1	hypothetical protein CICLE_v10000276mg [Citrus clementina]	100%	sp|Q9SIT5|CHX15_ARATH	Cation/H(+) antiporter 15 OS=Arabidopsis thaliana GN=CHX15 PE=2 SV=1	88%	59689.fgenesh2_kg.3__3015__AT2G13620.1	annotation not avaliable	88%	COG0475	KOG1650	_	GO:0006623|protein targeting to vacuole;GO:0006812|cation transport;GO:0006813|potassium ion transport;GO:0006814|sodium ion transport;GO:0006885|regulation of pH;GO:0010183|pollen tube guidance;GO:0015672|monovalent inorganic cation transport;GO:0030007|cellular potassium ion homeostasis;GO:0030104|water homeostasis;GO:0071805|potassium ion transmembrane transport	GO:0005770|late endosome;GO:0005783|endoplasmic reticulum;GO:0005789|endoplasmic reticulum membrane;GO:0005886|plasma membrane;GO:0012505|endomembrane system;GO:0016020|membrane;GO:0016021|integral component of membrane;GO:0031969|chloroplast membrane	GO:0005451|monovalent cation:proton antiporter activity;GO:0015079|potassium ion transmembrane transporter activity;GO:0015293|symporter activity;GO:0015297|antiporter activity;GO:0015299|solute:proton antiporter activity;GO:0015386|potassium:proton antiporter activity	_	_	_	m.677|Ciclev10000276m:1-2499(+)	complete	PF00999.18|Na_H_Exchanger|Sodium/hydrogen exchanger family|Ciclev10000276m|m.677:49-432
Ciclev10000277m	2824	XP_006433159.1	hypothetical protein CICLE_v10000277mg [Citrus clementina]	100%	sp|Q9T048|DRL27_ARATH	Disease resistance protein At4g27190 OS=Arabidopsis thaliana GN=At4g27190 PE=2 SV=1	44%	_	_	_	_	_	_	GO:0006952|defense response;GO:0007165|signal transduction;GO:0008219|cell death;GO:0009617|response to bacterium;GO:0009626|plant-type hypersensitive response;GO:0009816|defense response to bacterium, incompatible interaction;GO:0016045|detection of bacterium;GO:0042742|defense response to bacterium	GO:0005622|intracellular;GO:0005737|cytoplasm;GO:0005739|mitochondrion;GO:0005829|cytosol;GO:0005886|plasma membrane	GO:0000166|nucleotide binding;GO:0005524|ATP binding;GO:0005525|GTP binding;GO:0038023|signaling receptor activity;GO:0042802|identical protein binding;GO:0043531|ADP binding	ko:K13459	RPS2	path:ko04626	m.681|Ciclev10000277m:2508-2822(+);m.678|Ciclev10000277m:1-2493(+)	3prime_partial;complete	PF00931.19|NB-ARC|NB-ARC domain|Ciclev10000277m|m.678:157-408
Ciclev10000278m	2716	XP_006434128.1	hypothetical protein CICLE_v10000257mg [Citrus clementina]	100%	sp|Q54UL8|MPS1_DICDI	Probable serine/threonine-protein kinase mps1 OS=Dictyostelium discoideum GN=mps1 PE=3 SV=1	65%	59689.fgenesh2_kg.2__2065__AT1G77720.1	annotation not avaliable	70%	COG0515	KOG0596	_	GO:0000070|mitotic sister chromatid segregation;GO:0000186|activation of MAPKK activity;GO:0000196|MAPK cascade involved in cell wall organization or biogenesis;GO:0000278|mitotic cell cycle;GO:0000281|mitotic cytokinesis;GO:0000915|actomyosin contractile ring assembly;GO:0001890|placenta development;GO:0003351|epithelial cilium movement;GO:0006468|protein phosphorylation;GO:0006897|endocytosis;G…	GO:0000776|kinetochore;GO:0000778|condensed nuclear chromosome kinetochore;GO:0001726|ruffle;GO:0005622|intracellular;GO:0005634|nucleus;GO:0005737|cytoplasm;GO:0005773|vacuole;GO:0005813|centrosome;GO:0005816|spindle pole body;GO:0005819|spindle;GO:0005829|cytosol;GO:0005938|cell cortex;GO:0015629|actin cytoskeleton;GO:0016020|membrane;GO:0031252|cell leading edge;GO:0044732|mitotic spindle pole…	GO:0000287|magnesium ion binding;GO:0004672|protein kinase activity;GO:0004674|protein serine/threonine kinase activity;GO:0004709|MAP kinase kinase kinase activity;GO:0004712|protein serine/threonine/tyrosine kinase activity;GO:0004713|protein tyrosine kinase activity;GO:0005524|ATP binding;GO:0008134|transcription factor binding;GO:0008289|lipid binding;GO:0017124|SH3 domain binding;GO:0030165|…	ko:K08866	TTK, MPS1	path:ko04110;path:ko04111	m.652|Ciclev10000278m:224-2716(+)	complete	PF00069.22|Pkinase|Protein kinase domain|Ciclev10000278m|m.652:451-744;PF07714.14|Pkinase_Tyr|Protein tyrosine kinase|Ciclev10000278m|m.652:456-740
Ciclev10000279m	3708	XP_006434821.1	hypothetical protein CICLE_v10000140mg [Citrus clementina]	100%	_	_	_	_	_	_	_	_	_	_	_	_	_	_	_	m.379|Ciclev10000279m:1-2490(+);m.380|Ciclev10000279m:2477-2995(+)	complete;complete	PF00149.25|Metallophos|Calcineurin-like phosphoesterase|Ciclev10000279m|m.379:369-599
Ciclev10000280m	4562	XP_006433389.1	hypothetical protein CICLE_v10000178mg [Citrus clementina]	100%	sp|Q9SSE9|JMJ25_ARATH	Lysine-specific demethylase JMJ25 OS=Arabidopsis thaliana GN=JMJ25 PE=1 SV=1	48%	_	_	_	_	_	_	GO:0006351|transcription, DNA-templated;GO:0006355|regulation of transcription, DNA-templated;GO:0015979|photosynthesis;GO:0060969|negative regulation of gene silencing	GO:0000785|chromatin;GO:0005634|nucleus;GO:0009507|chloroplast;GO:0009654|photosystem II oxygen evolving complex;GO:0019898|extrinsic component of membrane	GO:0000976|transcription regulatory region sequence-specific DNA binding;GO:0005509|calcium ion binding;GO:0032454|histone demethylase activity (H3-K9 specific);GO:0046872|metal ion binding;GO:0051213|dioxygenase activity	ko:K15601	KDM3		m.469|Ciclev10000280m:4261-4560(-);m.468|Ciclev10000280m:272-2761(+)	5prime_partial;complete	PF08879.7|WRC|WRC|Ciclev10000280m|m.468:18-58;PF10497.6|zf-4CXXC_R1|Zinc-finger domain of monoamine-oxidase A repressor R1|Ciclev10000280m|m.468:192-258;PF01789.13|PsbP|PsbP|Ciclev10000280m|m.469:1-96
Ciclev10000281m	3137	XP_006434866.1	hypothetical protein CICLE_v10000281mg [Citrus clementina]	100%	sp|Q9SZA7|DRL29_ARATH	Probable disease resistance protein At4g33300 OS=Arabidopsis thaliana GN=At4g33300 PE=2 SV=3	74%	_	_	_	_	_	_	GO:0006952|defense response;GO:0007165|signal transduction;GO:0008219|cell death;GO:0009414|response to water deprivation;GO:0009626|plant-type hypersensitive response;GO:0009814|defense response, incompatible interaction;GO:0009816|defense response to bacterium, incompatible interaction;GO:0042742|defense response to bacterium;GO:0051707|response to other organism;GO:0080167|response to karrikin	GO:0005622|intracellular;GO:0005737|cytoplasm;GO:0005829|cytosol;GO:0005886|plasma membrane;GO:0009506|plasmodesma;GO:0048046|apoplast	GO:0000166|nucleotide binding;GO:0005524|ATP binding;GO:0016301|kinase activity;GO:0038023|signaling receptor activity;GO:0042802|identical protein binding;GO:0043531|ADP binding	_	_	_	m.682|Ciclev10000281m:537-3026(+)	complete	PF00931.19|NB-ARC|NB-ARC domain|Ciclev10000281m|m.682:193-453;PF05659.8|RPW8|Arabidopsis broad-spectrum mildew resistance protein RPW8|Ciclev10000281m|m.682:10-132
Ciclev10000282m	3419	XP_006435306.1	hypothetical protein CICLE_v10000172mg [Citrus clementina]	100%	sp|P48510|DSK2_YEAST	Ubiquitin domain-containing protein DSK2 OS=Saccharomyces cerevisiae (strain ATCC 204508 / S288c) GN=DSK2 PE=1 SV=2	66%	59689.fgenesh2_kg.8__625__AT5G42220.1	annotation not avaliable	60%	COG5272	KOG4248	_	GO:0030433|ubiquitin-dependent ERAD pathway;GO:0030474|spindle pole body duplication	GO:0005634|nucleus;GO:0005829|cytosol	GO:0030674|protein binding, bridging;GO:0031593|polyubiquitin modification-dependent protein binding	_	_	_	m.441|Ciclev10000282m:505-2991(+)	complete	_
Ciclev10000283m	3618	XP_006435306.1	hypothetical protein CICLE_v10000172mg [Citrus clementina]	100%	_	_	_	_	_	_	_	_	_	_	_	_	_	_	_	m.443|Ciclev10000283m:704-3190(+)	complete	_
Ciclev10000284m	3902	XP_006435306.1	hypothetical protein CICLE_v10000172mg [Citrus clementina]	100%	_	_	_	_	_	_	_	_	_	_	_	_	_	_	_	m.437|Ciclev10000284m:704-3190(+)	complete	_
Ciclev10000285m	3703	XP_006435306.1	hypothetical protein CICLE_v10000172mg [Citrus clementina]	100%	sp|P48510|DSK2_YEAST	Ubiquitin domain-containing protein DSK2 OS=Saccharomyces cerevisiae (strain ATCC 204508 / S288c) GN=DSK2 PE=1 SV=2	66%	59689.fgenesh2_kg.8__625__AT5G42220.1	annotation not avaliable	60%	COG5272	KOG4248	_	GO:0030433|ubiquitin-dependent ERAD pathway;GO:0030474|spindle pole body duplication	GO:0005634|nucleus;GO:0005829|cytosol	GO:0030674|protein binding, bridging;GO:0031593|polyubiquitin modification-dependent protein binding	_	_	_	m.439|Ciclev10000285m:505-2991(+)	complete	_
Ciclev10000286m	3343	XP_006433493.1	hypothetical protein CICLE_v10000286mg [Citrus clementina]	100%	_	_	_	59689.fgenesh2_kg.3__559__AT3G05670.1	annotation not avaliable	64%	_	KOG4430	_	_	_	_	_	_	_	m.683|Ciclev10000286m:644-3130(+)	complete	PF00628.26|PHD|PHD-finger|Ciclev10000286m|m.683:438-484;PF13639.3|zf-RING_2|Ring finger domain|Ciclev10000286m|m.683:345-388
Ciclev10000287m	3056	KDO80946.1	hypothetical protein CISIN_1g037111mg, partial [Citrus sinensis]	100%	sp|Q8VZG8|MIK2_ARATH	MDIS1-interacting receptor like kinase 2 OS=Arabidopsis thaliana GN=MIK2 PE=1 SV=3	72%	_	_	_	_	_	_	GO:0001944|vasculature development;GO:0006468|protein phosphorylation;GO:0006833|water transport;GO:0006955|immune response;GO:0007166|cell surface receptor signaling pathway;GO:0009553|embryo sac development;GO:0009611|response to wounding;GO:0009620|response to fungus;GO:0009753|response to jasmonic acid;GO:0009793|embryo development ending in seed dormancy;GO:0010067|procambium histogenesis;GO…	GO:0005886|plasma membrane;GO:0009506|plasmodesma;GO:0016020|membrane;GO:0016021|integral component of membrane;GO:0048226|Casparian strip;GO:0090406|pollen tube	GO:0001653|peptide receptor activity;GO:0004383|guanylate cyclase activity;GO:0004672|protein kinase activity;GO:0004674|protein serine/threonine kinase activity;GO:0004675|transmembrane receptor protein serine/threonine kinase activity;GO:0004714|transmembrane receptor protein tyrosine kinase activity;GO:0005199|structural constituent of cell wall;GO:0005524|ATP binding;GO:0019901|protein kinase…	ko:K04733	IRAK4	path:ko04064;path:ko04620;path:ko04621;path:ko04624;path:ko04722;path:ko05133;path:ko05140;path:ko05142;path:ko05145;path:ko05152;path:ko05162;path:ko05164	m.685|Ciclev10000287m:3-2897(+)	5prime_partial	PF00069.22|Pkinase|Protein kinase domain|Ciclev10000287m|m.685:696-958;PF07714.14|Pkinase_Tyr|Protein tyrosine kinase|Ciclev10000287m|m.685:697-959;PF13855.3|LRR_8|Leucine rich repeat|Ciclev10000287m|m.685:208-263;PF00560.30|LRR_1|Leucine Rich Repeat|Ciclev10000287m|m.685:517-538;PF00560.30|LRR_1|Leucine Rich Repeat|Ciclev10000287m|m.685:540-562;PF08263.9|LRRNT_2|Leucine rich repeat N-terminal do…
Ciclev10000288m	3084	XP_006434481.1	hypothetical protein CICLE_v10000103mg [Citrus clementina]	100%	sp|O48947|CESA2_ARATH	Cellulose synthase A catalytic subunit 2 [UDP-forming] OS=Arabidopsis thaliana GN=CESA2 PE=1 SV=1	90%	_	_	_	_	_	_	GO:0000919|cell plate assembly;GO:0006952|defense response;GO:0006970|response to osmotic stress;GO:0009414|response to water deprivation;GO:0009651|response to salt stress;GO:0009832|plant-type cell wall biogenesis;GO:0009833|plant-type primary cell wall biogenesis;GO:0009834|plant-type secondary cell wall biogenesis;GO:0010192|mucilage biosynthetic process;GO:0010214|seed coat development;GO:00…	GO:0000139|Golgi membrane;GO:0005618|cell wall;GO:0005768|endosome;GO:0005794|Golgi apparatus;GO:0005802|trans-Golgi network;GO:0005886|plasma membrane;GO:0005887|integral component of plasma membrane;GO:0009506|plasmodesma;GO:0009507|chloroplast;GO:0010330|cellulose synthase complex;GO:0016020|membrane;GO:0016021|integral component of membrane	GO:0016759|cellulose synthase activity;GO:0016760|cellulose synthase (UDP-forming) activity;GO:0046527|glucosyltransferase activity;GO:0046872|metal ion binding;GO:0051753|mannan synthase activity	ko:K10999	CESA		m.284|Ciclev10000288m:229-2706(+)	complete	PF03552.11|Cellulose_synt|Cellulose synthase|Ciclev10000288m|m.284:102-814;PF13632.3|Glyco_trans_2_3|Glycosyl transferase family group 2|Ciclev10000288m|m.284:517-622
Ciclev10000289m	2923	XP_006432289.1	hypothetical protein CICLE_v10000289mg [Citrus clementina]	100%	sp|B6SFA4|MAA3_ARATH	Probable helicase MAGATAMA 3 OS=Arabidopsis thaliana GN=MAA3 PE=2 SV=1	80%	39947.LOC_Os06g20500.1	tRNA-splicing endonuclease positive effector-related, putative	73%	COG1112	KOG1801	_	GO:0000122|negative regulation of transcription by RNA polymerase II;GO:0000165|MAPK cascade;GO:0000184|nuclear-transcribed mRNA catabolic process, nonsense-mediated decay;GO:0000294|nuclear-transcribed mRNA catabolic process, endonucleolytic cleavage-dependent decay;GO:0000956|nuclear-transcribed mRNA catabolic process;GO:0006260|DNA replication;GO:0006273|lagging strand elongation;GO:0006281|DN…	GO:0000228|nuclear chromosome;GO:0000781|chromosome, telomeric region;GO:0000784|nuclear chromosome, telomeric region;GO:0000785|chromatin;GO:0000790|nuclear chromatin;GO:0000932|P-body;GO:0005634|nucleus;GO:0005654|nucleoplasm;GO:0005657|replication fork;GO:0005730|nucleolus;GO:0005737|cytoplasm;GO:0005829|cytosol;GO:0005844|polysome;GO:0005886|plasma membrane;GO:0009506|plasmodesma;GO:0016020|m…	GO:0000049|tRNA binding;GO:0000977|RNA polymerase II regulatory region sequence-specific DNA binding;GO:0001078|transcriptional repressor activity, RNA polymerase II proximal promoter sequence-specific DNA binding;GO:0001147|transcription termination site sequence-specific DNA binding;GO:0003677|DNA binding;GO:0003678|DNA helicase activity;GO:0003682|chromatin binding;GO:0003697|single-stranded D…	ko:K10706	SETX, ALS4		m.686|Ciclev10000289m:194-2668(+)	complete	PF13086.3|AAA_11|AAA domain|Ciclev10000289m|m.686:257-443;PF13086.3|AAA_11|AAA domain|Ciclev10000289m|m.686:434-526;PF13087.3|AAA_12|AAA domain|Ciclev10000289m|m.686:534-729
Ciclev10000290m	2918	XP_006434752.1	hypothetical protein CICLE_v10000290mg [Citrus clementina]	100%	sp|F4K4J0|THO5B_ARATH	THO complex subunit 5B OS=Arabidopsis thaliana GN=THO5B PE=1 SV=1	73%	59689.fgenesh2_kg.8__544__AT5G42920.2	annotation not avaliable	72%	_	KOG2216	_	GO:0006397|mRNA processing;GO:0006406|mRNA export from nucleus;GO:0008380|RNA splicing;GO:0032786|positive regulation of DNA-templated transcription, elongation	GO:0000228|nuclear chromosome;GO:0000347|THO complex;GO:0000445|THO complex part of transcription export complex	GO:0003729|mRNA binding	ko:K13174	THOC5	path:ko03013	m.688|Ciclev10000290m:198-2669(+)	complete	PF09766.6|FimP|Fms-interacting protein|Ciclev10000290m|m.688:78-435
Ciclev10000291m	3675	XP_006434852.1	hypothetical protein CICLE_v10000139mg [Citrus clementina]	95%	_	_	_	_	_	_	_	_	_	_	_	_	ko:K16572	TUBGCP5, GCP5		m.367|Ciclev10000291m:154-2619(+);m.368|Ciclev10000291m:2845-3204(+)	complete;complete	PF04130.10|Spc97_Spc98|Spc97 / Spc98 family|Ciclev10000291m|m.367:46-816;PF04130.10|Spc97_Spc98|Spc97 / Spc98 family|Ciclev10000291m|m.368:1-41
Ciclev10000292m	3744	XP_006434850.1	hypothetical protein CICLE_v10000139mg [Citrus clementina]	95%	_	_	_	_	_	_	_	_	_	_	_	_	ko:K16572	TUBGCP5, GCP5		m.366|Ciclev10000292m:3075-3506(+);m.365|Ciclev10000292m:154-2619(+)	complete;complete	PF04130.10|Spc97_Spc98|Spc97 / Spc98 family|Ciclev10000292m|m.365:46-816
Ciclev10000293m	3860	XP_006434850.1	hypothetical protein CICLE_v10000139mg [Citrus clementina]	95%	_	_	_	_	_	_	_	_	_	_	_	_	ko:K16572	TUBGCP5, GCP5		m.369|Ciclev10000293m:154-2619(+);m.370|Ciclev10000293m:3075-3389(+)	complete;complete	PF04130.10|Spc97_Spc98|Spc97 / Spc98 family|Ciclev10000293m|m.369:46-816
Ciclev10000294m	2688	XP_006434275.1	hypothetical protein CICLE_v10000294mg [Citrus clementina]	100%	_	_	_	59689.fgenesh1_pm.C_scaffold_1001836	annotation not avaliable	61%	COG0653	_	_	_	_	_	ko:K03070	secA	path:ko02024;path:ko03060;path:ko03070	m.694|Ciclev10000294m:1-2466(+)	complete	PF00400.29|WD40|WD domain, G-beta repeat|Ciclev10000294m|m.694:529-561;PF00400.29|WD40|WD domain, G-beta repeat|Ciclev10000294m|m.694:659-691;PF13445.3|zf-RING_UBOX|RING-type zinc-finger|Ciclev10000294m|m.694:6-48
Ciclev10000295m	3027	XP_006435136.1	hypothetical protein CICLE_v10000295mg [Citrus clementina]	100%	sp|Q9FXI5|IQD32_ARATH	Protein IQ-DOMAIN 32 OS=Arabidopsis thaliana GN=IQD32 PE=1 SV=3	45%	_	_	_	_	_	_	GO:0009737|response to abscisic acid	GO:0005634|nucleus;GO:0005829|cytosol;GO:0005875|microtubule associated complex;GO:0005886|plasma membrane;GO:0009941|chloroplast envelope	_	_	_	_	m.696|Ciclev10000295m:140-2605(+)	complete	PF13178.3|DUF4005|Protein of unknown function (DUF4005)|Ciclev10000295m|m.696:727-805;PF00612.24|IQ|IQ calmodulin-binding motif|Ciclev10000295m|m.696:159-175;PF00612.24|IQ|IQ calmodulin-binding motif|Ciclev10000295m|m.696:179-196
Ciclev10000296m	2893	XP_006435195.1	hypothetical protein CICLE_v10000296mg [Citrus clementina]	100%	sp|P35016|ENPL_CATRO	Endoplasmin homolog OS=Catharanthus roseus GN=HSP90 PE=2 SV=1	94%	59689.fgenesh2_kg.7__1874__AT4G24190.1	annotation not avaliable	91%	COG0326	KOG0020	_	GO:0001666|response to hypoxia;GO:0002224|toll-like receptor signaling pathway;GO:0006457|protein folding;GO:0006880|intracellular sequestering of iron ion;GO:0006898|receptor-mediated endocytosis;GO:0006950|response to stress;GO:0009306|protein secretion;GO:0009408|response to heat;GO:0009409|response to cold;GO:0009414|response to water deprivation;GO:0009651|response to salt stress;GO:0009816|…	GO:0005576|extracellular region;GO:0005618|cell wall;GO:0005634|nucleus;GO:0005730|nucleolus;GO:0005737|cytoplasm;GO:0005739|mitochondrion;GO:0005773|vacuole;GO:0005774|vacuolar membrane;GO:0005783|endoplasmic reticulum;GO:0005788|endoplasmic reticulum lumen;GO:0005789|endoplasmic reticulum membrane;GO:0005790|smooth endoplasmic reticulum;GO:0005794|Golgi apparatus;GO:0005829|cytosol;GO:0005886|p…	GO:0003723|RNA binding;GO:0005509|calcium ion binding;GO:0005524|ATP binding;GO:0016887|ATPase activity;GO:0019903|protein phosphatase binding;GO:0046790|virion binding;GO:0046983|protein dimerization activity;GO:0050750|low-density lipoprotein particle receptor binding;GO:0051082|unfolded protein binding	ko:K09487	HSP90B, TRA1	path:ko04141;path:ko04151;path:ko04626;path:ko04657;path:ko04915;path:ko04918;path:ko05200;path:ko05215;path:ko05418	m.704|Ciclev10000296m:150-2612(+)	complete	PF00183.15|HSP90|Hsp90 protein|Ciclev10000296m|m.704:259-802;PF02518.23|HATPase_c|Histidine kinase-, DNA gyrase B-, and HSP90-like ATPase|Ciclev10000296m|m.704:101-256;PF13589.3|HATPase_c_3|Histidine kinase-, DNA gyrase B-, and HSP90-like ATPase|Ciclev10000296m|m.704:103-221
Ciclev10000297m	2463	XP_006433290.1	hypothetical protein CICLE_v10000297mg [Citrus clementina]	100%	sp|Q8VYD4|CHX23_ARATH	Cation/H(+) antiporter 23, chloroplastic OS=Arabidopsis thaliana GN=CHX23 PE=1 SV=1	60%	59689.scaffold_100542.1	annotation not avaliable	60%	COG0475	KOG1650	_	GO:0006623|protein targeting to vacuole;GO:0006813|potassium ion transport;GO:0006814|sodium ion transport;GO:0006885|regulation of pH;GO:0010183|pollen tube guidance;GO:0015672|monovalent inorganic cation transport;GO:0030007|cellular potassium ion homeostasis;GO:0030104|water homeostasis;GO:0071805|potassium ion transmembrane transport	GO:0005770|late endosome;GO:0005783|endoplasmic reticulum;GO:0005789|endoplasmic reticulum membrane;GO:0005886|plasma membrane;GO:0012505|endomembrane system;GO:0016020|membrane;GO:0016021|integral component of membrane;GO:0031969|chloroplast membrane	GO:0005451|monovalent cation:proton antiporter activity;GO:0015297|antiporter activity;GO:0015299|solute:proton antiporter activity	_	_	_	m.706|Ciclev10000297m:1-2463(+)	complete	PF00999.18|Na_H_Exchanger|Sodium/hydrogen exchanger family|Ciclev10000297m|m.706:58-415
Ciclev10000298m	2615	XP_006435284.1	hypothetical protein CICLE_v10000298mg [Citrus clementina]	100%	sp|P48147|PPCE_HUMAN	Prolyl endopeptidase OS=Homo sapiens GN=PREP PE=1 SV=2	67%	_	_	_	_	_	_	GO:0006508|proteolysis;GO:0009966|regulation of signal transduction;GO:0019538|protein metabolic process	GO:0005634|nucleus;GO:0005737|cytoplasm;GO:0005829|cytosol;GO:0016020|membrane;GO:0042597|periplasmic space	GO:0004175|endopeptidase activity;GO:0004252|serine-type endopeptidase activity;GO:0008236|serine-type peptidase activity;GO:0042277|peptide binding;GO:0070008|serine-type exopeptidase activity;GO:0070012|oligopeptidase activity	ko:K01322	PREP	path:ko04614	m.707|Ciclev10000298m:1-2460(+)	complete	PF02897.12|Peptidase_S9_N|Prolyl oligopeptidase, N-terminal beta-propeller domain|Ciclev10000298m|m.707:44-520;PF00326.18|Peptidase_S9|Prolyl oligopeptidase family|Ciclev10000298m|m.707:584-815
Ciclev10000299m	3518	XP_006435135.1	hypothetical protein CICLE_v10000295mg [Citrus clementina]	100%	sp|Q9FXI5|IQD32_ARATH	Protein IQ-DOMAIN 32 OS=Arabidopsis thaliana GN=IQD32 PE=1 SV=3	45%	_	_	_	_	_	_	GO:0009737|response to abscisic acid	GO:0005634|nucleus;GO:0005829|cytosol;GO:0005875|microtubule associated complex;GO:0005886|plasma membrane;GO:0009941|chloroplast envelope	_	_	_	_	m.698|Ciclev10000299m:140-2596(+)	complete	PF13178.3|DUF4005|Protein of unknown function (DUF4005)|Ciclev10000299m|m.698:727-805;PF00612.24|IQ|IQ calmodulin-binding motif|Ciclev10000299m|m.698:159-175;PF00612.24|IQ|IQ calmodulin-binding motif|Ciclev10000299m|m.698:179-196
Ciclev10000300m	3015	XP_006435138.1	hypothetical protein CICLE_v10000295mg [Citrus clementina]	100%	sp|Q9FXI5|IQD32_ARATH	Protein IQ-DOMAIN 32 OS=Arabidopsis thaliana GN=IQD32 PE=1 SV=3	45%	_	_	_	_	_	_	GO:0009737|response to abscisic acid	GO:0005634|nucleus;GO:0005829|cytosol;GO:0005875|microtubule associated complex;GO:0005886|plasma membrane;GO:0009941|chloroplast envelope	_	_	_	_	m.700|Ciclev10000300m:140-2593(+)	complete	PF13178.3|DUF4005|Protein of unknown function (DUF4005)|Ciclev10000300m|m.700:727-805;PF00612.24|IQ|IQ calmodulin-binding motif|Ciclev10000300m|m.700:159-175;PF00612.24|IQ|IQ calmodulin-binding motif|Ciclev10000300m|m.700:179-196
Ciclev10000301m	2813	XP_006433650.1	hypothetical protein CICLE_v10000301mg [Citrus clementina]	100%	sp|Q969X6|UTP4_HUMAN	U3 small nucleolar RNA-associated protein 4 homolog OS=Homo sapiens GN=UTP4 PE=1 SV=1	40%	59689.scaffold_603080.1	annotation not avaliable	76%	_	KOG2048	_	GO:0006351|transcription, DNA-templated;GO:0006355|regulation of transcription, DNA-templated;GO:0006364|rRNA processing;GO:0030490|maturation of SSU-rRNA	GO:0001650|fibrillar center;GO:0005634|nucleus;GO:0005654|nucleoplasm;GO:0005694|chromosome;GO:0005730|nucleolus;GO:0032040|small-subunit processome;GO:0034455|t-UTP complex;GO:0072686|mitotic spindle	GO:0003723|RNA binding;GO:0030515|snoRNA binding	ko:K14548	UTP4, CIRH1A	path:ko03008	m.710|Ciclev10000301m:127-2580(+)	complete	PF12894.4|ANAPC4_WD40|Anaphase-promoting complex subunit 4 WD40 domain|Ciclev10000301m|m.710:173-243;PF00400.29|WD40|WD domain, G-beta repeat|Ciclev10000301m|m.710:206-231
Ciclev10000302m	2871	XP_006433577.1	hypothetical protein CICLE_v10000302mg [Citrus clementina]	100%	sp|Q9SXY0|FAS1_ARATH	Chromatin assembly factor 1 subunit FAS1 OS=Arabidopsis thaliana GN=FAS1 PE=1 SV=1	72%	59689.scaffold_201175.1	annotation not avaliable	73%	_	KOG4364	_	GO:0000724|double-strand break repair via homologous recombination;GO:0006260|DNA replication;GO:0006281|DNA repair;GO:0006310|DNA recombination;GO:0006325|chromatin organization;GO:0006334|nucleosome assembly;GO:0006335|DNA replication-dependent nucleosome assembly;GO:0006351|transcription, DNA-templated;GO:0006355|regulation of transcription, DNA-templated;GO:0007049|cell cycle;GO:0008283|cell …	GO:0000790|nuclear chromatin;GO:0005634|nucleus;GO:0033186|CAF-1 complex	GO:0042393|histone binding;GO:0042802|identical protein binding;GO:0070087|chromo shadow domain binding	ko:K10750	CHAF1A		m.711|Ciclev10000302m:145-2592(+)	complete	PF12253.5|CAF1A|Chromatin assembly factor 1 subunit A|Ciclev10000302m|m.711:479-549
Ciclev10000303m	4269	XP_006434852.1	hypothetical protein CICLE_v10000139mg [Citrus clementina]	95%	_	_	_	_	_	_	_	_	_	_	_	_	ko:K16572	TUBGCP5, GCP5		m.371|Ciclev10000303m:769-3213(+);m.372|Ciclev10000303m:3439-3798(+)	complete;complete	PF04130.10|Spc97_Spc98|Spc97 / Spc98 family|Ciclev10000303m|m.371:39-809;PF04130.10|Spc97_Spc98|Spc97 / Spc98 family|Ciclev10000303m|m.372:1-41
Ciclev10000304m	4338	XP_006434850.1	hypothetical protein CICLE_v10000139mg [Citrus clementina]	95%	_	_	_	_	_	_	_	_	_	_	_	_	ko:K16572	TUBGCP5, GCP5		m.375|Ciclev10000304m:769-3213(+);m.376|Ciclev10000304m:3669-4100(+)	complete;complete	PF04130.10|Spc97_Spc98|Spc97 / Spc98 family|Ciclev10000304m|m.375:39-809
Ciclev10000305m	4454	XP_006434850.1	hypothetical protein CICLE_v10000139mg [Citrus clementina]	95%	_	_	_	_	_	_	_	_	_	_	_	_	ko:K16572	TUBGCP5, GCP5		m.374|Ciclev10000305m:3669-3983(+);m.373|Ciclev10000305m:769-3213(+)	complete;complete	PF04130.10|Spc97_Spc98|Spc97 / Spc98 family|Ciclev10000305m|m.373:39-809
Ciclev10000306m	2883	XP_006435397.1	hypothetical protein CICLE_v10000306mg [Citrus clementina]	100%	sp|Q9LM76|PUB44_ARATH	U-box domain-containing protein 44 OS=Arabidopsis thaliana GN=PUB44 PE=1 SV=1	82%	_	_	_	_	_	_	GO:0002237|response to molecule of bacterial origin;GO:0006952|defense response;GO:0009414|response to water deprivation;GO:0009609|response to symbiotic bacterium;GO:0009610|response to symbiotic fungus;GO:0009738|abscisic acid-activated signaling pathway;GO:0009787|regulation of abscisic acid-activated signaling pathway;GO:0009814|defense response, incompatible interaction;GO:0009877|nodulation…	GO:0005634|nucleus;GO:0005737|cytoplasm;GO:0005829|cytosol;GO:0005886|plasma membrane;GO:0009507|chloroplast;GO:0012505|endomembrane system;GO:0016020|membrane	GO:0004842|ubiquitin-protein transferase activity;GO:0061630|ubiquitin protein ligase activity;GO:0070696|transmembrane receptor protein serine/threonine kinase binding	_	_	_	m.716|Ciclev10000306m:238-2679(+)	complete	PF04564.12|U-box|U-box domain|Ciclev10000306m|m.716:31-105
Ciclev10000307m	2836	XP_006432351.1	hypothetical protein CICLE_v10000307mg [Citrus clementina]	100%	sp|Q3E6Q1|PPR32_ARATH	Pentatricopeptide repeat-containing protein At1g11290, chloroplastic OS=Arabidopsis thaliana GN=PCMP-H40 PE=2 SV=1	84%	59689.fgenesh2_kg.1__1219__AT1G11290.1	annotation not avaliable	85%	_	KOG4197	_	GO:0000963|mitochondrial RNA processing;GO:0006397|mRNA processing;GO:0009416|response to light stimulus;GO:0009451|RNA modification;GO:0009658|chloroplast organization;GO:0009793|embryo development ending in seed dormancy;GO:0010087|phloem or xylem histogenesis;GO:0010305|leaf vascular tissue pattern formation;GO:0010588|cotyledon vascular tissue pattern formation;GO:0016125|sterol metabolic pro…	GO:0005739|mitochondrion;GO:0009507|chloroplast;GO:0043231|intracellular membrane-bounded organelle	GO:0000166|nucleotide binding;GO:0003723|RNA binding;GO:0004519|endonuclease activity;GO:0008270|zinc ion binding;GO:0034046|poly(G) binding	_	_	_	m.720|Ciclev10000307m:1-2439(+)	complete	PF01535.17|PPR|PPR repeat|Ciclev10000307m|m.720:106-132;PF01535.17|PPR|PPR repeat|Ciclev10000307m|m.720:177-203;PF01535.17|PPR|PPR repeat|Ciclev10000307m|m.720:205-234;PF01535.17|PPR|PPR repeat|Ciclev10000307m|m.720:278-305;PF01535.17|PPR|PPR repeat|Ciclev10000307m|m.720:306-336;PF01535.17|PPR|PPR repeat|Ciclev10000307m|m.720:379-403;PF01535.17|PPR|PPR repeat|Ciclev10000307m|m.720:407-437;PF01535…
Ciclev10000308m	3122	XP_006434317.1	hypothetical protein CICLE_v10000311mg [Citrus clementina]	100%	sp|Q0WT31|PMTP_ARATH	Probable methyltransferase PMT25 OS=Arabidopsis thaliana GN=At2g34300 PE=2 SV=2	82%	59689.fgenesh2_kg.4__1432__AT2G34300.1	annotation not avaliable	80%	_	_	NOG253363;NOG265732	GO:0032259|methylation;GO:0052546|cell wall pectin metabolic process	GO:0000139|Golgi membrane;GO:0005634|nucleus;GO:0005737|cytoplasm;GO:0005768|endosome;GO:0005774|vacuolar membrane;GO:0005789|endoplasmic reticulum membrane;GO:0005794|Golgi apparatus;GO:0005802|trans-Golgi network;GO:0009505|plant-type cell wall;GO:0009506|plasmodesma;GO:0016020|membrane;GO:0016021|integral component of membrane	GO:0008757|S-adenosylmethionine-dependent methyltransferase activity	_	_	_	m.728|Ciclev10000308m:425-2851(+)	complete	PF03141.13|Methyltransf_29|Putative S-adenosyl-L-methionine-dependent methyltransferase|Ciclev10000308m|m.728:288-785;PF08241.9|Methyltransf_11|Methyltransferase domain|Ciclev10000308m|m.728:407-501;PF13649.3|Methyltransf_25|Methyltransferase domain|Ciclev10000308m|m.728:406-498
Ciclev10000309m	2445	XP_006434751.1	hypothetical protein CICLE_v10000309mg [Citrus clementina]	100%	sp|P85107|TGS1_RAT	Trimethylguanosine synthase OS=Rattus norvegicus GN=Tgs1 PE=1 SV=1	72%	15368.BRADI1G60460.1	annotation not avaliable	51%	COG0500	KOG2730	_	GO:0000387|spliceosomal snRNP assembly;GO:0001510|RNA methylation;GO:0006351|transcription, DNA-templated;GO:0006355|regulation of transcription, DNA-templated;GO:0006370|7-methylguanosine mRNA capping;GO:0008033|tRNA processing;GO:0009452|7-methylguanosine RNA capping;GO:0017126|nucleologenesis;GO:0019216|regulation of lipid metabolic process;GO:0022613|ribonucleoprotein complex biogenesis;GO:00…	GO:0005615|extracellular space;GO:0005634|nucleus;GO:0005654|nucleoplasm;GO:0005730|nucleolus;GO:0005737|cytoplasm;GO:0005829|cytosol;GO:0015030|Cajal body;GO:0030532|small nuclear ribonucleoprotein complex;GO:0072686|mitotic spindle	GO:0008173|RNA methyltransferase activity;GO:0071164|RNA trimethylguanosine synthase activity	ko:K14292	TGS1	path:ko03013	m.721|Ciclev10000309m:1-2445(+)	5prime_partial	PF09445.7|Methyltransf_15|RNA cap guanine-N2 methyltransferase|Ciclev10000309m|m.721:647-775
Ciclev10000310m	3028	XP_006432281.1	hypothetical protein CICLE_v10000310mg [Citrus clementina]	100%	sp|Q9DAI6|F135B_MOUSE	Protein FAM135B OS=Mus musculus GN=Fam135b PE=1 SV=3	60%	59689.scaffold_101051.1	annotation not avaliable	74%	_	KOG2205	_	GO:0044255|cellular lipid metabolic process		GO:0052689|carboxylic ester hydrolase activity	_	_	_	m.722|Ciclev10000310m:3-2441(+)	5prime_partial	PF05057.11|DUF676|Putative serine esterase (DUF676)|Ciclev10000310m|m.722:534-724;PF12394.5|DUF3657|Protein of unknown function (DUF3657)|Ciclev10000310m|m.722:178-242
Ciclev10000311m	2891	XP_006434317.1	hypothetical protein CICLE_v10000311mg [Citrus clementina]	100%	sp|Q0WT31|PMTP_ARATH	Probable methyltransferase PMT25 OS=Arabidopsis thaliana GN=At2g34300 PE=2 SV=2	82%	59689.fgenesh2_kg.4__1432__AT2G34300.1	annotation not avaliable	80%	_	_	NOG253363;NOG265732	GO:0032259|methylation;GO:0052546|cell wall pectin metabolic process	GO:0000139|Golgi membrane;GO:0005634|nucleus;GO:0005737|cytoplasm;GO:0005768|endosome;GO:0005774|vacuolar membrane;GO:0005789|endoplasmic reticulum membrane;GO:0005794|Golgi apparatus;GO:0005802|trans-Golgi network;GO:0009505|plant-type cell wall;GO:0009506|plasmodesma;GO:0016020|membrane;GO:0016021|integral component of membrane	GO:0008757|S-adenosylmethionine-dependent methyltransferase activity	_	_	_	m.724|Ciclev10000311m:194-2620(+)	complete	PF03141.13|Methyltransf_29|Putative S-adenosyl-L-methionine-dependent methyltransferase|Ciclev10000311m|m.724:288-785;PF08241.9|Methyltransf_11|Methyltransferase domain|Ciclev10000311m|m.724:407-501;PF13649.3|Methyltransf_25|Methyltransferase domain|Ciclev10000311m|m.724:406-498
Ciclev10000312m	2424	XP_006432649.1	hypothetical protein CICLE_v10000312mg [Citrus clementina]	100%	sp|Q9FVQ5|CSCL1_ARATH	CSC1-like protein At1g32090 OS=Arabidopsis thaliana GN=At1g32090 PE=1 SV=1	90%	59689.fgenesh2_kg.1__3346__AT1G32090.1	annotation not avaliable	87%	COG5594	KOG1134	_	GO:0006811|ion transport;GO:0006812|cation transport;GO:0006970|response to osmotic stress;GO:0051262|protein tetramerization;GO:0070588|calcium ion transmembrane transport;GO:0071474|cellular hyperosmotic response;GO:0090279|regulation of calcium ion import	GO:0000139|Golgi membrane;GO:0000329|fungal-type vacuole membrane;GO:0005794|Golgi apparatus;GO:0005886|plasma membrane;GO:0009506|plasmodesma;GO:0016021|integral component of membrane;GO:0031969|chloroplast membrane	GO:0003676|nucleic acid binding;GO:0005227|calcium activated cation channel activity;GO:0005261|cation channel activity;GO:0015085|calcium ion transmembrane transporter activity	_	_	_	m.740|Ciclev10000312m:1-2424(+)	complete	PF02714.12|RSN1_7TM|Calcium-dependent channel, 7TM region, putative phosphate|Ciclev10000312m|m.740:372-644;PF14703.3|PHM7_cyt|Cytosolic domain of 10TM putative phosphate transporter|Ciclev10000312m|m.740:199-361;PF13967.3|RSN1_TM|Late exocytosis, associated with Golgi transport|Ciclev10000312m|m.740:7-178
Ciclev10000313m	3093	XP_006434122.1	hypothetical protein CICLE_v10000313mg [Citrus clementina]	100%	sp|Q8L751|ORP1C_ARATH	Oxysterol-binding protein-related protein 1C OS=Arabidopsis thaliana GN=ORP1C PE=2 SV=1	78%	4558.Sb01g010720.1	hypothetical protein	87%	_	KOG1737	_	GO:0006699|bile acid biosynthetic process;GO:0006869|lipid transport;GO:0006887|exocytosis;GO:0006897|endocytosis;GO:0007286|spermatid development;GO:0008203|cholesterol metabolic process;GO:0010506|regulation of autophagy;GO:0015918|sterol transport;GO:0016192|vesicle-mediated transport;GO:0019886|antigen processing and presentation of exogenous peptide antigen via MHC class II;GO:0030011|mainte…	GO:0000138|Golgi trans cisterna;GO:0000139|Golgi membrane;GO:0005622|intracellular;GO:0005634|nucleus;GO:0005635|nuclear envelope;GO:0005640|nuclear outer membrane;GO:0005654|nucleoplasm;GO:0005730|nucleolus;GO:0005737|cytoplasm;GO:0005769|early endosome;GO:0005770|late endosome;GO:0005776|autophagosome;GO:0005783|endoplasmic reticulum;GO:0005789|endoplasmic reticulum membrane;GO:0005794|Golgi ap…	GO:0005543|phospholipid binding;GO:0005545|1-phosphatidylinositol binding;GO:0008142|oxysterol binding;GO:0008289|lipid binding;GO:0015248|sterol transporter activity;GO:0015485|cholesterol binding;GO:0019904|protein domain specific binding;GO:0070273|phosphatidylinositol-4-phosphate binding	ko:K20456	OSBP		m.742|Ciclev10000313m:414-2834(+)	complete	PF01237.15|Oxysterol_BP|Oxysterol-binding protein|Ciclev10000313m|m.742:430-782;PF15413.3|PH_11|Pleckstrin homology domain|Ciclev10000313m|m.742:100-221;PF00169.26|PH|PH domain|Ciclev10000313m|m.742:95-222
Ciclev10000314m	3397	XP_006435405.1	hypothetical protein CICLE_v10000190mg [Citrus clementina]	90%	sp|Q93VJ2|IRE1B_ARATH	Serine/threonine-protein kinase/endoribonuclease IRE1b OS=Arabidopsis thaliana GN=IRE1B PE=2 SV=1	62%	59689.fgenesh2_kg.6__2434__AT5G24360.1	annotation not avaliable	60%	COG0515	KOG1027	_	GO:0000082|G1/S transition of mitotic cell cycle;GO:0000165|MAPK cascade;GO:0000956|nuclear-transcribed mRNA catabolic process;GO:0001558|regulation of cell growth;GO:0001666|response to hypoxia;GO:0001935|endothelial cell proliferation;GO:0002026|regulation of the force of heart contraction;GO:0002028|regulation of sodium ion transport;GO:0002119|nematode larval development;GO:0003254|regulation…	GO:0000935|division septum;GO:0005622|intracellular;GO:0005634|nucleus;GO:0005637|nuclear inner membrane;GO:0005654|nucleoplasm;GO:0005737|cytoplasm;GO:0005739|mitochondrion;GO:0005783|endoplasmic reticulum;GO:0005789|endoplasmic reticulum membrane;GO:0005829|cytosol;GO:0005886|plasma membrane;GO:0014704|intercalated disc;GO:0016020|membrane;GO:0016021|integral component of membrane;GO:0016529|sa…	GO:0000287|magnesium ion binding;GO:0004519|endonuclease activity;GO:0004521|endoribonuclease activity;GO:0004540|ribonuclease activity;GO:0004672|protein kinase activity;GO:0004674|protein serine/threonine kinase activity;GO:0004683|calmodulin-dependent protein kinase activity;GO:0004709|MAP kinase kinase kinase activity;GO:0005088|Ras guanyl-nucleotide exchange factor activity;GO:0005161|platel…	ko:K08852	ERN1	path:ko04140;path:ko04141;path:ko04210;path:ko04932;path:ko05010	m.486|Ciclev10000314m:139-492(+);m.485|Ciclev10000314m:835-3255(+)	complete;complete	PF06479.9|Ribonuc_2-5A|Ribonuclease 2-5A|Ciclev10000314m|m.485:675-800;PF00069.22|Pkinase|Protein kinase domain|Ciclev10000314m|m.485:350-669;PF07714.14|Pkinase_Tyr|Protein tyrosine kinase|Ciclev10000314m|m.485:348-544
Ciclev10000315m	2412	XP_006433002.1	hypothetical protein CICLE_v10000315mg [Citrus clementina]	100%	sp|Q9T048|DRL27_ARATH	Disease resistance protein At4g27190 OS=Arabidopsis thaliana GN=At4g27190 PE=2 SV=1	51%	_	_	_	_	_	_	GO:0006952|defense response;GO:0007165|signal transduction;GO:0008219|cell death;GO:0009617|response to bacterium;GO:0009626|plant-type hypersensitive response;GO:0009816|defense response to bacterium, incompatible interaction;GO:0016045|detection of bacterium;GO:0042742|defense response to bacterium	GO:0005622|intracellular;GO:0005737|cytoplasm;GO:0005739|mitochondrion;GO:0005829|cytosol;GO:0005886|plasma membrane	GO:0000166|nucleotide binding;GO:0005524|ATP binding;GO:0038023|signaling receptor activity;GO:0042802|identical protein binding;GO:0043531|ADP binding	ko:K13459	RPS2	path:ko04626	m.747|Ciclev10000315m:1-2412(+)	complete	PF00931.19|NB-ARC|NB-ARC domain|Ciclev10000315m|m.747:163-410;PF00004.26|AAA|ATPase family associated with various cellular activities (AAA)|Ciclev10000315m|m.747:180-262
Ciclev10000316m	3459	KDO81696.1	hypothetical protein CISIN_1g0013302mg [Citrus sinensis]	100%	sp|O22267|CKI1_ARATH	Histidine kinase CKI1 OS=Arabidopsis thaliana GN=CKI1 PE=1 SV=1	57%	_	_	_	_	_	_	GO:0000160|phosphorelay signal transduction system;GO:0006351|transcription, DNA-templated;GO:0006355|regulation of transcription, DNA-templated;GO:0006468|protein phosphorylation;GO:0006970|response to osmotic stress;GO:0007231|osmosensory signaling pathway;GO:0007275|multicellular organism development;GO:0008272|sulfate transport;GO:0009116|nucleoside metabolic process;GO:0009405|pathogenesis;G…	GO:0005622|intracellular;GO:0005737|cytoplasm;GO:0005783|endoplasmic reticulum;GO:0005789|endoplasmic reticulum membrane;GO:0005829|cytosol;GO:0005886|plasma membrane;GO:0005887|integral component of plasma membrane;GO:0009365|protein histidine kinase complex;GO:0009506|plasmodesma;GO:0009897|external side of plasma membrane;GO:0009898|cytoplasmic side of plasma membrane;GO:0016021|integral compo…	GO:0000155|phosphorelay sensor kinase activity;GO:0004673|protein histidine kinase activity;GO:0004721|phosphoprotein phosphatase activity;GO:0005034|osmosensor activity;GO:0005524|ATP binding;GO:0009784|transmembrane receptor histidine kinase activity;GO:0009884|cytokinin receptor activity;GO:0009885|transmembrane histidine kinase cytokinin receptor activity;GO:0009927|histidine phosphotransfer …	_	_	_	m.749|Ciclev10000316m:807-3215(+);m.750|Ciclev10000316m:1-735(+)	complete;5prime_partial	PF02518.23|HATPase_c|Histidine kinase-, DNA gyrase B-, and HSP90-like ATPase|Ciclev10000316m|m.749:212-368;PF00072.21|Response_reg|Response regulator receiver domain|Ciclev10000316m|m.749:669-792;PF00512.22|HisKA|His Kinase A (phospho-acceptor) domain|Ciclev10000316m|m.749:100-162
Ciclev10000317m	2854	XP_006432288.1	hypothetical protein CICLE_v10000289mg [Citrus clementina]	100%	sp|B6SFA4|MAA3_ARATH	Probable helicase MAGATAMA 3 OS=Arabidopsis thaliana GN=MAA3 PE=2 SV=1	77%	4558.Sb01g008150.1	hypothetical protein	73%	COG1112	KOG1801	_	GO:0000122|negative regulation of transcription by RNA polymerase II;GO:0000165|MAPK cascade;GO:0000184|nuclear-transcribed mRNA catabolic process, nonsense-mediated decay;GO:0000294|nuclear-transcribed mRNA catabolic process, endonucleolytic cleavage-dependent decay;GO:0000956|nuclear-transcribed mRNA catabolic process;GO:0006260|DNA replication;GO:0006273|lagging strand elongation;GO:0006281|DN…	GO:0000228|nuclear chromosome;GO:0000781|chromosome, telomeric region;GO:0000784|nuclear chromosome, telomeric region;GO:0000785|chromatin;GO:0000790|nuclear chromatin;GO:0000932|P-body;GO:0005634|nucleus;GO:0005654|nucleoplasm;GO:0005657|replication fork;GO:0005730|nucleolus;GO:0005737|cytoplasm;GO:0005829|cytosol;GO:0005844|polysome;GO:0005886|plasma membrane;GO:0009506|plasmodesma;GO:0016020|m…	GO:0000049|tRNA binding;GO:0000977|RNA polymerase II regulatory region sequence-specific DNA binding;GO:0001078|transcriptional repressor activity, RNA polymerase II proximal promoter sequence-specific DNA binding;GO:0001147|transcription termination site sequence-specific DNA binding;GO:0003677|DNA binding;GO:0003678|DNA helicase activity;GO:0003682|chromatin binding;GO:0003697|single-stranded D…	ko:K10706	SETX, ALS4		m.687|Ciclev10000317m:194-2599(+)	complete	PF13086.3|AAA_11|AAA domain|Ciclev10000317m|m.687:257-443;PF13086.3|AAA_11|AAA domain|Ciclev10000317m|m.687:434-526;PF13087.3|AAA_12|AAA domain|Ciclev10000317m|m.687:534-624;PF13087.3|AAA_12|AAA domain|Ciclev10000317m|m.687:621-706
Ciclev10000318m	3531	XP_006435307.1	hypothetical protein CICLE_v10000172mg [Citrus clementina]	100%	_	_	_	_	_	_	_	_	_	_	_	_	_	_	_	m.447|Ciclev10000318m:704-3103(+)	complete	_
Ciclev10000319m	3616	XP_006435307.1	hypothetical protein CICLE_v10000172mg [Citrus clementina]	100%	sp|P48510|DSK2_YEAST	Ubiquitin domain-containing protein DSK2 OS=Saccharomyces cerevisiae (strain ATCC 204508 / S288c) GN=DSK2 PE=1 SV=2	66%	59689.fgenesh2_kg.8__625__AT5G42220.1	annotation not avaliable	60%	COG5272	KOG4248	_	GO:0030433|ubiquitin-dependent ERAD pathway;GO:0030474|spindle pole body duplication	GO:0005634|nucleus;GO:0005829|cytosol	GO:0030674|protein binding, bridging;GO:0031593|polyubiquitin modification-dependent protein binding	_	_	_	m.445|Ciclev10000319m:505-2904(+)	complete	_
Ciclev10000320m	3815	XP_006435307.1	hypothetical protein CICLE_v10000172mg [Citrus clementina]	100%	_	_	_	_	_	_	_	_	_	_	_	_	_	_	_	m.449|Ciclev10000320m:704-3103(+)	complete	_
Ciclev10000321m	3332	XP_006435307.1	hypothetical protein CICLE_v10000172mg [Citrus clementina]	100%	sp|P48510|DSK2_YEAST	Ubiquitin domain-containing protein DSK2 OS=Saccharomyces cerevisiae (strain ATCC 204508 / S288c) GN=DSK2 PE=1 SV=2	66%	59689.fgenesh2_kg.8__625__AT5G42220.1	annotation not avaliable	60%	COG5272	KOG4248	_	GO:0030433|ubiquitin-dependent ERAD pathway;GO:0030474|spindle pole body duplication	GO:0005634|nucleus;GO:0005829|cytosol	GO:0030674|protein binding, bridging;GO:0031593|polyubiquitin modification-dependent protein binding	_	_	_	m.451|Ciclev10000321m:505-2904(+)	complete	_
Ciclev10000322m	2939	XP_006435103.1	hypothetical protein CICLE_v10000322mg [Citrus clementina]	100%	sp|Q9FRI5|PPR57_ARATH	Pentatricopeptide repeat-containing protein At1g25360 OS=Arabidopsis thaliana GN=PCMP-H74 PE=2 SV=1	78%	59689.fgenesh2_kg.1__2793__AT1G25360.1	annotation not avaliable	76%	_	KOG4197	_	GO:0006397|mRNA processing;GO:0009451|RNA modification;GO:0009793|embryo development ending in seed dormancy;GO:0010087|phloem or xylem histogenesis;GO:0010305|leaf vascular tissue pattern formation;GO:0010588|cotyledon vascular tissue pattern formation;GO:0016125|sterol metabolic process;GO:0016554|cytidine to uridine editing;GO:0016556|mRNA modification;GO:0019287|isopentenyl diphosphate biosyn…	GO:0005739|mitochondrion;GO:0009507|chloroplast;GO:0043231|intracellular membrane-bounded organelle	GO:0000166|nucleotide binding;GO:0003723|RNA binding;GO:0004519|endonuclease activity;GO:0008270|zinc ion binding;GO:0034046|poly(G) binding	_	_	_	m.751|Ciclev10000322m:1-2400(+)	complete	PF13041.3|PPR_2|PPR repeat family|Ciclev10000322m|m.751:113-160;PF13041.3|PPR_2|PPR repeat family|Ciclev10000322m|m.751:257-302;PF13041.3|PPR_2|PPR repeat family|Ciclev10000322m|m.751:492-538;PF01535.17|PPR|PPR repeat|Ciclev10000322m|m.751:54-76;PF01535.17|PPR|PPR repeat|Ciclev10000322m|m.751:115-144;PF01535.17|PPR|PPR repeat|Ciclev10000322m|m.751:227-253;PF01535.17|PPR|PPR repeat|Ciclev10000322m…
Ciclev10000323m	2397	XP_006432998.1	hypothetical protein CICLE_v10000323mg [Citrus clementina]	100%	sp|Q9T048|DRL27_ARATH	Disease resistance protein At4g27190 OS=Arabidopsis thaliana GN=At4g27190 PE=2 SV=1	51%	_	_	_	_	_	_	GO:0006952|defense response;GO:0007165|signal transduction;GO:0008219|cell death;GO:0009617|response to bacterium;GO:0009626|plant-type hypersensitive response;GO:0009816|defense response to bacterium, incompatible interaction;GO:0016045|detection of bacterium;GO:0042742|defense response to bacterium	GO:0005622|intracellular;GO:0005737|cytoplasm;GO:0005739|mitochondrion;GO:0005829|cytosol;GO:0005886|plasma membrane	GO:0000166|nucleotide binding;GO:0005524|ATP binding;GO:0038023|signaling receptor activity;GO:0042802|identical protein binding;GO:0043531|ADP binding	ko:K13459	RPS2	path:ko04626	m.752|Ciclev10000323m:1-2397(+)	complete	PF00931.19|NB-ARC|NB-ARC domain|Ciclev10000323m|m.752:162-411;PF13401.3|AAA_22|AAA domain|Ciclev10000323m|m.752:176-263;PF00004.26|AAA|ATPase family associated with various cellular activities (AAA)|Ciclev10000323m|m.752:178-239
Ciclev10000324m	3010	XP_006435102.1	hypothetical protein CICLE_v10000324mg [Citrus clementina]	100%	sp|O23052|Y1515_ARATH	Uncharacterized TPR repeat-containing protein At1g05150 OS=Arabidopsis thaliana GN=At1g05150 PE=1 SV=1	91%	59689.fgenesh2_kg.4__1232__AT2G32450.1	annotation not avaliable	92%	COG0457	KOG1124	_		GO:0005768|endosome;GO:0005794|Golgi apparatus;GO:0005802|trans-Golgi network;GO:0005886|plasma membrane;GO:0009506|plasmodesma	GO:0005509|calcium ion binding;GO:0016757|transferase activity, transferring glycosyl groups	_	_	_	m.754|Ciclev10000324m:2621-3010(-);m.753|Ciclev10000324m:354-2750(+)	5prime_partial;complete	PF13181.3|TPR_8|Tetratricopeptide repeat|Ciclev10000324m|m.753:346-373;PF13181.3|TPR_8|Tetratricopeptide repeat|Ciclev10000324m|m.753:375-407;PF13181.3|TPR_8|Tetratricopeptide repeat|Ciclev10000324m|m.753:410-437;PF13181.3|TPR_8|Tetratricopeptide repeat|Ciclev10000324m|m.753:444-472;PF13414.3|TPR_11|TPR repeat|Ciclev10000324m|m.753:348-389;PF13414.3|TPR_11|TPR repeat|Ciclev10000324m|m.753:384-423…
Ciclev10000325m	2892	XP_006435314.1	hypothetical protein CICLE_v10000325mg [Citrus clementina]	100%	sp|Q8VXV7|LDL1_ARATH	Lysine-specific histone demethylase 1 homolog 1 OS=Arabidopsis thaliana GN=LDL1 PE=1 SV=1	80%	59689.scaffold_200273.1	annotation not avaliable	81%	COG1231	KOG0029	_	GO:0000122|negative regulation of transcription by RNA polymerase II;GO:0000380|alternative mRNA splicing, via spliceosome;GO:0001701|in utero embryonic development;GO:0006325|chromatin organization;GO:0006349|regulation of gene expression by genetic imprinting;GO:0006351|transcription, DNA-templated;GO:0006355|regulation of transcription, DNA-templated;GO:0006357|regulation of transcription by R…	GO:0000784|nuclear chromosome, telomeric region;GO:0000786|nucleosome;GO:0000790|nuclear chromatin;GO:0005576|extracellular region;GO:0005634|nucleus;GO:0005654|nucleoplasm;GO:0005667|transcription factor complex;GO:0005694|chromosome;GO:0005737|cytoplasm;GO:0005764|lysosome;GO:0005777|peroxisome;GO:0005782|peroxisomal matrix;GO:0017053|transcriptional repressor complex;GO:1990391|DNA repair comp…	GO:0001085|RNA polymerase II transcription factor binding;GO:0001716|L-amino-acid oxidase activity;GO:0002039|p53 binding;GO:0003677|DNA binding;GO:0003682|chromatin binding;GO:0003700|DNA binding transcription factor activity;GO:0004407|histone deacetylase activity;GO:0005102|signaling receptor binding;GO:0008134|transcription factor binding;GO:0008270|zinc ion binding;GO:0016491|oxidoreductase …	ko:K11450	KDM1A, AOF2, LSD1		m.756|Ciclev10000325m:1-2394(+)	complete	PF01593.21|Amino_oxidase|Flavin containing amine oxidoreductase|Ciclev10000325m|m.756:237-665;PF04433.14|SWIRM|SWIRM domain|Ciclev10000325m|m.756:131-208;PF13450.3|NAD_binding_8|NAD(P)-binding Rossmann-like domain|Ciclev10000325m|m.756:232-293;PF00890.21|FAD_binding_2|FAD binding domain|Ciclev10000325m|m.756:230-264
Ciclev10000326m	2404	XP_006431448.1	hypothetical protein CICLE_v10000326mg [Citrus clementina]	100%	sp|Q9SU72|EDS1C_ARATH	Protein EDS1 OS=Arabidopsis thaliana GN=EDS1 PE=1 SV=1	57%	_	_	_	_	_	_	GO:0000304|response to singlet oxygen;GO:0001666|response to hypoxia;GO:0002230|positive regulation of defense response to virus by host;GO:0006629|lipid metabolic process;GO:0006952|defense response;GO:0007568|aging;GO:0009626|plant-type hypersensitive response;GO:0009627|systemic acquired resistance;GO:0009932|cell tip growth;GO:0009960|endosperm development;GO:0010310|regulation of hydrogen pe…	GO:0005618|cell wall;GO:0005634|nucleus;GO:0005730|nucleolus;GO:0005737|cytoplasm;GO:0005783|endoplasmic reticulum;GO:0005819|spindle;GO:0005886|plasma membrane;GO:0005911|cell-cell junction;GO:0009524|phragmoplast;GO:0016020|membrane;GO:0016021|integral component of membrane	GO:0003779|actin binding;GO:0005522|profilin binding;GO:0016298|lipase activity;GO:0016787|hydrolase activity;GO:0042803|protein homodimerization activity;GO:0051015|actin filament binding;GO:0052689|carboxylic ester hydrolase activity	ko:K18875	EDS1	path:ko04626	m.757|Ciclev10000326m:1-2394(+)	complete	PF02181.20|FH2|Formin Homology 2 Domain|Ciclev10000326m|m.757:40-161;PF01764.22|Lipase_3|Lipase (class 3)|Ciclev10000326m|m.757:260-410
Ciclev10000327m	2714	XP_006432996.1	hypothetical protein CICLE_v10000327mg [Citrus clementina]	100%	sp|Q9T048|DRL27_ARATH	Disease resistance protein At4g27190 OS=Arabidopsis thaliana GN=At4g27190 PE=2 SV=1	49%	_	_	_	_	_	_	GO:0006952|defense response;GO:0007165|signal transduction;GO:0008219|cell death;GO:0009617|response to bacterium;GO:0009626|plant-type hypersensitive response;GO:0009816|defense response to bacterium, incompatible interaction;GO:0016045|detection of bacterium;GO:0042742|defense response to bacterium	GO:0005622|intracellular;GO:0005737|cytoplasm;GO:0005739|mitochondrion;GO:0005829|cytosol;GO:0005886|plasma membrane	GO:0000166|nucleotide binding;GO:0005524|ATP binding;GO:0038023|signaling receptor activity;GO:0042802|identical protein binding;GO:0043531|ADP binding	ko:K13459	RPS2	path:ko04626	m.758|Ciclev10000327m:1-2391(+)	complete	PF00931.19|NB-ARC|NB-ARC domain|Ciclev10000327m|m.758:162-411;PF13401.3|AAA_22|AAA domain|Ciclev10000327m|m.758:176-263;PF00004.26|AAA|ATPase family associated with various cellular activities (AAA)|Ciclev10000327m|m.758:178-239
Ciclev10000328m	2953	XP_006432154.1	hypothetical protein CICLE_v10000328mg [Citrus clementina]	100%	sp|Q8L7V3|PMTQ_ARATH	Probable methyltransferase PMT26 OS=Arabidopsis thaliana GN=At5g64030 PE=2 SV=1	90%	59689.fgenesh2_kg.8__2413__AT5G64030.1	annotation not avaliable	90%	_	_	NOG295783	GO:0032259|methylation;GO:0052546|cell wall pectin metabolic process	GO:0000139|Golgi membrane;GO:0005634|nucleus;GO:0005737|cytoplasm;GO:0005768|endosome;GO:0005774|vacuolar membrane;GO:0005789|endoplasmic reticulum membrane;GO:0005794|Golgi apparatus;GO:0005802|trans-Golgi network;GO:0009505|plant-type cell wall;GO:0009506|plasmodesma;GO:0016020|membrane;GO:0016021|integral component of membrane	GO:0008757|S-adenosylmethionine-dependent methyltransferase activity	_	_	_	m.760|Ciclev10000328m:169-2559(+)	complete	PF03141.13|Methyltransf_29|Putative S-adenosyl-L-methionine-dependent methyltransferase|Ciclev10000328m|m.760:275-779;PF08241.9|Methyltransf_11|Methyltransferase domain|Ciclev10000328m|m.760:394-488
Ciclev10000329m	2546	XP_006433001.1	hypothetical protein CICLE_v10000329mg [Citrus clementina]	100%	sp|Q9T048|DRL27_ARATH	Disease resistance protein At4g27190 OS=Arabidopsis thaliana GN=At4g27190 PE=2 SV=1	49%	_	_	_	_	_	_	GO:0006952|defense response;GO:0007165|signal transduction;GO:0008219|cell death;GO:0009617|response to bacterium;GO:0009626|plant-type hypersensitive response;GO:0009816|defense response to bacterium, incompatible interaction;GO:0016045|detection of bacterium;GO:0042742|defense response to bacterium	GO:0005622|intracellular;GO:0005737|cytoplasm;GO:0005739|mitochondrion;GO:0005829|cytosol;GO:0005886|plasma membrane	GO:0000166|nucleotide binding;GO:0005524|ATP binding;GO:0005525|GTP binding;GO:0038023|signaling receptor activity;GO:0042802|identical protein binding;GO:0043531|ADP binding	ko:K13459	RPS2	path:ko04626	m.762|Ciclev10000329m:159-2546(+)	complete	PF00931.19|NB-ARC|NB-ARC domain|Ciclev10000329m|m.762:163-407
[truncated: 33,600 more rows]
