# Supplementary material for: Genome-Wide Identification of Long Non-coding RNA in Trifoliate Orange (Poncirus trifoliata (L.) Raf) Leaves in Response to Boron Deficiency
Source: Int J Mol Sci. 2019 Oct 31;20(21):5419. doi: 10.3390/ijms20215419 (PMC6862649; doi:10.3390/ijms20215419)
Supplement: Supplementary file 1 [file ijms-20-05419-s001.zip › Supplementary files/Supplementary data 6-Table S6.xlsx]

## Sheet: Table 5
Table S6. GO enrichment analysis on target genes related to plant hormone.
GO ID	Description	Class	GeneRatio	BgRatio	Enrich_factor	P_value	FDR	GeneCount	GeneID
Auxin (IAA)
GO:0009733	response to auxin	biological_process	33/180	1717/17967	1.91843	0.00019272	0.0600925	33	Ciclev10000557m,Ciclev10001450m,Ciclev10001638m,Ciclev10003896m,Ciclev10004191m,Ciclev10012265m,Ciclev10014058m,Ciclev10014355m,Ciclev10014391m,Ciclev10014858m,Ciclev10014861m,Ciclev10014862m,Ciclev10017773m,Ciclev10017839m,Ciclev10018333m,Ciclev10018520m,Ciclev10018526m,Ciclev10019047m,Ciclev10019620m,Ciclev10020549m,Ciclev10023391m,Ciclev10024456m,Ciclev10027194m,Ciclev10028058m,Ciclev10028257m…
GO:0009734	auxin-activated signaling pathway	biological_process	10/180	686/17967	1.45505	0.151681	0.509004	10	Ciclev10001450m,Ciclev10001638m,Ciclev10003896m,Ciclev10004191m,Ciclev10014058m,Ciclev10014391m,Ciclev10020549m,Ciclev10028058m,Ciclev10028271m,Ciclev10031413m
GO:0071365	cellular response to auxin stimulus	biological_process	10/180	810/17967	1.2323	0.294505	0.61685	10	Ciclev10001450m,Ciclev10001638m,Ciclev10003896m,Ciclev10004191m,Ciclev10014058m,Ciclev10014391m,Ciclev10020549m,Ciclev10028058m,Ciclev10028271m,Ciclev10031413m
GO:0009850	auxin metabolic process	biological_process	5/180	271/17967	1.84164	0.136875	0.494206	5	Ciclev10008448m,Ciclev10014391m,Ciclev10019991m,Ciclev10026277m,Ciclev10032032m
GO:0080161	auxin transmembrane transporter activity	molecular_function	4/180	43/17967	9.28527	0.000886271	0.102944	4	Ciclev10001450m,Ciclev10014058m,Ciclev10028271m,Ciclev10031413m
GO:0010328	auxin influx transmembrane transporter activity	molecular_function	3/180	26/17967	11.5173	0.00216996	0.159034	3	Ciclev10014058m,Ciclev10028271m,Ciclev10031413m
GO:0009926	auxin polar transport	biological_process	3/180	271/17967	1.10498	0.51223	0.764209	3	Ciclev10014058m,Ciclev10028271m,Ciclev10031413m
GO:0060918	auxin transport	biological_process	3/180	334/17967	0.896557	0.653574	0.853464	3	Ciclev10014058m,Ciclev10028271m,Ciclev10031413m
GO:0010011	auxin binding	molecular_function	2/180	13/17967	15.3564	0.00724034	0.234559	2	Ciclev10028271m,Ciclev10031413m
GO:0010329	auxin efflux transmembrane transporter activity	molecular_function	2/180	38/17967	5.25351	0.0554625	0.41219	2	Ciclev10001450m,Ciclev10014058m
GO:0010252	auxin homeostasis	biological_process	2/180	125/17967	1.59707	0.356943	0.662222	2	Ciclev10001450m,Ciclev10028058m
GO:0060774	auxin mediated signaling pathway involved in phyllotactic patterning	biological_process	1/180	18/17967	5.54537	0.165837	0.517233	1	Ciclev10003896m
GO:0060919	auxin influx	biological_process	1/180	23/17967	4.33986	0.206837	0.547143	1	Ciclev10014058m
GO:0010541	acropetal auxin transport	biological_process	1/180	25/17967	3.99267	0.222671	0.559086	1	Ciclev10014058m
GO:0010315	auxin efflux	biological_process	1/180	62/17967	1.60995	0.46492	0.735877	1	Ciclev10014058m
GO:0010540	basipetal auxin transport	biological_process	1/180	97/17967	1.02904	0.624431	0.834788	1	Ciclev10014058m
GO:0010928	regulation of auxin mediated signaling pathway	biological_process	1/180	113/17967	0.883333	0.680617	0.867236	1	Ciclev10014058m
GO:0009851	auxin biosynthetic process	biological_process	1/180	162/17967	0.616152	0.805738	0.925588	1	Ciclev10008448m
Cytokinin (CTK)
GO:0009735	response to cytokinin	biological_process	6/180	811/17967	0.738471	0.827567	0.937398	6	Ciclev10001638m,Ciclev10003896m,Ciclev10014058m,Ciclev10017106m,Ciclev10020549m,Ciclev10026205m
GO:0009736	cytokinin-activated signaling pathway	biological_process	2/180	208/17967	0.959776	0.619251	0.833632	2	Ciclev10001638m,Ciclev10003896m
GO:0071368	cellular response to cytokinin stimulus	biological_process	2/180	214/17967	0.932866	0.634714	0.84277	2	Ciclev10001638m,Ciclev10003896m
GO:0047807	cytokinin 7-beta-glucosyltransferase activity	molecular_function	1/180	30/17967	3.32722	0.260893	0.588956	1	Ciclev10019991m
GO:0080062	cytokinin 9-beta-glucosyltransferase activity	molecular_function	1/180	30/17967	3.32722	0.260893	0.588956	1	Ciclev10019991m
GO:0009691	cytokinin biosynthetic process	biological_process	1/180	51/17967	1.95719	0.402041	0.693562	1	Ciclev10016753m
GO:0009690	cytokinin metabolic process	biological_process	1/180	107/17967	0.932866	0.660601	0.856258	1	Ciclev10016753m
Gibberellin acid (GA)
GO:0009739	response to gibberellin	biological_process	9/180	789/17967	1.13859	0.393696	0.690495	9	Ciclev10000557m,Ciclev10001249m,Ciclev10012265m,Ciclev10013200m,Ciclev10027194m,Ciclev10029695m,Ciclev10031682m,Ciclev10032524m,Ciclev10032816m
GO:0010476	gibberellin mediated signaling pathway	biological_process	5/180	414/17967	1.20552	0.400425	0.693562	5	Ciclev10001249m,Ciclev10013200m,Ciclev10029695m,Ciclev10031682m,Ciclev10032816m
GO:0071370	cellular response to gibberellin stimulus	biological_process	5/180	416/17967	1.19972	0.404395	0.695034	5	Ciclev10001249m,Ciclev10013200m,Ciclev10029695m,Ciclev10031682m,Ciclev10032816m
Abscisic acid (ABA)
GO:0009737	response to abscisic acid	biological_process	37/180	2514/17967	1.46906	0.00966226	0.254438	37	Ciclev10000557m,Ciclev10001488m,Ciclev10001638m,Ciclev10003896m,Ciclev10003941m,Ciclev10007370m,Ciclev10007445m,Ciclev10008338m,Ciclev10008448m,Ciclev10008644m,Ciclev10008812m,Ciclev10010208m,Ciclev10011010m,Ciclev10011040m,Ciclev10012265m,Ciclev10012583m,Ciclev10013453m,Ciclev10013498m,Ciclev10014391m,Ciclev10016995m,Ciclev10018518m,Ciclev10019991m,Ciclev10020549m,Ciclev10021255m,Ciclev10021502m…
GO:0071215	cellular response to abscisic acid stimulus	biological_process	15/180	1315/17967	1.13859	0.338917	0.64745	15	Ciclev10001488m,Ciclev10003941m,Ciclev10007370m,Ciclev10007445m,Ciclev10008338m,Ciclev10008644m,Ciclev10008812m,Ciclev10012583m,Ciclev10016995m,Ciclev10018518m,Ciclev10019991m,Ciclev10028003m,Ciclev10029834m,Ciclev10031682m,Ciclev10032816m
GO:0009738	abscisic acid-activated signaling pathway	biological_process	13/180	1220/17967	1.06362	0.450407	0.725979	13	Ciclev10001488m,Ciclev10003941m,Ciclev10007370m,Ciclev10007445m,Ciclev10008338m,Ciclev10008644m,Ciclev10008812m,Ciclev10012583m,Ciclev10016995m,Ciclev10018518m,Ciclev10028003m,Ciclev10031682m,Ciclev10032816m
GO:0009787	regulation of abscisic acid-activated signaling pathway	biological_process	8/180	530/17967	1.50667	0.163666	0.517233	8	Ciclev10001488m,Ciclev10007445m,Ciclev10008812m,Ciclev10012583m,Ciclev10016995m,Ciclev10028003m,Ciclev10031682m,Ciclev10032816m
GO:0009788	negative regulation of abscisic acid-activated signaling pathway	biological_process	5/180	287/17967	1.73897	0.161842	0.517233	5	Ciclev10001488m,Ciclev10007445m,Ciclev10008812m,Ciclev10031682m,Ciclev10032816m
GO:0009789	positive regulation of abscisic acid-activated signaling pathway	biological_process	2/180	201/17967	0.993201	0.600585	0.821362	2	Ciclev10012583m,Ciclev10016995m
GO:1902418	(+)-abscisic acid D-glucopyranosyl ester transmembrane transport	biological_process	1/180	16/17967	6.23854	0.148853	0.502793	1	Ciclev10018518m
GO:1901527	abscisic acid-activated signaling pathway involved in stomatal movement	biological_process	1/180	44/17967	2.26856	0.358255	0.662222	1	Ciclev10018518m
GO:0010427	abscisic acid binding	molecular_function	1/180	11/17967	9.07424	0.104872	0.456551	1	Ciclev10012583m
GO:1902417	(+)-abscisic acid D-glucopyranosyl ester transmembrane transporter activity	molecular_function	1/180	16/17967	6.23854	0.148853	0.502793	1	Ciclev10018518m
Ethylene (ETH)
GO:0009723	response to ethylene	biological_process	8/180	956/17967	0.835286	0.747771	0.893992	8	Ciclev10003896m,Ciclev10007445m,Ciclev10012265m,Ciclev10016995m,Ciclev10020549m,Ciclev10027194m,Ciclev10028716m,Ciclev10032816m
GO:0009692	ethylene metabolic process	biological_process	4/180	231/17967	1.72843	0.201918	0.547143	4	Ciclev10008812m,Ciclev10020549m,Ciclev10020829m,Ciclev10032203m
GO:0009693	ethylene biosynthetic process	biological_process	4/180	231/17967	1.72843	0.201918	0.547143	4	Ciclev10008812m,Ciclev10020549m,Ciclev10020829m,Ciclev10032203m
GO:0009873	ethylene-activated signaling pathway	biological_process	4/180	418/17967	0.955183	0.606013	0.824938	4	Ciclev10003896m,Ciclev10007445m,Ciclev10016995m,Ciclev10027194m
GO:0071369	cellular response to ethylene stimulus	biological_process	4/180	532/17967	0.750501	0.783947	0.913172	4	Ciclev10003896m,Ciclev10007445m,Ciclev10016995m,Ciclev10027194m
GO:0010365	positive regulation of ethylene biosynthetic process	biological_process	3/180	51/17967	5.87157	0.0144829	0.294919	3	Ciclev10008812m,Ciclev10020549m,Ciclev10032203m
GO:0010364	regulation of ethylene biosynthetic process	biological_process	3/180	65/17967	4.60692	0.0274557	0.362973	3	Ciclev10008812m,Ciclev10020549m,Ciclev10032203m
GO:0010105	negative regulation of ethylene-activated signaling pathway	biological_process	1/180	110/17967	0.907424	0.67076	0.860927	1	Ciclev10027194m
GO:0009861	jasmonic acid and ethylene-dependent systemic resistance	biological_process	1/180	115/17967	0.867971	0.687024	0.870824	1	Ciclev10016995m
GO:0010104	regulation of ethylene-activated signaling pathway	biological_process	1/180	120/17967	0.831806	0.70249	0.87802	1	Ciclev10027194m
