# Supplementary material for: Genome-Wide Identification of Long Non-coding RNA in Trifoliate Orange (Poncirus trifoliata (L.) Raf) Leaves in Response to Boron Deficiency
Source: Int J Mol Sci. 2019 Oct 31;20(21):5419. doi: 10.3390/ijms20215419 (PMC6862649; doi:10.3390/ijms20215419)
Supplement: Supplementary file 1 [file ijms-20-05419-s001.zip › Supplementary files/Supplementary data 7-Table S7.xls]

## Sheet: Table S1
Table S7. Primers used for qRT-PCR analysis of lncRNA and mRNA levels.
Primer name	Forward primer	Reverse primer
TFO_01460	GGGAATGAAATACACTACAGC	AATTGATAATCGGACCTTTG
TFO_04520	ATGAAGCCGTCATTCACCT	CAACAGATAGCAGCACCCT
TFO_07510	GGGTTGTCCGTTACACTCG	ATCTTCTGGTCACCGTTCTTT
TFO_14432	AGAAGCAAGCAGGAAATGA	TTGGATGCCTAATAATGGTA
TFO_23644	TATGCACGATACTCTACTCTGTA	GAACTCGCCTGTAAATGAA
TFO_25326	CTTCATCAGTAGCCACCTC	AACCCAGAAATCATAACCATC
TFO_26012	AAGGGTATGTGGATGTTAGGG	TTTGCTCTTGGGCTCTTTT
TFO_28106	ATTTGTGGTGCTATTTGTTGG	TTTGCGTGACTGTTATGGAC
XLOC_022628	TCTTTGTACGCACCTCCTG	GCAACAATCAATGTCCTCC
XLOC_017763	CGGAGAACTTAGCTGGATG	AGACGGAGTAGGATTGCTG
XLOC_018111	ATCTGTGAGTATCCCAAATCC	TGCCCTGCTTCTCCATCTT
XLOC_007083	CCATCCCACTGAGTATAAGAA	AGCATCAACAAGAGCACGA
XLOC_014494	TAAGCGGCAGAATACTAAA	ATTGCCAACTGCTCTTCAT
XLOC_006196	AAGGCTAAGAGGAAGGAGG	AGGAAGAACTTGCAGGGAT
XLOC_015359	AGCGATGTAAATGAATGTG	CCTTCTTAGTATCAGCGACA
XLOC_025377	CTTTCCCTATTCCCATTTC	TGCTGGTGGTTGATTATTT
β-actin	CCGACCGTATGAGCAAGGAAA	TTCCTGTGGACAATGGATGGA
